# Supplementary material for: Survival Strategies of Pathogenic Candida Species in Human Blood Show Independent and Specific Adaptations
Source: mBio. 2020 Oct 6;11(5):e02435-20. doi: 10.1128/mBio.02435-20 (PMC7542370; doi:10.1128/mBio.02435-20)
Supplement: TABLE S1 [file mBio.02435-20-st001.xlsx]

## Sheet: Supplemental_Table_S1
Infection	Time point in min	Replicate	Total reads	Trimmed reads in %	Host reads in %	Pathogen reads in %	Unmapped reads in %	Genome coverage host	Genome coverage pathogen	Feature reads host in %	Feature reads pahogen in %	Feature coverage pathogen	Feature coverage host
C. albicans	0	1	112589130	98.9	88.38	5.7	4.82	1.58	22.05	70.51	5.33	33.01	28.27
	15	1	236072009	98.33	88.01	6.07	4.26	3.3	49.23	33.9	5.88	76.37	28.5
	30	1	119671166	98.48	89.45	3.77	5.26	1.7	15.53	71.28	3.53	23.25	30.38
	60	1	125274415	97.78	90.64	1.6	5.54	1.8	6.88	72.26	1.5	10.35	32.24
	120	1	109792549	97.65	91.02	1.19	5.44	1.59	4.48	72	1.13	6.81	28.15
	240	1	121781650	94.72	84.77	4.85	5.1	1.64	20.3	32.74	4.74	31.77	14.2
	0	2	145842167	99.12	75.7	18.59	4.82	1.75	93.25	61.79	17.33	138.95	32.1
	15	2	112554838	98.95	89.72	3.78	5.44	1.6	14.63	71.74	3.55	21.98	28.76
	30	2	105011058	99.31	91.29	2.59	5.43	1.52	9.36	73.42	2.44	14.09	27.46
	60	2	133517845	98.99	90.9	2.4	5.7	1.93	11	71.18	2.21	16.22	33.85
	120	2	107331675	98.78	91.12	1.86	5.8	1.55	6.88	72.76	1.73	10.18	27.81
	240	2	123866528	98.98	91.02	1.99	5.97	1.79	8.48	70.01	1.84	12.54	30.89
	0	3	78023481	98.34	88.39	5.17	4.78	1.09	13.87	70.46	4.9	21.02	19.58
	15	3	145317716	97.38	87	5.67	4.72	2.01	28.32	71.36	5.35	42.72	36.93
	30	3	110847004	98.1	88.99	4.14	4.97	1.57	15.76	70.53	3.86	23.54	27.84
	60	3	120392265	98.25	91.14	1.96	5.15	1.74	8.11	72.32	1.85	12.22	31.01
	120	3	126944965	98.18	91.04	2.19	4.95	1.83	9.54	71.78	2.05	14.3	32.45
	240	3	101182073	98.41	91.32	1.66	5.44	1.47	5.77	70.54	1.58	8.77	25.42
C. glabrata	0	1	111698824	98.22	90.29	3.72639	4.20235	1.60008	16.591	74.0286	2.82909	13.7372	29.4496
	15	1	122130612	93.28	82.53	6.05515	4.69764	1.59915	29.4771	30.1042	4.04652	21.4837	13.0943
	30	1	101618967	97.9	90.19	3.50842	4.20442	1.45411	14.2109	71.4115	2.63921	11.6588	25.8449
	60	1	102385809	97.68	89.58	3.6663	4.43832	1.45511	14.9625	71.1478	2.75319	12.254	25.9438
	120	1	219427269	94.96	85.53	5.2507	4.1806	2.97766	45.9244	28.7135	3.26434	31.1379	22.4393
	240	1	105446719	98.1	92.35	1.05788	4.70229	1.54499	4.44637	71.3827	0.639962	2.93353	26.8076
	0	2	85710891	97.82	87.19	5.89433	4.73473	1.18571	20.1375	66.8024	4.47291	16.6659	20.392
	15	2	128947856	97.73	88.93	3.80661	4.99654	1.81936	19.5654	68.0959	2.93918	16.4757	31.2728
	30	2	95730930	97.96	89	3.80753	5.15507	1.35179	14.5288	69.2887	2.90586	12.0929	23.6237
	60	2	155714146	97.9	90.15	2.46432	5.28335	2.22714	15.2954	69.0377	1.75351	11.8697	38.2866
	120	2	242418896	99.46	92.93	1.47443	5.05388	3.5744	14.2471	72.1927	0.979393	10.3211	62.3293
	240	2	77648757	99.46	92.95	0.970258	5.54376	1.14505	3.00301	72.5241	0.664805	2.24405	20.0562
	0	3	55023508	98.66	83.74	7.3762	7.55006	0.731014	16.1777	59.787	5.66748	13.5563	11.7162
	15	3	126724613	98.9	85.72	5.21075	7.97628	1.72344	26.3206	62.0165	4.05394	22.3327	27.9898
	30	3	114380951	99.16	89.91	3.4241	5.82837	1.63157	15.6112	65.1426	2.43516	12.1083	26.537
	60	3	124760401	98.93	90.83	3.27084	4.83243	1.79787	16.2656	64.4556	2.2256	12.0706	28.6398
	120	3	243280177	99.06	92.03	2.00249	5.0269	3.55241	19.4184	65.1181	1.20107	12.7021	56.421
	240	3	96759065	99.09	92.73	1.25731	5.09709	1.42363	4.84921	68.1093	0.653073	2.74699	23.4709
C. parapsilosis	0	1	88596133	99.68	89.47	4.89	5.33	1.25757	16.3353	68.52	4.64	23.1924	21.6218
	15	1	55922816	98.9	87.48	2.48	8.94	0.776165	5.23378	66.25	2.37	7.46945	13.1951
	30	1	66045260	98.96	88.28	1.79	8.9	0.925029	4.45023	67.17	1.72	6.39011	15.8001
	60	1	64727800	99.45	92.33	1.65	5.47	0.948184	4.02481	68.71	1.61	5.86416	15.8407
	120	1	81620919	99.39	91.81	2.48	5.1	1.18892	7.64432	57.47	2.47	11.3864	16.7073
	240	1	72401435	99.02	89.26	0.56	9.21	1.0253	1.5262	68.55	0.56	2.26931	17.6766
	0	2	75503047	97.3	87.35	3.42	6.53	1.04641	9.73724	71.05	3.26	13.8911	19.1056
	15	2	65463089	99.14	90.3	2.42	6.43	0.937854	5.96944	72.78	2.31	8.52222	16.9677
	30	2	73115910	99.39	92.2	1.31	5.88	1.06959	3.60881	71.8	1.25	5.17618	18.6959
	60	2	77896082	99.05	91.28	2.2	5.57	1.12815	6.46726	67.52	2.14	9.38463	18.7316
	120	2	94242127	99.31	90.57	1.36	7.38	1.35424	4.85146	66.46	1.35	7.17959	22.3058
	240	2	83386815	99.31	91.97	0.78	6.56	1.21678	2.46298	70.4	0.78	3.65098	20.9087
	0	3	65138163	97.19	86.54	4.85	5.8	0.894371	11.9303	72.71	4.62	16.99	16.8677
	15	3	72751842	98.98	90.9	2.96	5.12	1.04924	8.11852	77.24	2.82	11.5848	20.0125
	30	3	76100867	98.95	90.52	3.04	5.39	1.09293	8.73039	74.4	2.9	12.4446	20.1662
	60	3	89753637	99.55	93.57	1.4	4.59	1.33243	4.73781	73.23	1.37	6.96185	23.4092
	120	3	70573675	99.33	93.31	1.26	4.76	1.04481	3.36418	72.1	1.26	5.00545	18.1211
	240	3	68501154	98.6	91.98	0.95	5.68	0.999636	2.44446	72.02	0.94	3.64551	17.5715
C. tropicalis	0	1	113972435	99.05	90.97	3.09	4.99	1.645	11.8805	79.93	2.48	15.535	32.4435
	15	1	115766418	98.84	91.4	2.26	5.18	1.67876	8.82062	78.83	1.8	11.4553	32.4998
	30	1	101168676	98.89	92.16	1.71	5.03	1.4793	5.82688	78.29	1.37	7.63643	28.209
	60	1	86572723	99.3	92.5	1.12	5.68	1.27056	3.27388	78.89	0.81	3.8388	24.3232
	120	1	70567485	99.34	93.23	0.7	5.42	1.04379	1.65783	72.6	0.25	0.952493	18.2472
	240	1	113772331	99.1	92.69	0.57	5.85	1.67311	2.1825	76.23	0.43	2.71011	30.8889
	0	2	106254372	99.09	91.2	3.26	4.64	1.53745	11.6841	80.24	2.62	15.3209	30.3642
	15	2	125968637	99.06	93.28	1.37	4.41	1.86421	5.82387	81.98	1.14	7.8658	36.7798
	30	2	108389586	98.89	93.41	1	4.47	1.60638	3.66879	82.63	0.78	4.62804	31.8979
	60	2	75159817	99.36	93.97	0.49	4.9	1.12056	1.24427	80.47	0.22	0.919627	21.5412
	120	2	72937320	99.29	94.3	0.37	4.63	1.0912	0.90906	81.64	0.15	0.594334	21.2075
	240	2	102558213	98.97	93.35	0.1	5.53	1.51891	0.332652	76.8	0.04	0.204535	28.0514
	0	3	193646022	98.85	90.13	3.67	5.05	2.76919	23.9499	71.42	2.96	31.4678	49.2578
	15	3	61626640	99.55	92.42	1.16	5.97	0.903682	2.40237	72.06	0.93	3.13453	15.8158
	30	3	78887287	99.71	93.72	0.62	5.37	1.17308	1.64047	73.26	0.35	1.50067	20.583
	60	3	79963854	99.32	93.33	0.35	5.64	1.18405	0.955596	70.84	0.1	0.447775	20.1756
	120	3	89500965	99.41	93.89	0.2	5.32	1.3333	0.597443	70.09	0.06	0.270503	22.3415
	240	3	77288952	99.54	93.24	0.16	6.14	1.1434	0.414219	71.03	0.04	0.164209	19.5519
Mock	240	1	80175890	96.71	92	-	4.57	1.19	-	76.4	-	-	22.16
	240	2	70974103	96.23	91.57	-	4.54	1.05	-	75.74	-	-	19.44
	240	3	74569808	95.55	90.65	-	4.68	1.09	-	75.95	-	-	20.48
