# Supplementary material for: Survival Strategies of Pathogenic Candida Species in Human Blood Show Independent and Specific Adaptations
Source: mBio. 2020 Oct 6;11(5):e02435-20. doi: 10.1128/mBio.02435-20 (PMC7542370; doi:10.1128/mBio.02435-20)
Supplement: TABLE S3 [file mBio.02435-20-st003.xlsx]

## Sheet: Calbicans_up_15
Pathway Name	Pathway Id	Source Name	Organism	Pathway uploaded gene count	Genes in InnateDB for this entity	Pathway p-value	Pathway p-value (corrected)	Gene Symbols	Genes (Symbol|IDBG-ID|Ensembl|Entrez|Fold Change|P-Value)
Calcineurin-regulated NFAT-dependent transcription in lymphocytes	15231	PID NCI	9606	8	45	6.39689e-13	9.4674e-11	EGR1; EGR2; EGR3; FOS; IL8; JUN; JUNB; PTGS2;	EGR1|IDBG-47191|ENSG00000120738|1958|; EGR2|IDBG-75626|ENSG00000122877|1959|; EGR3|IDBG-11219|ENSG00000179388|1960|; FOS|IDBG-12957|ENSG00000170345|2353|; IL8|IDBG-23954|ENSG00000169429|3576|; JUN|IDBG-99221|ENSG00000177606|3725|; JUNB|IDBG-30976|ENSG00000171223|3726|; PTGS2|IDBG-105426|ENSG00000073756|5743|;
AP-1 transcription factor network	15318	PID NCI	9606	8	67	1.85063e-11	1.36946e-09	CCL2; DUSP1; EGR1; FOS; FOSB; IL8; JUN; JUNB;	CCL2|IDBG-40504|ENSG00000108691|6347|; DUSP1|IDBG-57812|ENSG00000120129|1843|; EGR1|IDBG-47191|ENSG00000120738|1958|; FOS|IDBG-12957|ENSG00000170345|2353|; FOSB|IDBG-57590|ENSG00000125740|2354|; IL8|IDBG-23954|ENSG00000169429|3576|; JUN|IDBG-99221|ENSG00000177606|3725|; JUNB|IDBG-30976|ENSG00000171223|3726|;
ATF-2 transcription factor network	15253	PID NCI	9606	6	56	1.56609e-08	5.79454e-07	DUSP1; FOS; IL8; JUN; JUNB; SOCS3;	DUSP1|IDBG-57812|ENSG00000120129|1843|; FOS|IDBG-12957|ENSG00000170345|2353|; IL8|IDBG-23954|ENSG00000169429|3576|; JUN|IDBG-99221|ENSG00000177606|3725|; JUNB|IDBG-30976|ENSG00000171223|3726|; SOCS3|IDBG-70676|ENSG00000184557|9021|;
Glucocorticoid receptor regulatory network	15321	PID NCI	9606	6	69	5.62317e-08	1.66446e-06	EGR1; FOS; IL8; JUN; NR4A1; SFN;	EGR1|IDBG-47191|ENSG00000120738|1958|; FOS|IDBG-12957|ENSG00000170345|2353|; IL8|IDBG-23954|ENSG00000169429|3576|; JUN|IDBG-99221|ENSG00000177606|3725|; NR4A1|IDBG-33982|ENSG00000123358|3164|; SFN|IDBG-94738|ENSG00000175793|2810|;
Calcium signaling in the CD4+ TCR pathway	14910	PID NCI	9606	4	23	6.50349e-07	1.20315e-05	FOS; JUN; JUNB; PTGS2;	FOS|IDBG-12957|ENSG00000170345|2353|; JUN|IDBG-99221|ENSG00000177606|3725|; JUNB|IDBG-30976|ENSG00000171223|3726|; PTGS2|IDBG-105426|ENSG00000073756|5743|;
Pertussis toxin-insensitive ccr5 signaling in macrophage	4060	PID BIOCARTA	9606	3	8	1.51199e-06	2.03432e-05	CCL2; FOS; JUN;	CCL2|IDBG-40504|ENSG00000108691|6347|; FOS|IDBG-12957|ENSG00000170345|2353|; JUN|IDBG-99221|ENSG00000177606|3725|;
Validated transcriptional targets of AP1 family members Fra1 and Fra2	14994	PID NCI	9606	4	35	3.74701e-06	4.62132e-05	CCL2; IL8; JUN; JUNB;	CCL2|IDBG-40504|ENSG00000108691|6347|; IL8|IDBG-23954|ENSG00000169429|3576|; JUN|IDBG-99221|ENSG00000177606|3725|; JUNB|IDBG-30976|ENSG00000171223|3726|;
Downstream signaling in naïve CD8+ T cells	15166	PID NCI	9606	4	43	8.68004e-06	9.17604e-05	EGR1; FOS; JUN; JUNB;	EGR1|IDBG-47191|ENSG00000120738|1958|; FOS|IDBG-12957|ENSG00000170345|2353|; JUN|IDBG-99221|ENSG00000177606|3725|; JUNB|IDBG-30976|ENSG00000171223|3726|;
IL6-mediated signaling events	15826	PID NCI	9606	4	43	8.68004e-06	9.17604e-05	FOS; JUN; JUNB; SOCS3;	FOS|IDBG-12957|ENSG00000170345|2353|; JUN|IDBG-99221|ENSG00000177606|3725|; JUNB|IDBG-30976|ENSG00000171223|3726|; SOCS3|IDBG-70676|ENSG00000184557|9021|;
GMCSF-mediated signaling events	15598	PID NCI	9606	3	22	4.03728e-05	0.000331954	CCL2; FOS; OSM;	CCL2|IDBG-40504|ENSG00000108691|6347|; FOS|IDBG-12957|ENSG00000170345|2353|; OSM|IDBG-4002|ENSG00000099985|5008|;
ErbB1 downstream signaling	15233	PID NCI	9606	4	85	0.000130049	0.000874875	DUSP1; EGR1; FOS; JUN;	DUSP1|IDBG-57812|ENSG00000120129|1843|; EGR1|IDBG-47191|ENSG00000120738|1958|; FOS|IDBG-12957|ENSG00000170345|2353|; JUN|IDBG-99221|ENSG00000177606|3725|;
IL2-mediated signaling events	15044	PID NCI	9606	3	37	0.000197375	0.00116846	FOS; JUN; SOCS3;	FOS|IDBG-12957|ENSG00000170345|2353|; JUN|IDBG-99221|ENSG00000177606|3725|; SOCS3|IDBG-70676|ENSG00000184557|9021|;
IL23-mediated signaling events	15427	PID NCI	9606	3	37	0.000197375	0.00116846	CCL2; CXCL1; SOCS3;	CCL2|IDBG-40504|ENSG00000108691|6347|; CXCL1|IDBG-24070|ENSG00000163739|2919|; SOCS3|IDBG-70676|ENSG00000184557|9021|;
Tsp-1 induced apoptosis in microvascular endothelial cell	3984	PID BIOCARTA	9606	2	7	0.000195127	0.0012556	FOS; JUN;	FOS|IDBG-12957|ENSG00000170345|2353|; JUN|IDBG-99221|ENSG00000177606|3725|;
LPA receptor mediated events	15008	PID NCI	9606	3	46	0.000378383	0.0020741	FOS; IL8; JUN;	FOS|IDBG-12957|ENSG00000170345|2353|; IL8|IDBG-23954|ENSG00000169429|3576|; JUN|IDBG-99221|ENSG00000177606|3725|;
Direct p53 effectors	15209	PID NCI	9606	4	129	0.000642963	0.00328133	BTG2; DUSP1; JUN; SFN;	BTG2|IDBG-105945|ENSG00000159388|7832|; DUSP1|IDBG-57812|ENSG00000120129|1843|; JUN|IDBG-99221|ENSG00000177606|3725|; SFN|IDBG-94738|ENSG00000175793|2810|;
S1P2 pathway	15183	PID NCI	9606	2	13	0.000716379	0.00353414	FOS; JUN;	FOS|IDBG-12957|ENSG00000170345|2353|; JUN|IDBG-99221|ENSG00000177606|3725|;
Fc-epsilon receptor I signaling in mast cells	15695	PID NCI	9606	3	60	0.000828276	0.00395435	DUSP1; FOS; JUN;	DUSP1|IDBG-57812|ENSG00000120129|1843|; FOS|IDBG-12957|ENSG00000170345|2353|; JUN|IDBG-99221|ENSG00000177606|3725|;
Calcium signaling by hbx of hepatitis b virus	4105	PID BIOCARTA	9606	2	15	0.000960628	0.00430827	FOS; JUN;	FOS|IDBG-12957|ENSG00000170345|2353|; JUN|IDBG-99221|ENSG00000177606|3725|;
Repression of pain sensation by the transcriptional regulator dream	4031	PID BIOCARTA	9606	2	15	0.000960628	0.00430827	FOS; JUN;	FOS|IDBG-12957|ENSG00000170345|2353|; JUN|IDBG-99221|ENSG00000177606|3725|;
Cadmium induces dna synthesis and proliferation in macrophages	4178	PID BIOCARTA	9606	2	16	0.00109574	0.00476968	FOS; JUN;	FOS|IDBG-12957|ENSG00000170345|2353|; JUN|IDBG-99221|ENSG00000177606|3725|;
Nerve growth factor pathway (ngf)	4099	PID BIOCARTA	9606	2	17	0.00123943	0.00509545	FOS; JUN;	FOS|IDBG-12957|ENSG00000170345|2353|; JUN|IDBG-99221|ENSG00000177606|3725|;
Mets affect on macrophage differentiation	4075	PID BIOCARTA	9606	2	18	0.00139167	0.00528119	FOS; JUN;	FOS|IDBG-12957|ENSG00000170345|2353|; JUN|IDBG-99221|ENSG00000177606|3725|;
Oxidative stress induced gene expression via nrf2	4184	PID BIOCARTA	9606	2	19	0.00155238	0.00560372	FOS; JUN;	FOS|IDBG-12957|ENSG00000170345|2353|; JUN|IDBG-99221|ENSG00000177606|3725|;
Igf-1 signaling pathway	4168	PID BIOCARTA	9606	2	20	0.00172154	0.00592528	FOS; JUN;	FOS|IDBG-12957|ENSG00000170345|2353|; JUN|IDBG-99221|ENSG00000177606|3725|;
PDGFR-alpha signaling pathway	15770	PID NCI	9606	2	21	0.00189907	0.00611006	FOS; JUN;	FOS|IDBG-12957|ENSG00000170345|2353|; JUN|IDBG-99221|ENSG00000177606|3725|;
Inhibition of cellular proliferation by gleevec	3946	PID BIOCARTA	9606	2	22	0.00208494	0.00656535	FOS; JUN;	FOS|IDBG-12957|ENSG00000170345|2353|; JUN|IDBG-99221|ENSG00000177606|3725|;
Tpo signaling pathway	4124	PID BIOCARTA	9606	2	24	0.00248148	0.00749509	FOS; JUN;	FOS|IDBG-12957|ENSG00000170345|2353|; JUN|IDBG-99221|ENSG00000177606|3725|;
Trk receptor signaling mediated by the MAPK pathway	14953	PID NCI	9606	2	25	0.00269205	0.00781223	EGR1; FOS;	EGR1|IDBG-47191|ENSG00000120738|1958|; FOS|IDBG-12957|ENSG00000170345|2353|;
IL12 signaling mediated by STAT4	15277	PID NCI	9606	2	26	0.00291076	0.00812815	FOS; JUN;	FOS|IDBG-12957|ENSG00000170345|2353|; JUN|IDBG-99221|ENSG00000177606|3725|;
Pdgf signaling pathway	4071	PID BIOCARTA	9606	2	26	0.00291076	0.00812815	FOS; JUN;	FOS|IDBG-12957|ENSG00000170345|2353|; JUN|IDBG-99221|ENSG00000177606|3725|;
Endothelins	15358	PID NCI	9606	2	28	0.00337237	0.00845952	FOS; JUN;	FOS|IDBG-12957|ENSG00000170345|2353|; JUN|IDBG-99221|ENSG00000177606|3725|;
ErbB2/ErbB3 signaling events	15442	PID NCI	9606	2	28	0.00337237	0.00845952	FOS; JUN;	FOS|IDBG-12957|ENSG00000170345|2353|; JUN|IDBG-99221|ENSG00000177606|3725|;
Nfkb activation by nontypeable hemophilus influenzae	4159	PID BIOCARTA	9606	2	28	0.00337237	0.00845952	DUSP1; IL8;	DUSP1|IDBG-57812|ENSG00000120129|1843|; IL8|IDBG-23954|ENSG00000169429|3576|;
Osteopontin-mediated events	15887	PID NCI	9606	2	27	0.00313755	0.00859921	FOS; JUN;	FOS|IDBG-12957|ENSG00000170345|2353|; JUN|IDBG-99221|ENSG00000177606|3725|;
Fc epsilon receptor i signaling in mast cells	4183	PID BIOCARTA	9606	2	29	0.00361519	0.00891746	FOS; JUN;	FOS|IDBG-12957|ENSG00000170345|2353|; JUN|IDBG-99221|ENSG00000177606|3725|;
Bcr signaling pathway	4023	PID BIOCARTA	9606	2	31	0.00412458	0.0095381	FOS; JUN;	FOS|IDBG-12957|ENSG00000170345|2353|; JUN|IDBG-99221|ENSG00000177606|3725|;
RhoA signaling pathway	15635	PID NCI	9606	2	31	0.00412458	0.0095381	FOS; JUN;	FOS|IDBG-12957|ENSG00000170345|2353|; JUN|IDBG-99221|ENSG00000177606|3725|;
Signaling mediated by p38-alpha and p38-beta	15526	PID NCI	9606	2	31	0.00412458	0.0095381	JUN; PTGS2;	JUN|IDBG-99221|ENSG00000177606|3725|; PTGS2|IDBG-105426|ENSG00000073756|5743|;
Role of egf receptor transactivation by gpcrs in cardiac hypertrophy	3987	PID BIOCARTA	9606	2	32	0.00439107	0.00984663	FOS; JUN;	FOS|IDBG-12957|ENSG00000170345|2353|; JUN|IDBG-99221|ENSG00000177606|3725|;
Angiotensin ii mediated activation of jnk pathway via pyk2 dependent signaling	4049	PID BIOCARTA	9606	2	34	0.00494737	0.0107678	FOS; JUN;	FOS|IDBG-12957|ENSG00000170345|2353|; JUN|IDBG-99221|ENSG00000177606|3725|;
Signal transduction through il1r	4064	PID BIOCARTA	9606	2	35	0.00523709	0.0109167	FOS; JUN;	FOS|IDBG-12957|ENSG00000170345|2353|; JUN|IDBG-99221|ENSG00000177606|3725|;
Toll-like receptor pathway	3951	PID BIOCARTA	9606	2	35	0.00523709	0.0109167	FOS; JUN;	FOS|IDBG-12957|ENSG00000170345|2353|; JUN|IDBG-99221|ENSG00000177606|3725|;
FOXA1 transcription factor network	15723	PID NCI	9606	2	36	0.00553446	0.0113764	FOS; JUN;	FOS|IDBG-12957|ENSG00000170345|2353|; JUN|IDBG-99221|ENSG00000177606|3725|;
Mechanism of gene regulation by peroxisome proliferators via ppara	3965	PID BIOCARTA	9606	2	41	0.00713444	0.0138934	DUSP1; JUN;	DUSP1|IDBG-57812|ENSG00000120129|1843|; JUN|IDBG-99221|ENSG00000177606|3725|;
Presenilin action in Notch and Wnt signaling	15094	PID NCI	9606	2	46	0.0089187	0.0167084	FOS; JUN;	FOS|IDBG-12957|ENSG00000170345|2353|; JUN|IDBG-99221|ENSG00000177606|3725|;
Regulation of Androgen receptor activity	15656	PID NCI	9606	2	48	0.00968272	0.017913	EGR1; JUN;	EGR1|IDBG-47191|ENSG00000120738|1958|; JUN|IDBG-99221|ENSG00000177606|3725|;
Il-2 receptor beta chain in t cell activation	4011	PID BIOCARTA	9606	2	49	0.0100753	0.0179656	FOS; SOCS3;	FOS|IDBG-12957|ENSG00000170345|2353|; SOCS3|IDBG-70676|ENSG00000184557|9021|;
FGF signaling pathway	15346	PID NCI	9606	2	51	0.0108815	0.0191722	FOS; JUN;	FOS|IDBG-12957|ENSG00000170345|2353|; JUN|IDBG-99221|ENSG00000177606|3725|;
Keratinocyte differentiation	4032	PID BIOCARTA	9606	2	52	0.011295	0.0196666	FOS; JUN;	FOS|IDBG-12957|ENSG00000170345|2353|; JUN|IDBG-99221|ENSG00000177606|3725|;
T cell receptor signaling pathway	4156	PID BIOCARTA	9606	2	54	0.0121426	0.0208966	FOS; JUN;	FOS|IDBG-12957|ENSG00000170345|2353|; JUN|IDBG-99221|ENSG00000177606|3725|;
Mapkinase signaling pathway	4137	PID BIOCARTA	9606	2	56	0.0130174	0.0216468	FOS; JUN;	FOS|IDBG-12957|ENSG00000170345|2353|; JUN|IDBG-99221|ENSG00000177606|3725|;
IL12-mediated signaling events	15185	PID NCI	9606	2	57	0.0134648	0.0221421	CCL3; FOS;	CCL3|IDBG-776925|ENSG00000277632|6348|; FOS|IDBG-12957|ENSG00000170345|2353|;
IL4-mediated signaling events	15439	PID NCI	9606	2	60	0.0148469	0.0236273	EGR2; SOCS3;	EGR2|IDBG-75626|ENSG00000122877|1959|; SOCS3|IDBG-70676|ENSG00000184557|9021|;
BCR signaling pathway	15384	PID NCI	9606	2	63	0.0162878	0.0245979	FOS; JUN;	FOS|IDBG-12957|ENSG00000170345|2353|; JUN|IDBG-99221|ENSG00000177606|3725|;
HIF-1-alpha transcription factor network	15518	PID NCI	9606	2	64	0.0167809	0.0250866	FOS; JUN;	FOS|IDBG-12957|ENSG00000170345|2353|; JUN|IDBG-99221|ENSG00000177606|3725|;
Regulation of Telomerase	15864	PID NCI	9606	2	65	0.0172804	0.0255751	FOS; JUN;	FOS|IDBG-12957|ENSG00000170345|2353|; JUN|IDBG-99221|ENSG00000177606|3725|;
Signaling events mediated by Hepatocyte Growth Factor Receptor (c-Met)	14943	PID NCI	9606	2	67	0.0182984	0.0265506	EGR1; JUN;	EGR1|IDBG-47191|ENSG00000120738|1958|; JUN|IDBG-99221|ENSG00000177606|3725|;
Regulation of nuclear SMAD2/3 signaling	15480	PID NCI	9606	2	70	0.019872	0.0285539	FOS; JUN;	FOS|IDBG-12957|ENSG00000170345|2353|; JUN|IDBG-99221|ENSG00000177606|3725|;
Regulation of nuclear beta catenin signaling and target gene transcription	15295	PID NCI	9606	2	72	0.0209517	0.0298159	IL8; JUN;	IL8|IDBG-23954|ENSG00000169429|3576|; JUN|IDBG-99221|ENSG00000177606|3725|;
PDGFR-beta signaling pathway	15816	PID NCI	9606	2	85	0.0285439	0.0370569	FOS; JUN;	FOS|IDBG-12957|ENSG00000170345|2353|; JUN|IDBG-99221|ENSG00000177606|3725|;

## Sheet: Calbicans_up_30
Pathway Name	Pathway Id	Source Name	Organism	Pathway uploaded gene count	Genes in InnateDB for this entity	Pathway p-value	Pathway p-value (corrected)	Gene Symbols	Genes (Symbol|IDBG-ID|Ensembl|Entrez|Fold Change|P-Value)
AP-1 transcription factor network	15318	PID NCI	9606	12	67	2.59872e-13	4.36585e-11	ATF3; CCL2; DUSP1; EGR1; FOS; FOSB; FOSL1; IL10; IL6; IL8; JUN; JUNB;	ATF3|IDBG-106549|ENSG00000162772|467|; CCL2|IDBG-40504|ENSG00000108691|6347|; DUSP1|IDBG-57812|ENSG00000120129|1843|; EGR1|IDBG-47191|ENSG00000120738|1958|; FOS|IDBG-12957|ENSG00000170345|2353|; FOSB|IDBG-57590|ENSG00000125740|2354|; FOSL1|IDBG-58044|ENSG00000175592|8061|; IL10|IDBG-106270|ENSG00000136634|3586|; IL6|IDBG-9462|ENSG00000136244|3569|; IL8|IDBG-23954|ENSG00000169429|3576|; JUN|IDBG-9…
Calcineurin-regulated NFAT-dependent transcription in lymphocytes	15231	PID NCI	9606	10	45	2.85609e-12	3.19882e-10	EGR1; EGR2; EGR3; FOS; FOSL1; IL8; JUN; JUNB; PTGS2; TNF;	EGR1|IDBG-47191|ENSG00000120738|1958|; EGR2|IDBG-75626|ENSG00000122877|1959|; EGR3|IDBG-11219|ENSG00000179388|1960|; FOS|IDBG-12957|ENSG00000170345|2353|; FOSL1|IDBG-58044|ENSG00000175592|8061|; IL8|IDBG-23954|ENSG00000169429|3576|; JUN|IDBG-99221|ENSG00000177606|3725|; JUNB|IDBG-30976|ENSG00000171223|3726|; PTGS2|IDBG-105426|ENSG00000073756|5743|; TNF|IDBG-300259|ENSG00000232810|7124|;
Validated transcriptional targets of AP1 family members Fra1 and Fra2	14994	PID NCI	9606	8	35	3.81079e-10	3.20107e-08	CCL2; FOSL1; IL6; IL8; JUN; JUNB; LIF; PLAUR;	CCL2|IDBG-40504|ENSG00000108691|6347|; FOSL1|IDBG-58044|ENSG00000175592|8061|; IL6|IDBG-9462|ENSG00000136244|3569|; IL8|IDBG-23954|ENSG00000169429|3576|; JUN|IDBG-99221|ENSG00000177606|3725|; JUNB|IDBG-30976|ENSG00000171223|3726|; LIF|IDBG-3968|ENSG00000128342|3976|; PLAUR|IDBG-55442|ENSG00000011422|5329|;
ATF-2 transcription factor network	15253	PID NCI	9606	9	56	8.22603e-10	4.60658e-08	ATF3; DDIT3; DUSP1; FOS; IL6; IL8; JUN; JUNB; SOCS3;	ATF3|IDBG-106549|ENSG00000162772|467|; DDIT3|IDBG-42805|ENSG00000175197|1649|; DUSP1|IDBG-57812|ENSG00000120129|1843|; FOS|IDBG-12957|ENSG00000170345|2353|; IL6|IDBG-9462|ENSG00000136244|3569|; IL8|IDBG-23954|ENSG00000169429|3576|; JUN|IDBG-99221|ENSG00000177606|3725|; JUNB|IDBG-30976|ENSG00000171223|3726|; SOCS3|IDBG-70676|ENSG00000184557|9021|;
Glucocorticoid receptor regulatory network	15321	PID NCI	9606	9	69	5.62845e-09	2.36395e-07	EGR1; FOS; ICAM1; IL6; IL8; JUN; NR4A1; SFN; SGK1;	EGR1|IDBG-47191|ENSG00000120738|1958|; FOS|IDBG-12957|ENSG00000170345|2353|; ICAM1|IDBG-26804|ENSG00000090339|3383|; IL6|IDBG-9462|ENSG00000136244|3569|; IL8|IDBG-23954|ENSG00000169429|3576|; JUN|IDBG-99221|ENSG00000177606|3725|; NR4A1|IDBG-33982|ENSG00000123358|3164|; SFN|IDBG-94738|ENSG00000175793|2810|; SGK1|IDBG-96775|ENSG00000118515|6446|;
Signal transduction through il1r	4064	PID BIOCARTA	9606	7	35	1.38819e-08	5.18256e-07	FOS; IL1A; IL1B; IL6; JUN; NFKBIA; TNF;	FOS|IDBG-12957|ENSG00000170345|2353|; IL1A|IDBG-66482|ENSG00000115008|3552|; IL1B|IDBG-66519|ENSG00000125538|3553|; IL6|IDBG-9462|ENSG00000136244|3569|; JUN|IDBG-99221|ENSG00000177606|3725|; NFKBIA|IDBG-4758|ENSG00000100906|4792|; TNF|IDBG-300259|ENSG00000232810|7124|;
IL23-mediated signaling events	15427	PID NCI	9606	7	37	2.09649e-08	7.0442e-07	CCL2; CXCL1; IL1B; IL6; NFKBIA; SOCS3; TNF;	CCL2|IDBG-40504|ENSG00000108691|6347|; CXCL1|IDBG-24070|ENSG00000163739|2919|; IL1B|IDBG-66519|ENSG00000125538|3553|; IL6|IDBG-9462|ENSG00000136244|3569|; NFKBIA|IDBG-4758|ENSG00000100906|4792|; SOCS3|IDBG-70676|ENSG00000184557|9021|; TNF|IDBG-300259|ENSG00000232810|7124|;
Pertussis toxin-insensitive ccr5 signaling in macrophage	4060	PID BIOCARTA	9606	4	8	3.33108e-07	6.21801e-06	CCL2; CXCR4; FOS; JUN;	CCL2|IDBG-40504|ENSG00000108691|6347|; CXCR4|IDBG-71032|ENSG00000121966|7852|; FOS|IDBG-12957|ENSG00000170345|2353|; JUN|IDBG-99221|ENSG00000177606|3725|;
Calcium signaling in the CD4+ TCR pathway	14910	PID NCI	9606	5	23	1.18075e-06	1.88921e-05	FOS; FOSL1; JUN; JUNB; PTGS2;	FOS|IDBG-12957|ENSG00000170345|2353|; FOSL1|IDBG-58044|ENSG00000175592|8061|; JUN|IDBG-99221|ENSG00000177606|3725|; JUNB|IDBG-30976|ENSG00000171223|3726|; PTGS2|IDBG-105426|ENSG00000073756|5743|;
Downstream signaling in naÃ¯ve CD8+ T cells	15166	PID NCI	9606	6	43	1.50164e-06	2.19371e-05	EGR1; FOS; FOSL1; JUN; JUNB; TNF;	EGR1|IDBG-47191|ENSG00000120738|1958|; FOS|IDBG-12957|ENSG00000170345|2353|; FOSL1|IDBG-58044|ENSG00000175592|8061|; JUN|IDBG-99221|ENSG00000177606|3725|; JUNB|IDBG-30976|ENSG00000171223|3726|; TNF|IDBG-300259|ENSG00000232810|7124|;
IL6-mediated signaling events	15826	PID NCI	9606	6	43	1.50164e-06	2.19371e-05	CEBPB; FOS; IL6; JUN; JUNB; SOCS3;	CEBPB|IDBG-80858|ENSG00000172216|1051|; FOS|IDBG-12957|ENSG00000170345|2353|; IL6|IDBG-9462|ENSG00000136244|3569|; JUN|IDBG-99221|ENSG00000177606|3725|; JUNB|IDBG-30976|ENSG00000171223|3726|; SOCS3|IDBG-70676|ENSG00000184557|9021|;
Nfkb activation by nontypeable hemophilus influenzae	4159	PID BIOCARTA	9606	5	28	3.33548e-06	4.48288e-05	DUSP1; IL1B; IL8; NFKBIA; TNF;	DUSP1|IDBG-57812|ENSG00000120129|1843|; IL1B|IDBG-66519|ENSG00000125538|3553|; IL8|IDBG-23954|ENSG00000169429|3576|; NFKBIA|IDBG-4758|ENSG00000100906|4792|; TNF|IDBG-300259|ENSG00000232810|7124|;
Il-10 anti-inflammatory signaling pathway	4128	PID BIOCARTA	9606	4	14	4.58136e-06	5.70125e-05	IL10; IL1A; IL6; TNF;	IL10|IDBG-106270|ENSG00000136634|3586|; IL1A|IDBG-66482|ENSG00000115008|3552|; IL6|IDBG-9462|ENSG00000136244|3569|; TNF|IDBG-300259|ENSG00000232810|7124|;
Cadmium induces dna synthesis and proliferation in macrophages	4178	PID BIOCARTA	9606	4	16	8.22232e-06	9.52655e-05	FOS; JUN; NFKBIA; TNF;	FOS|IDBG-12957|ENSG00000170345|2353|; JUN|IDBG-99221|ENSG00000177606|3725|; NFKBIA|IDBG-4758|ENSG00000100906|4792|; TNF|IDBG-300259|ENSG00000232810|7124|;
LPA receptor mediated events	15008	PID NCI	9606	5	46	4.12611e-05	0.000374696	FOS; HBEGF; IL8; JUN; NFKBIA;	FOS|IDBG-12957|ENSG00000170345|2353|; HBEGF|IDBG-48445|ENSG00000113070|1839|; IL8|IDBG-23954|ENSG00000169429|3576|; JUN|IDBG-99221|ENSG00000177606|3725|; NFKBIA|IDBG-4758|ENSG00000100906|4792|;
Direct p53 effectors	15209	PID NCI	9606	7	129	0.000108571	0.000889751	ATF3; BTG2; DUSP1; JUN; LIF; PMAIP1; SFN;	ATF3|IDBG-106549|ENSG00000162772|467|; BTG2|IDBG-105945|ENSG00000159388|7832|; DUSP1|IDBG-57812|ENSG00000120129|1843|; JUN|IDBG-99221|ENSG00000177606|3725|; LIF|IDBG-3968|ENSG00000128342|3976|; PMAIP1|IDBG-4142|ENSG00000141682|5366|; SFN|IDBG-94738|ENSG00000175793|2810|;
amb2 Integrin signaling	15836	PID NCI	9606	4	30	0.000113071	0.000904565	ICAM1; IL6; PLAUR; TNF;	ICAM1|IDBG-26804|ENSG00000090339|3383|; IL6|IDBG-9462|ENSG00000136244|3569|; PLAUR|IDBG-55442|ENSG00000011422|5329|; TNF|IDBG-300259|ENSG00000232810|7124|;
Signaling mediated by p38-alpha and p38-beta	15526	PID NCI	9606	4	31	0.000128984	0.00100788	CEBPB; DDIT3; JUN; PTGS2;	CEBPB|IDBG-80858|ENSG00000172216|1051|; DDIT3|IDBG-42805|ENSG00000175197|1649|; JUN|IDBG-99221|ENSG00000177606|3725|; PTGS2|IDBG-105426|ENSG00000073756|5743|;
Bone remodeling	4036	PID BIOCARTA	9606	3	15	0.000251502	0.00176052	FOS; FOSL1; NFKBIA;	FOS|IDBG-12957|ENSG00000170345|2353|; FOSL1|IDBG-58044|ENSG00000175592|8061|; NFKBIA|IDBG-4758|ENSG00000100906|4792|;
ErbB receptor signaling network	15445	PID NCI	9606	3	15	0.000251502	0.00176052	AREG; EREG; HBEGF;	AREG|IDBG-24392|ENSG00000109321|374|; EREG|IDBG-24370|ENSG00000124882|2069|; HBEGF|IDBG-48445|ENSG00000113070|1839|;
Regulation of nuclear SMAD2/3 signaling	15480	PID NCI	9606	5	70	0.000310574	0.00208706	ATF3; CEBPB; FOS; IL10; JUN;	ATF3|IDBG-106549|ENSG00000162772|467|; CEBPB|IDBG-80858|ENSG00000172216|1051|; FOS|IDBG-12957|ENSG00000170345|2353|; IL10|IDBG-106270|ENSG00000136634|3586|; JUN|IDBG-99221|ENSG00000177606|3725|;
Mechanism of gene regulation by peroxisome proliferators via ppara	3965	PID BIOCARTA	9606	4	41	0.000389151	0.00242138	DUSP1; JUN; NFKBIA; TNF;	DUSP1|IDBG-57812|ENSG00000120129|1843|; JUN|IDBG-99221|ENSG00000177606|3725|; NFKBIA|IDBG-4758|ENSG00000100906|4792|; TNF|IDBG-300259|ENSG00000232810|7124|;
Oxidative stress induced gene expression via nrf2	4184	PID BIOCARTA	9606	3	19	0.000522611	0.00319268	FOS; JUN; MAFF;	FOS|IDBG-12957|ENSG00000170345|2353|; JUN|IDBG-99221|ENSG00000177606|3725|; MAFF|IDBG-7398|ENSG00000185022|23764|;
Nf-kb signaling pathway	3978	PID BIOCARTA	9606	3	20	0.000611072	0.00354	IL1A; NFKBIA; TNF;	IL1A|IDBG-66482|ENSG00000115008|3552|; NFKBIA|IDBG-4758|ENSG00000100906|4792|; TNF|IDBG-300259|ENSG00000232810|7124|;
ErbB1 downstream signaling	15233	PID NCI	9606	5	85	0.000761997	0.00426719	DUSP1; EGR1; FOS; JUN; ZFP36;	DUSP1|IDBG-57812|ENSG00000120129|1843|; EGR1|IDBG-47191|ENSG00000120738|1958|; FOS|IDBG-12957|ENSG00000170345|2353|; JUN|IDBG-99221|ENSG00000177606|3725|; ZFP36|IDBG-50307|ENSG00000128016|7538|;
GMCSF-mediated signaling events	15598	PID NCI	9606	3	22	0.000815413	0.00449146	CCL2; FOS; OSM;	CCL2|IDBG-40504|ENSG00000108691|6347|; FOS|IDBG-12957|ENSG00000170345|2353|; OSM|IDBG-4002|ENSG00000099985|5008|;
Keratinocyte differentiation	4032	PID BIOCARTA	9606	4	52	0.000969065	0.00525171	FOS; JUN; NFKBIA; TNF;	FOS|IDBG-12957|ENSG00000170345|2353|; JUN|IDBG-99221|ENSG00000177606|3725|; NFKBIA|IDBG-4758|ENSG00000100906|4792|; TNF|IDBG-300259|ENSG00000232810|7124|;
IL27-mediated signaling events	15133	PID NCI	9606	3	26	0.00134332	0.00694394	IL1B; IL6; TNF;	IL1B|IDBG-66519|ENSG00000125538|3553|; IL6|IDBG-9462|ENSG00000136244|3569|; TNF|IDBG-300259|ENSG00000232810|7124|;
IL12-mediated signaling events	15185	PID NCI	9606	4	57	0.00136915	0.00697021	CCL3; FOS; GADD45B; IL1B;	CCL3|IDBG-776925|ENSG00000277632|6348|; FOS|IDBG-12957|ENSG00000170345|2353|; GADD45B|IDBG-16168|ENSG00000099860|4616|; IL1B|IDBG-66519|ENSG00000125538|3553|;
Osteopontin-mediated events	15887	PID NCI	9606	3	27	0.00150201	0.0071081	FOS; JUN; NFKBIA;	FOS|IDBG-12957|ENSG00000170345|2353|; JUN|IDBG-99221|ENSG00000177606|3725|; NFKBIA|IDBG-4758|ENSG00000100906|4792|;
Tsp-1 induced apoptosis in microvascular endothelial cell	3984	PID BIOCARTA	9606	2	7	0.00146306	0.00712449	FOS; JUN;	FOS|IDBG-12957|ENSG00000170345|2353|; JUN|IDBG-99221|ENSG00000177606|3725|;
IL4-mediated signaling events	15439	PID NCI	9606	4	60	0.00165789	0.0077368	CEBPB; EGR2; IL10; SOCS3;	CEBPB|IDBG-80858|ENSG00000172216|1051|; EGR2|IDBG-75626|ENSG00000122877|1959|; IL10|IDBG-106270|ENSG00000136634|3586|; SOCS3|IDBG-70676|ENSG00000184557|9021|;
BCR signaling pathway	15384	PID NCI	9606	4	63	0.00198648	0.00901971	BCL2A1; FOS; JUN; NFKBIA;	BCL2A1|IDBG-25591|ENSG00000140379|597|; FOS|IDBG-12957|ENSG00000170345|2353|; JUN|IDBG-99221|ENSG00000177606|3725|; NFKBIA|IDBG-4758|ENSG00000100906|4792|;
HIF-1-alpha transcription factor network	15518	PID NCI	9606	4	64	0.00210534	0.00943194	ADM; CXCR4; FOS; JUN;	ADM|IDBG-31636|ENSG00000148926|133|; CXCR4|IDBG-71032|ENSG00000121966|7852|; FOS|IDBG-12957|ENSG00000170345|2353|; JUN|IDBG-99221|ENSG00000177606|3725|;
IL1-mediated signaling events	15122	PID NCI	9606	3	31	0.00225239	0.00946006	IL1A; IL1B; JUN;	IL1A|IDBG-66482|ENSG00000115008|3552|; IL1B|IDBG-66519|ENSG00000125538|3553|; JUN|IDBG-99221|ENSG00000177606|3725|;
Regulation of map kinase pathways through dual specificity phosphatases	4090	PID BIOCARTA	9606	2	9	0.0024805	0.010164	DUSP1; DUSP2;	DUSP1|IDBG-57812|ENSG00000120129|1843|; DUSP2|IDBG-61498|ENSG00000158050|1844|;
Role of egf receptor transactivation by gpcrs in cardiac hypertrophy	3987	PID BIOCARTA	9606	3	32	0.00247025	0.010247	FOS; JUN; NFKBIA;	FOS|IDBG-12957|ENSG00000170345|2353|; JUN|IDBG-99221|ENSG00000177606|3725|; NFKBIA|IDBG-4758|ENSG00000100906|4792|;
Toll-like receptor pathway	3951	PID BIOCARTA	9606	3	35	0.00320043	0.0123603	FOS; JUN; NFKBIA;	FOS|IDBG-12957|ENSG00000170345|2353|; JUN|IDBG-99221|ENSG00000177606|3725|; NFKBIA|IDBG-4758|ENSG00000100906|4792|;
FOXA1 transcription factor network	15723	PID NCI	9606	3	36	0.00347012	0.0132496	CEBPB; FOS; JUN;	CEBPB|IDBG-80858|ENSG00000172216|1051|; FOS|IDBG-12957|ENSG00000170345|2353|; JUN|IDBG-99221|ENSG00000177606|3725|;
IL2-mediated signaling events	15044	PID NCI	9606	3	37	0.00375333	0.0140124	FOS; JUN; SOCS3;	FOS|IDBG-12957|ENSG00000170345|2353|; JUN|IDBG-99221|ENSG00000177606|3725|; SOCS3|IDBG-70676|ENSG00000184557|9021|;
Erythropoietin mediated neuroprotection through nf-kb	4161	PID BIOCARTA	9606	2	13	0.00525693	0.0180238	JUN; NFKBIA;	JUN|IDBG-99221|ENSG00000177606|3725|; NFKBIA|IDBG-4758|ENSG00000100906|4792|;
Il 6 signaling pathway	3992	PID BIOCARTA	9606	2	13	0.00525693	0.0180238	CEBPB; IL6;	CEBPB|IDBG-80858|ENSG00000172216|1051|; IL6|IDBG-9462|ENSG00000136244|3569|;
S1P2 pathway	15183	PID NCI	9606	2	13	0.00525693	0.0180238	FOS; JUN;	FOS|IDBG-12957|ENSG00000170345|2353|; JUN|IDBG-99221|ENSG00000177606|3725|;
The 41bb-dependent immune response	3936	PID BIOCARTA	9606	2	13	0.00525693	0.0180238	JUN; TNFSF9;	JUN|IDBG-99221|ENSG00000177606|3725|; TNFSF9|IDBG-21688|ENSG00000125657|8744|;
Nfat and hypertrophy of the heart	4058	PID BIOCARTA	9606	3	44	0.00613036	0.0188972	HBEGF; LIF; TNF;	HBEGF|IDBG-48445|ENSG00000113070|1839|; LIF|IDBG-3968|ENSG00000128342|3976|; TNF|IDBG-300259|ENSG00000232810|7124|;
RXR and RAR heterodimerization with other nuclear receptor	15010	PID NCI	9606	2	14	0.00609934	0.0195179	NR4A1; TNF;	NR4A1|IDBG-33982|ENSG00000123358|3164|; TNF|IDBG-300259|ENSG00000232810|7124|;
Stress induction of hsp regulation	4047	PID BIOCARTA	9606	2	14	0.00609934	0.0195179	IL1A; TNF;	IL1A|IDBG-66482|ENSG00000115008|3552|; TNF|IDBG-300259|ENSG00000232810|7124|;
Calcium signaling by hbx of hepatitis b virus	4105	PID BIOCARTA	9606	2	15	0.00699901	0.0199294	FOS; JUN;	FOS|IDBG-12957|ENSG00000170345|2353|; JUN|IDBG-99221|ENSG00000177606|3725|;
Cellular roles of Anthrax toxin	15089	PID NCI	9606	2	15	0.00699901	0.0199294	IL1B; TNF;	IL1B|IDBG-66519|ENSG00000125538|3553|; TNF|IDBG-300259|ENSG00000232810|7124|;
Repression of pain sensation by the transcriptional regulator dream	4031	PID BIOCARTA	9606	2	15	0.00699901	0.0199294	FOS; JUN;	FOS|IDBG-12957|ENSG00000170345|2353|; JUN|IDBG-99221|ENSG00000177606|3725|;
Nerve growth factor pathway (ngf)	4099	PID BIOCARTA	9606	2	17	0.00896607	0.0237213	FOS; JUN;	FOS|IDBG-12957|ENSG00000170345|2353|; JUN|IDBG-99221|ENSG00000177606|3725|;
FGF signaling pathway	15346	PID NCI	9606	3	51	0.00923782	0.0242493	FOS; JUN; PLAUR;	FOS|IDBG-12957|ENSG00000170345|2353|; JUN|IDBG-99221|ENSG00000177606|3725|; PLAUR|IDBG-55442|ENSG00000011422|5329|;
Atm signaling pathway	3932	PID BIOCARTA	9606	2	18	0.0100315	0.0253427	JUN; NFKBIA;	JUN|IDBG-99221|ENSG00000177606|3725|; NFKBIA|IDBG-4758|ENSG00000100906|4792|;
Mets affect on macrophage differentiation	4075	PID BIOCARTA	9606	2	18	0.0100315	0.0253427	FOS; JUN;	FOS|IDBG-12957|ENSG00000170345|2353|; JUN|IDBG-99221|ENSG00000177606|3725|;
T cell receptor signaling pathway	4156	PID BIOCARTA	9606	3	54	0.0108044	0.0266932	FOS; JUN; NFKBIA;	FOS|IDBG-12957|ENSG00000170345|2353|; JUN|IDBG-99221|ENSG00000177606|3725|; NFKBIA|IDBG-4758|ENSG00000100906|4792|;
Downregulated of mta-3 in er-negative breast tumors	3959	PID BIOCARTA	9606	2	19	0.0111502	0.0269529	SNAI1; TUBA1A;	SNAI1|IDBG-80676|ENSG00000124216|6615|; TUBA1A|IDBG-31211|ENSG00000167552|7846|;
Gata3 participate in activating the th2 cytokine genes expression	4080	PID BIOCARTA	9606	2	19	0.0111502	0.0269529	IL1A; JUNB;	IL1A|IDBG-66482|ENSG00000115008|3552|; JUNB|IDBG-30976|ENSG00000171223|3726|;
Igf-1 signaling pathway	4168	PID BIOCARTA	9606	2	20	0.0123212	0.0291543	FOS; JUN;	FOS|IDBG-12957|ENSG00000170345|2353|; JUN|IDBG-99221|ENSG00000177606|3725|;
IL3-mediated signaling events	15527	PID NCI	9606	2	21	0.0135436	0.0316017	CEBPB; OSM;	CEBPB|IDBG-80858|ENSG00000172216|1051|; OSM|IDBG-4002|ENSG00000099985|5008|;
PDGFR-alpha signaling pathway	15770	PID NCI	9606	2	21	0.0135436	0.0316017	FOS; JUN;	FOS|IDBG-12957|ENSG00000170345|2353|; JUN|IDBG-99221|ENSG00000177606|3725|;
Fc-epsilon receptor I signaling in mast cells	15695	PID NCI	9606	3	60	0.0143738	0.0321974	DUSP1; FOS; JUN;	DUSP1|IDBG-57812|ENSG00000120129|1843|; FOS|IDBG-12957|ENSG00000170345|2353|; JUN|IDBG-99221|ENSG00000177606|3725|;
Inhibition of cellular proliferation by gleevec	3946	PID BIOCARTA	9606	2	22	0.0148164	0.032752	FOS; JUN;	FOS|IDBG-12957|ENSG00000170345|2353|; JUN|IDBG-99221|ENSG00000177606|3725|;
Tnf/stress related signaling	4103	PID BIOCARTA	9606	2	22	0.0148164	0.032752	JUN; TNF;	JUN|IDBG-99221|ENSG00000177606|3725|; TNF|IDBG-300259|ENSG00000232810|7124|;
Canonical NF-kappaB pathway	15469	PID NCI	9606	2	23	0.0161387	0.0349845	NFKBIA; TNF;	NFKBIA|IDBG-4758|ENSG00000100906|4792|; TNF|IDBG-300259|ENSG00000232810|7124|;
Tpo signaling pathway	4124	PID BIOCARTA	9606	2	24	0.0175096	0.0372356	FOS; JUN;	FOS|IDBG-12957|ENSG00000170345|2353|; JUN|IDBG-99221|ENSG00000177606|3725|;
Trk receptor signaling mediated by the MAPK pathway	14953	PID NCI	9606	2	25	0.0189282	0.0390177	EGR1; FOS;	EGR1|IDBG-47191|ENSG00000120738|1958|; FOS|IDBG-12957|ENSG00000170345|2353|;
Signaling events mediated by Hepatocyte Growth Factor Receptor (c-Met)	14943	PID NCI	9606	3	67	0.0192887	0.0395183	EGR1; JUN; SNAI1;	EGR1|IDBG-47191|ENSG00000120738|1958|; JUN|IDBG-99221|ENSG00000177606|3725|; SNAI1|IDBG-80676|ENSG00000124216|6615|;
CD40/CD40L signaling	14909	PID NCI	9606	2	26	0.0203936	0.0405459	JUN; NFKBIA;	JUN|IDBG-99221|ENSG00000177606|3725|; NFKBIA|IDBG-4758|ENSG00000100906|4792|;
IL12 signaling mediated by STAT4	15277	PID NCI	9606	2	26	0.0203936	0.0405459	FOS; JUN;	FOS|IDBG-12957|ENSG00000170345|2353|; JUN|IDBG-99221|ENSG00000177606|3725|;
Pdgf signaling pathway	4071	PID BIOCARTA	9606	2	26	0.0203936	0.0405459	FOS; JUN;	FOS|IDBG-12957|ENSG00000170345|2353|; JUN|IDBG-99221|ENSG00000177606|3725|;
Endothelins	15358	PID NCI	9606	2	28	0.0234614	0.0450458	FOS; JUN;	FOS|IDBG-12957|ENSG00000170345|2353|; JUN|IDBG-99221|ENSG00000177606|3725|;
ErbB2/ErbB3 signaling events	15442	PID NCI	9606	2	28	0.0234614	0.0450458	FOS; JUN;	FOS|IDBG-12957|ENSG00000170345|2353|; JUN|IDBG-99221|ENSG00000177606|3725|;
Beta2 integrin cell surface interactions	15182	PID NCI	9606	2	29	0.0250619	0.0467823	ICAM1; PLAUR;	ICAM1|IDBG-26804|ENSG00000090339|3383|; PLAUR|IDBG-55442|ENSG00000011422|5329|;
Fc epsilon receptor i signaling in mast cells	4183	PID BIOCARTA	9606	2	29	0.0250619	0.0467823	FOS; JUN;	FOS|IDBG-12957|ENSG00000170345|2353|; JUN|IDBG-99221|ENSG00000177606|3725|;
ErbB4 signaling events	15100	PID NCI	9606	2	30	0.0267059	0.0493031	EREG; HBEGF;	EREG|IDBG-24370|ENSG00000124882|2069|; HBEGF|IDBG-48445|ENSG00000113070|1839|;
Validated targets of C-MYC transcriptional activation	15279	PID NCI	9606	3	78	0.0286683	0.0504321	FOSL1; PMAIP1; SNAI1;	FOSL1|IDBG-58044|ENSG00000175592|8061|; PMAIP1|IDBG-4142|ENSG00000141682|5366|; SNAI1|IDBG-80676|ENSG00000124216|6615|;
Bcr signaling pathway	4023	PID BIOCARTA	9606	2	31	0.0283923	0.0504752	FOS; JUN;	FOS|IDBG-12957|ENSG00000170345|2353|; JUN|IDBG-99221|ENSG00000177606|3725|;
IFN-gamma pathway	15869	PID NCI	9606	2	31	0.0283923	0.0504752	CEBPB; IL1B;	CEBPB|IDBG-80858|ENSG00000172216|1051|; IL1B|IDBG-66519|ENSG00000125538|3553|;
RhoA signaling pathway	15635	PID NCI	9606	2	31	0.0283923	0.0504752	FOS; JUN;	FOS|IDBG-12957|ENSG00000170345|2353|; JUN|IDBG-99221|ENSG00000177606|3725|;
Ceramide signaling pathway	4149	PID BIOCARTA	9606	2	32	0.0301204	0.0521674	NFKBIA; TNF;	NFKBIA|IDBG-4758|ENSG00000100906|4792|; TNF|IDBG-300259|ENSG00000232810|7124|;
HIV-1 Nef: Negative effector of Fas and TNF-alpha	15863	PID NCI	9606	2	33	0.0318895	0.0541154	NFKBIA; TNF;	NFKBIA|IDBG-4758|ENSG00000100906|4792|; TNF|IDBG-300259|ENSG00000232810|7124|;
Angiotensin ii mediated activation of jnk pathway via pyk2 dependent signaling	4049	PID BIOCARTA	9606	2	34	0.0336985	0.0568981	FOS; JUN;	FOS|IDBG-12957|ENSG00000170345|2353|; JUN|IDBG-99221|ENSG00000177606|3725|;
Ceramide signaling pathway	14925	PID NCI	9606	2	44	0.0538242	0.0776177	NFKBIA; TNF;	NFKBIA|IDBG-4758|ENSG00000100906|4792|; TNF|IDBG-300259|ENSG00000232810|7124|;
Integrin-linked kinase signaling	15296	PID NCI	9606	2	45	0.056024	0.0797629	JUN; SNAI1;	JUN|IDBG-99221|ENSG00000177606|3725|; SNAI1|IDBG-80676|ENSG00000124216|6615|;
Presenilin action in Notch and Wnt signaling	15094	PID NCI	9606	2	46	0.058255	0.0825893	FOS; JUN;	FOS|IDBG-12957|ENSG00000170345|2353|; JUN|IDBG-99221|ENSG00000177606|3725|;
Validated transcriptional targets of deltaNp63 isoforms	15671	PID NCI	9606	2	47	0.0605166	0.0850777	IL1A; SFN;	IL1A|IDBG-66482|ENSG00000115008|3552|; SFN|IDBG-94738|ENSG00000175793|2810|;
Regulation of Androgen receptor activity	15656	PID NCI	9606	2	48	0.062808	0.0872045	EGR1; JUN;	EGR1|IDBG-47191|ENSG00000120738|1958|; JUN|IDBG-99221|ENSG00000177606|3725|;
Il-2 receptor beta chain in t cell activation	4011	PID BIOCARTA	9606	2	49	0.0651286	0.088596	FOS; SOCS3;	FOS|IDBG-12957|ENSG00000170345|2353|; SOCS3|IDBG-70676|ENSG00000184557|9021|;
CXCR4-mediated signaling events	15059	PID NCI	9606	2	50	0.0674779	0.0910545	CXCR4; RGS1;	CXCR4|IDBG-71032|ENSG00000121966|7852|; RGS1|IDBG-105443|ENSG00000090104|5996|;
Signaling events mediated by HDAC Class I	15280	PID NCI	9606	2	50	0.0674779	0.0910545	NFKBIA; TNF;	NFKBIA|IDBG-4758|ENSG00000100906|4792|; TNF|IDBG-300259|ENSG00000232810|7124|;
Hiv-1 nef: negative effector of fas and tnf	4101	PID BIOCARTA	9606	2	52	0.0722594	0.0971167	NFKBIA; TNF;	NFKBIA|IDBG-4758|ENSG00000100906|4792|; TNF|IDBG-300259|ENSG00000232810|7124|;
Validated transcriptional targets of TAp63 isoforms	15683	PID NCI	9606	2	54	0.0771477	0.102864	EGR2; PMAIP1;	EGR2|IDBG-75626|ENSG00000122877|1959|; PMAIP1|IDBG-4142|ENSG00000141682|5366|;
Mapkinase signaling pathway	4137	PID BIOCARTA	9606	2	56	0.0821378	0.107386	FOS; JUN;	FOS|IDBG-12957|ENSG00000170345|2353|; JUN|IDBG-99221|ENSG00000177606|3725|;
Validated nuclear estrogen receptor alpha network	15063	PID NCI	9606	2	64	0.103023	0.129647	CEBPB; JUN;	CEBPB|IDBG-80858|ENSG00000172216|1051|; JUN|IDBG-99221|ENSG00000177606|3725|;
Regulation of Telomerase	15864	PID NCI	9606	2	65	0.105728	0.132062	FOS; JUN;	FOS|IDBG-12957|ENSG00000170345|2353|; JUN|IDBG-99221|ENSG00000177606|3725|;
Regulation of nuclear beta catenin signaling and target gene transcription	15295	PID NCI	9606	2	72	0.125178	0.146041	IL8; JUN;	IL8|IDBG-23954|ENSG00000169429|3576|; JUN|IDBG-99221|ENSG00000177606|3725|;
p73 transcription factor network	15377	PID NCI	9606	2	75	0.133761	0.155515	SFN; TUBA1A;	SFN|IDBG-94738|ENSG00000175793|2810|; TUBA1A|IDBG-31211|ENSG00000167552|7846|;
C-MYB transcription factor network	15398	PID NCI	9606	2	78	0.142474	0.163383	CEBPB; PTGS2;	CEBPB|IDBG-80858|ENSG00000172216|1051|; PTGS2|IDBG-105426|ENSG00000073756|5743|;
PDGFR-beta signaling pathway	15816	PID NCI	9606	2	85	0.163245	0.183446	FOS; JUN;	FOS|IDBG-12957|ENSG00000170345|2353|; JUN|IDBG-99221|ENSG00000177606|3725|;

## Sheet: Calbicans_up_60
Pathway Name	Pathway Id	Source Name	Organism	Pathway uploaded gene count	Genes in InnateDB for this entity	Pathway p-value	Pathway p-value (corrected)	Gene Symbols	Genes (Symbol|IDBG-ID|Ensembl|Entrez|Fold Change|P-Value)
AP-1 transcription factor network	15318	PID NCI	9606	16	67	4.61525e-13	1.38458e-10	ATF3; CCL2; DUSP1; EDN1; EGR1; FOS; FOSB; FOSL1; FOSL2; IL10; IL6; IL8; JUN; JUNB; PLAU; TIMP1;	ATF3|IDBG-106549|ENSG00000162772|467|; CCL2|IDBG-40504|ENSG00000108691|6347|; DUSP1|IDBG-57812|ENSG00000120129|1843|; EDN1|IDBG-61847|ENSG00000078401|1906|; EGR1|IDBG-47191|ENSG00000120738|1958|; FOS|IDBG-12957|ENSG00000170345|2353|; FOSB|IDBG-57590|ENSG00000125740|2354|; FOSL1|IDBG-58044|ENSG00000175592|8061|; FOSL2|IDBG-41072|ENSG00000075426|2355|; IL10|IDBG-106270|ENSG00000136634|3586|; IL6|ID…
Validated transcriptional targets of AP1 family members Fra1 and Fra2	14994	PID NCI	9606	11	35	8.75193e-11	1.75039e-08	CCL2; FOSL1; FOSL2; IL6; IL8; JUN; JUNB; LIF; PLAU; PLAUR; THBD;	CCL2|IDBG-40504|ENSG00000108691|6347|; FOSL1|IDBG-58044|ENSG00000175592|8061|; FOSL2|IDBG-41072|ENSG00000075426|2355|; IL6|IDBG-9462|ENSG00000136244|3569|; IL8|IDBG-23954|ENSG00000169429|3576|; JUN|IDBG-99221|ENSG00000177606|3725|; JUNB|IDBG-30976|ENSG00000171223|3726|; LIF|IDBG-3968|ENSG00000128342|3976|; PLAU|IDBG-78889|ENSG00000122861|5328|; PLAUR|IDBG-55442|ENSG00000011422|5329|; THBD|IDBG-59…
Signal transduction through il1r	4064	PID BIOCARTA	9606	10	35	1.85813e-09	1.3936e-07	FOS; IL1A; IL1B; IL1R1; IL1RN; IL6; IRAK2; JUN; NFKBIA; TNF;	FOS|IDBG-12957|ENSG00000170345|2353|; IL1A|IDBG-66482|ENSG00000115008|3552|; IL1B|IDBG-66519|ENSG00000125538|3553|; IL1R1|IDBG-64088|ENSG00000115594|3554|; IL1RN|IDBG-66814|ENSG00000136689|3557|; IL6|IDBG-9462|ENSG00000136244|3569|; IRAK2|IDBG-17914|ENSG00000134070|3656|; JUN|IDBG-99221|ENSG00000177606|3725|; NFKBIA|IDBG-4758|ENSG00000100906|4792|; TNF|IDBG-300259|ENSG00000232810|7124|;
Calcineurin-regulated NFAT-dependent transcription in lymphocytes	15231	PID NCI	9606	11	45	1.76546e-09	1.51325e-07	EGR1; EGR2; EGR3; FOS; FOSL1; IL8; JUN; JUNB; PPARG; PTGS2; TNF;	EGR1|IDBG-47191|ENSG00000120738|1958|; EGR2|IDBG-75626|ENSG00000122877|1959|; EGR3|IDBG-11219|ENSG00000179388|1960|; FOS|IDBG-12957|ENSG00000170345|2353|; FOSL1|IDBG-58044|ENSG00000175592|8061|; IL8|IDBG-23954|ENSG00000169429|3576|; JUN|IDBG-99221|ENSG00000177606|3725|; JUNB|IDBG-30976|ENSG00000171223|3726|; PPARG|IDBG-18954|ENSG00000132170|5468|; PTGS2|IDBG-105426|ENSG00000073756|5743|; TNF|IDBG…
ATF-2 transcription factor network	15253	PID NCI	9606	12	56	1.62935e-09	1.62935e-07	ATF3; DDIT3; DUSP1; DUSP5; FOS; HES1; IL6; IL8; JUN; JUNB; PLAU; SOCS3;	ATF3|IDBG-106549|ENSG00000162772|467|; DDIT3|IDBG-42805|ENSG00000175197|1649|; DUSP1|IDBG-57812|ENSG00000120129|1843|; DUSP5|IDBG-89383|ENSG00000138166|1847|; FOS|IDBG-12957|ENSG00000170345|2353|; HES1|IDBG-70185|ENSG00000114315|3280|; IL6|IDBG-9462|ENSG00000136244|3569|; IL8|IDBG-23954|ENSG00000169429|3576|; JUN|IDBG-99221|ENSG00000177606|3725|; JUNB|IDBG-30976|ENSG00000171223|3726|; PLAU|IDBG-7…
IL6-mediated signaling events	15826	PID NCI	9606	8	43	2.91696e-06	0.000116678	CEBPB; FOS; IL6; JUN; JUNB; PTPRE; SOCS3; TIMP1;	CEBPB|IDBG-80858|ENSG00000172216|1051|; FOS|IDBG-12957|ENSG00000170345|2353|; IL6|IDBG-9462|ENSG00000136244|3569|; JUN|IDBG-99221|ENSG00000177606|3725|; JUNB|IDBG-30976|ENSG00000171223|3726|; PTPRE|IDBG-93141|ENSG00000132334|5791|; SOCS3|IDBG-70676|ENSG00000184557|9021|; TIMP1|IDBG-61666|ENSG00000102265|7076|;
IL23-mediated signaling events	15427	PID NCI	9606	7	37	1.10498e-05	0.000389994	CCL2; CXCL1; IL1B; IL6; NFKBIA; SOCS3; TNF;	CCL2|IDBG-40504|ENSG00000108691|6347|; CXCL1|IDBG-24070|ENSG00000163739|2919|; IL1B|IDBG-66519|ENSG00000125538|3553|; IL6|IDBG-9462|ENSG00000136244|3569|; NFKBIA|IDBG-4758|ENSG00000100906|4792|; SOCS3|IDBG-70676|ENSG00000184557|9021|; TNF|IDBG-300259|ENSG00000232810|7124|;
Pertussis toxin-insensitive ccr5 signaling in macrophage	4060	PID BIOCARTA	9606	4	8	1.33115e-05	0.000399346	CCL2; CXCR4; FOS; JUN;	CCL2|IDBG-40504|ENSG00000108691|6347|; CXCR4|IDBG-71032|ENSG00000121966|7852|; FOS|IDBG-12957|ENSG00000170345|2353|; JUN|IDBG-99221|ENSG00000177606|3725|;
Glucocorticoid receptor regulatory network	15321	PID NCI	9606	9	69	1.46917e-05	0.000419763	CDKN1A; EGR1; FOS; ICAM1; IL6; IL8; JUN; NR4A1; SGK1;	CDKN1A|IDBG-85033|ENSG00000124762|1026|; EGR1|IDBG-47191|ENSG00000120738|1958|; FOS|IDBG-12957|ENSG00000170345|2353|; ICAM1|IDBG-26804|ENSG00000090339|3383|; IL6|IDBG-9462|ENSG00000136244|3569|; IL8|IDBG-23954|ENSG00000169429|3576|; JUN|IDBG-99221|ENSG00000177606|3725|; NR4A1|IDBG-33982|ENSG00000123358|3164|; SGK1|IDBG-96775|ENSG00000118515|6446|;
IL1-mediated signaling events	15122	PID NCI	9606	6	31	4.19586e-05	0.000968275	IL1A; IL1B; IL1R1; IL1R2; IL1RN; JUN;	IL1A|IDBG-66482|ENSG00000115008|3552|; IL1B|IDBG-66519|ENSG00000125538|3553|; IL1R1|IDBG-64088|ENSG00000115594|3554|; IL1R2|IDBG-64053|ENSG00000115590|7850|; IL1RN|IDBG-66814|ENSG00000136689|3557|; JUN|IDBG-99221|ENSG00000177606|3725|;
HIF-1-alpha transcription factor network	15518	PID NCI	9606	8	64	6.05911e-05	0.00125361	ADM; CXCR4; EDN1; FOS; JUN; PFKFB3; PLIN2; VEGFA;	ADM|IDBG-31636|ENSG00000148926|133|; CXCR4|IDBG-71032|ENSG00000121966|7852|; EDN1|IDBG-61847|ENSG00000078401|1906|; FOS|IDBG-12957|ENSG00000170345|2353|; JUN|IDBG-99221|ENSG00000177606|3725|; PFKFB3|IDBG-50922|ENSG00000170525|5209|; PLIN2|IDBG-52524|ENSG00000147872|123|; VEGFA|IDBG-88716|ENSG00000112715|7422|;
FGF signaling pathway	15346	PID NCI	9606	7	51	9.64271e-05	0.00175322	FOS; JUN; PLAU; PLAUR; SDC4; SPP1; SPRY2;	FOS|IDBG-12957|ENSG00000170345|2353|; JUN|IDBG-99221|ENSG00000177606|3725|; PLAU|IDBG-78889|ENSG00000122861|5328|; PLAUR|IDBG-55442|ENSG00000011422|5329|; SDC4|IDBG-77503|ENSG00000124145|6385|; SPP1|IDBG-29322|ENSG00000118785|6696|; SPRY2|IDBG-41306|ENSG00000136158|10253|;
Direct p53 effectors	15209	PID NCI	9606	11	129	9.634e-05	0.00180638	ATF3; BTG2; CDKN1A; DUSP1; DUSP5; HIC1; JUN; LIF; PLK3; PMAIP1; SPP1;	ATF3|IDBG-106549|ENSG00000162772|467|; BTG2|IDBG-105945|ENSG00000159388|7832|; CDKN1A|IDBG-85033|ENSG00000124762|1026|; DUSP1|IDBG-57812|ENSG00000120129|1843|; DUSP5|IDBG-89383|ENSG00000138166|1847|; HIC1|IDBG-16011|ENSG00000177374|3090|; JUN|IDBG-99221|ENSG00000177606|3725|; LIF|IDBG-3968|ENSG00000128342|3976|; PLK3|IDBG-97804|ENSG00000173846|102725475,1263|; PMAIP1|IDBG-4142|ENSG00000141682|536…
Calcium signaling in the CD4+ TCR pathway	14910	PID NCI	9606	5	23	0.000104871	0.00185066	FOS; FOSL1; JUN; JUNB; PTGS2;	FOS|IDBG-12957|ENSG00000170345|2353|; FOSL1|IDBG-58044|ENSG00000175592|8061|; JUN|IDBG-99221|ENSG00000177606|3725|; JUNB|IDBG-30976|ENSG00000171223|3726|; PTGS2|IDBG-105426|ENSG00000073756|5743|;
Regulation of nuclear SMAD2/3 signaling	15480	PID NCI	9606	8	70	0.000115806	0.00198524	ATF3; CDKN1A; CEBPB; FOS; IL10; JUN; SKIL; TGIF1;	ATF3|IDBG-106549|ENSG00000162772|467|; CDKN1A|IDBG-85033|ENSG00000124762|1026|; CEBPB|IDBG-80858|ENSG00000172216|1051|; FOS|IDBG-12957|ENSG00000170345|2353|; IL10|IDBG-106270|ENSG00000136634|3586|; JUN|IDBG-99221|ENSG00000177606|3725|; SKIL|IDBG-64482|ENSG00000136603|6498|; TGIF1|IDBG-489|ENSG00000177426|7050|;
Il-10 anti-inflammatory signaling pathway	4128	PID BIOCARTA	9606	4	14	0.00017204	0.00251766	IL10; IL1A; IL6; TNF;	IL10|IDBG-106270|ENSG00000136634|3586|; IL1A|IDBG-66482|ENSG00000115008|3552|; IL6|IDBG-9462|ENSG00000136244|3569|; TNF|IDBG-300259|ENSG00000232810|7124|;
S1P3 pathway	15477	PID NCI	9606	4	14	0.00017204	0.00251766	CXCR4; FLT1; S1PR3; VEGFA;	CXCR4|IDBG-71032|ENSG00000121966|7852|; FLT1|IDBG-20108|ENSG00000102755|2321|; S1PR3|IDBG-239062|ENSG00000213694|1903|; VEGFA|IDBG-88716|ENSG00000112715|7422|;
IL12-mediated signaling events	15185	PID NCI	9606	7	57	0.00019758	0.00282258	CCL3; FOS; GADD45B; IL1B; IL1R1; RIPK2; SOCS1;	CCL3|IDBG-776925|ENSG00000277632|6348|; FOS|IDBG-12957|ENSG00000170345|2353|; GADD45B|IDBG-16168|ENSG00000099860|4616|; IL1B|IDBG-66519|ENSG00000125538|3553|; IL1R1|IDBG-64088|ENSG00000115594|3554|; RIPK2|IDBG-27941|ENSG00000104312|8767|; SOCS1|IDBG-14621|ENSG00000185338|8651|;
Osteopontin-mediated events	15887	PID NCI	9606	5	27	0.000234683	0.00312911	FOS; JUN; NFKBIA; PLAU; SPP1;	FOS|IDBG-12957|ENSG00000170345|2353|; JUN|IDBG-99221|ENSG00000177606|3725|; NFKBIA|IDBG-4758|ENSG00000100906|4792|; PLAU|IDBG-78889|ENSG00000122861|5328|; SPP1|IDBG-29322|ENSG00000118785|6696|;
Bone remodeling	4036	PID BIOCARTA	9606	4	15	0.000230687	0.00314573	FOS; FOSL1; FOSL2; NFKBIA;	FOS|IDBG-12957|ENSG00000170345|2353|; FOSL1|IDBG-58044|ENSG00000175592|8061|; FOSL2|IDBG-41072|ENSG00000075426|2355|; NFKBIA|IDBG-4758|ENSG00000100906|4792|;
Nfkb activation by nontypeable hemophilus influenzae	4159	PID BIOCARTA	9606	5	28	0.000280777	0.00358439	DUSP1; IL1B; IL8; NFKBIA; TNF;	DUSP1|IDBG-57812|ENSG00000120129|1843|; IL1B|IDBG-66519|ENSG00000125538|3553|; IL8|IDBG-23954|ENSG00000169429|3576|; NFKBIA|IDBG-4758|ENSG00000100906|4792|; TNF|IDBG-300259|ENSG00000232810|7124|;
Downstream signaling in naÃ¯ve CD8+ T cells	15166	PID NCI	9606	6	43	0.000280594	0.00365992	EGR1; FOS; FOSL1; JUN; JUNB; TNF;	EGR1|IDBG-47191|ENSG00000120738|1958|; FOS|IDBG-12957|ENSG00000170345|2353|; FOSL1|IDBG-58044|ENSG00000175592|8061|; JUN|IDBG-99221|ENSG00000177606|3725|; JUNB|IDBG-30976|ENSG00000171223|3726|; TNF|IDBG-300259|ENSG00000232810|7124|;
Cadmium induces dna synthesis and proliferation in macrophages	4178	PID BIOCARTA	9606	4	16	0.000302456	0.00378069	FOS; JUN; NFKBIA; TNF;	FOS|IDBG-12957|ENSG00000170345|2353|; JUN|IDBG-99221|ENSG00000177606|3725|; NFKBIA|IDBG-4758|ENSG00000100906|4792|; TNF|IDBG-300259|ENSG00000232810|7124|;
amb2 Integrin signaling	15836	PID NCI	9606	5	30	0.000393225	0.0047187	ICAM1; IL6; PLAU; PLAUR; TNF;	ICAM1|IDBG-26804|ENSG00000090339|3383|; IL6|IDBG-9462|ENSG00000136244|3569|; PLAU|IDBG-78889|ENSG00000122861|5328|; PLAUR|IDBG-55442|ENSG00000011422|5329|; TNF|IDBG-300259|ENSG00000232810|7124|;
Mets affect on macrophage differentiation	4075	PID BIOCARTA	9606	4	18	0.000491728	0.00578504	CSF1; ETS2; FOS; JUN;	CSF1|IDBG-100920|ENSG00000184371|1435|; ETS2|IDBG-3306|ENSG00000157557|2114|; FOS|IDBG-12957|ENSG00000170345|2353|; JUN|IDBG-99221|ENSG00000177606|3725|;
Oxidative stress induced gene expression via nrf2	4184	PID BIOCARTA	9606	4	19	0.000612494	0.00680548	FOS; JUN; MAFF; NFE2L2;	FOS|IDBG-12957|ENSG00000170345|2353|; JUN|IDBG-99221|ENSG00000177606|3725|; MAFF|IDBG-7398|ENSG00000185022|23764|; NFE2L2|IDBG-75863|ENSG00000116044|4780|;
Regulation of map kinase pathways through dual specificity phosphatases	4090	PID BIOCARTA	9606	3	9	0.000736804	0.00775583	DUSP1; DUSP2; DUSP4;	DUSP1|IDBG-57812|ENSG00000120129|1843|; DUSP2|IDBG-61498|ENSG00000158050|1844|; DUSP4|IDBG-15549|ENSG00000120875|1846|;
Nf-kb signaling pathway	3978	PID BIOCARTA	9606	4	20	0.000752888	0.0077885	IL1A; IL1R1; NFKBIA; TNF;	IL1A|IDBG-66482|ENSG00000115008|3552|; IL1R1|IDBG-64088|ENSG00000115594|3554|; NFKBIA|IDBG-4758|ENSG00000100906|4792|; TNF|IDBG-300259|ENSG00000232810|7124|;
Beta3 integrin cell surface interactions	15634	PID NCI	9606	5	38	0.00120572	0.0111298	PLAU; PLAUR; SDC4; SPP1; VEGFA;	PLAU|IDBG-78889|ENSG00000122861|5328|; PLAUR|IDBG-55442|ENSG00000011422|5329|; SDC4|IDBG-77503|ENSG00000124145|6385|; SPP1|IDBG-29322|ENSG00000118785|6696|; VEGFA|IDBG-88716|ENSG00000112715|7422|;
Canonical NF-kappaB pathway	15469	PID NCI	9606	4	23	0.00130862	0.0118965	NFKBIA; RIPK2; TNF; TNFAIP3;	NFKBIA|IDBG-4758|ENSG00000100906|4792|; RIPK2|IDBG-27941|ENSG00000104312|8767|; TNF|IDBG-300259|ENSG00000232810|7124|; TNFAIP3|IDBG-97033|ENSG00000118503|7128|;
C-MYB transcription factor network	15398	PID NCI	9606	7	78	0.00135284	0.0121149	ADORA2B; ATP2B1; CDKN1A; CEBPB; ETS2; HES1; PTGS2;	ADORA2B|IDBG-31920|ENSG00000170425|136|; ATP2B1|IDBG-50612|ENSG00000070961|490|; CDKN1A|IDBG-85033|ENSG00000124762|1026|; CEBPB|IDBG-80858|ENSG00000172216|1051|; ETS2|IDBG-3306|ENSG00000157557|2114|; HES1|IDBG-70185|ENSG00000114315|3280|; PTGS2|IDBG-105426|ENSG00000073756|5743|;
IL27-mediated signaling events	15133	PID NCI	9606	4	26	0.00210134	0.0163741	IL1B; IL27; IL6; TNF;	IL1B|IDBG-66519|ENSG00000125538|3553|; IL27|IDBG-22826|ENSG00000197272|246778|; IL6|IDBG-9462|ENSG00000136244|3569|; TNF|IDBG-300259|ENSG00000232810|7124|;
ErbB1 downstream signaling	15233	PID NCI	9606	7	85	0.00222937	0.0167203	ARF4; DUSP1; EGR1; FOS; JUN; SRF; ZFP36;	ARF4|IDBG-41329|ENSG00000168374|378|; DUSP1|IDBG-57812|ENSG00000120129|1843|; EGR1|IDBG-47191|ENSG00000120738|1958|; FOS|IDBG-12957|ENSG00000170345|2353|; JUN|IDBG-99221|ENSG00000177606|3725|; SRF|IDBG-87849|ENSG00000112658|6722|; ZFP36|IDBG-50307|ENSG00000128016|7538|;
Erythropoietin mediated neuroprotection through nf-kb	4161	PID BIOCARTA	9606	3	13	0.00235481	0.0172303	CDKN1A; JUN; NFKBIA;	CDKN1A|IDBG-85033|ENSG00000124762|1026|; JUN|IDBG-99221|ENSG00000177606|3725|; NFKBIA|IDBG-4758|ENSG00000100906|4792|;
LPA receptor mediated events	15008	PID NCI	9606	5	46	0.002868	0.0193348	FOS; HBEGF; IL8; JUN; NFKBIA;	FOS|IDBG-12957|ENSG00000170345|2353|; HBEGF|IDBG-48445|ENSG00000113070|1839|; IL8|IDBG-23954|ENSG00000169429|3576|; JUN|IDBG-99221|ENSG00000177606|3725|; NFKBIA|IDBG-4758|ENSG00000100906|4792|;
ErbB receptor signaling network	15445	PID NCI	9606	3	15	0.00362996	0.02317	AREG; EREG; HBEGF;	AREG|IDBG-24392|ENSG00000109321|374|; EREG|IDBG-24370|ENSG00000124882|2069|; HBEGF|IDBG-48445|ENSG00000113070|1839|;
Repression of pain sensation by the transcriptional regulator dream	4031	PID BIOCARTA	9606	3	15	0.00362996	0.02317	CREM; FOS; JUN;	CREM|IDBG-69430|ENSG00000095794|1390|; FOS|IDBG-12957|ENSG00000170345|2353|; JUN|IDBG-99221|ENSG00000177606|3725|;
Signaling mediated by p38-alpha and p38-beta	15526	PID NCI	9606	4	31	0.00406918	0.0251702	CEBPB; DDIT3; JUN; PTGS2;	CEBPB|IDBG-80858|ENSG00000172216|1051|; DDIT3|IDBG-42805|ENSG00000175197|1649|; JUN|IDBG-99221|ENSG00000177606|3725|; PTGS2|IDBG-105426|ENSG00000073756|5743|;
Hypoxia-inducible factor in the cardivascular system	3949	PID BIOCARTA	9606	3	16	0.00439785	0.0266536	EDN1; JUN; VEGFA;	EDN1|IDBG-61847|ENSG00000078401|1906|; JUN|IDBG-99221|ENSG00000177606|3725|; VEGFA|IDBG-88716|ENSG00000112715|7422|;
Role of egf receptor transactivation by gpcrs in cardiac hypertrophy	3987	PID BIOCARTA	9606	4	32	0.00457381	0.0271712	EDN1; FOS; JUN; NFKBIA;	EDN1|IDBG-61847|ENSG00000078401|1906|; FOS|IDBG-12957|ENSG00000170345|2353|; JUN|IDBG-99221|ENSG00000177606|3725|; NFKBIA|IDBG-4758|ENSG00000100906|4792|;
Keratinocyte differentiation	4032	PID BIOCARTA	9606	5	52	0.00490456	0.0277617	ETS2; FOS; JUN; NFKBIA; TNF;	ETS2|IDBG-3306|ENSG00000157557|2114|; FOS|IDBG-12957|ENSG00000170345|2353|; JUN|IDBG-99221|ENSG00000177606|3725|; NFKBIA|IDBG-4758|ENSG00000100906|4792|; TNF|IDBG-300259|ENSG00000232810|7124|;
IL2-mediated signaling events	15044	PID NCI	9606	4	37	0.00773176	0.0417933	FOS; JUN; SOCS1; SOCS3;	FOS|IDBG-12957|ENSG00000170345|2353|; JUN|IDBG-99221|ENSG00000177606|3725|; SOCS1|IDBG-14621|ENSG00000185338|8651|; SOCS3|IDBG-70676|ENSG00000184557|9021|;
Igf-1 signaling pathway	4168	PID BIOCARTA	9606	3	20	0.00840768	0.0450411	FOS; JUN; SRF;	FOS|IDBG-12957|ENSG00000170345|2353|; JUN|IDBG-99221|ENSG00000177606|3725|; SRF|IDBG-87849|ENSG00000112658|6722|;
PDGFR-alpha signaling pathway	15770	PID NCI	9606	3	21	0.00965653	0.0459835	FOS; JUN; SRF;	FOS|IDBG-12957|ENSG00000170345|2353|; JUN|IDBG-99221|ENSG00000177606|3725|; SRF|IDBG-87849|ENSG00000112658|6722|;
Signaling events mediated by PRL	15434	PID NCI	9606	3	21	0.00965653	0.0459835	CDKN1A; EGR1; PTP4A1;	CDKN1A|IDBG-85033|ENSG00000124762|1026|; EGR1|IDBG-47191|ENSG00000120738|1958|; PTP4A1|IDBG-91692|ENSG00000112245|7803|;
Beta1 integrin cell surface interactions	14944	PID NCI	9606	5	60	0.00898624	0.0460833	LAMB3; PLAU; PLAUR; SPP1; VEGFA;	LAMB3|IDBG-106421|ENSG00000196878|3914|; PLAU|IDBG-78889|ENSG00000122861|5328|; PLAUR|IDBG-55442|ENSG00000011422|5329|; SPP1|IDBG-29322|ENSG00000118785|6696|; VEGFA|IDBG-88716|ENSG00000112715|7422|;
IL4-mediated signaling events	15439	PID NCI	9606	5	60	0.00898624	0.0460833	CEBPB; EGR2; IL10; SOCS1; SOCS3;	CEBPB|IDBG-80858|ENSG00000172216|1051|; EGR2|IDBG-75626|ENSG00000122877|1959|; IL10|IDBG-106270|ENSG00000136634|3586|; SOCS1|IDBG-14621|ENSG00000185338|8651|; SOCS3|IDBG-70676|ENSG00000184557|9021|;
Tsp-1 induced apoptosis in microvascular endothelial cell	3984	PID BIOCARTA	9606	2	7	0.00890939	0.0464838	FOS; JUN;	FOS|IDBG-12957|ENSG00000170345|2353|; JUN|IDBG-99221|ENSG00000177606|3725|;
Mechanism of gene regulation by peroxisome proliferators via ppara	3965	PID BIOCARTA	9606	4	41	0.0110968	0.0512161	DUSP1; JUN; NFKBIA; TNF;	DUSP1|IDBG-57812|ENSG00000120129|1843|; JUN|IDBG-99221|ENSG00000177606|3725|; NFKBIA|IDBG-4758|ENSG00000100906|4792|; TNF|IDBG-300259|ENSG00000232810|7124|;
GMCSF-mediated signaling events	15598	PID NCI	9606	3	22	0.0110077	0.0515985	CCL2; FOS; OSM;	CCL2|IDBG-40504|ENSG00000108691|6347|; FOS|IDBG-12957|ENSG00000170345|2353|; OSM|IDBG-4002|ENSG00000099985|5008|;
Visceral fat deposits and the metabolic syndrome	4009	PID BIOCARTA	9606	2	8	0.0117128	0.0516743	PPARG; TNF;	PPARG|IDBG-18954|ENSG00000132170|5468|; TNF|IDBG-300259|ENSG00000232810|7124|;
Nfat and hypertrophy of the heart	4058	PID BIOCARTA	9606	4	44	0.0141572	0.0602434	EDN1; HBEGF; LIF; TNF;	EDN1|IDBG-61847|ENSG00000078401|1906|; HBEGF|IDBG-48445|ENSG00000113070|1839|; LIF|IDBG-3968|ENSG00000128342|3976|; TNF|IDBG-300259|ENSG00000232810|7124|;
Cd40l signaling pathway	4093	PID BIOCARTA	9606	2	9	0.0148488	0.0618702	NFKBIA; TNFAIP3;	NFKBIA|IDBG-4758|ENSG00000100906|4792|; TNFAIP3|IDBG-97033|ENSG00000118503|7128|;
Ras signaling in the CD4+ TCR pathway	15415	PID NCI	9606	2	9	0.0148488	0.0618702	FOS; MAP3K8;	FOS|IDBG-12957|ENSG00000170345|2353|; MAP3K8|IDBG-66703|ENSG00000107968|1326|;
Alpha9 beta1 integrin signaling events	15241	PID NCI	9606	3	25	0.0156879	0.0635995	SAT1; SPP1; VEGFA;	SAT1|IDBG-52302|ENSG00000130066|6303|; SPP1|IDBG-29322|ENSG00000118785|6696|; VEGFA|IDBG-88716|ENSG00000112715|7422|;
Trk receptor signaling mediated by the MAPK pathway	14953	PID NCI	9606	3	25	0.0156879	0.0635995	EGR1; FOS; SRF;	EGR1|IDBG-47191|ENSG00000120738|1958|; FOS|IDBG-12957|ENSG00000170345|2353|; SRF|IDBG-87849|ENSG00000112658|6722|;
CD40/CD40L signaling	14909	PID NCI	9606	3	26	0.01746	0.0693776	JUN; NFKBIA; TNFAIP3;	JUN|IDBG-99221|ENSG00000177606|3725|; NFKBIA|IDBG-4758|ENSG00000100906|4792|; TNFAIP3|IDBG-97033|ENSG00000118503|7128|;
Pdgf signaling pathway	4071	PID BIOCARTA	9606	3	26	0.01746	0.0693776	FOS; JUN; SRF;	FOS|IDBG-12957|ENSG00000170345|2353|; JUN|IDBG-99221|ENSG00000177606|3725|; SRF|IDBG-87849|ENSG00000112658|6722|;
Validated transcriptional targets of deltaNp63 isoforms	15671	PID NCI	9606	4	47	0.0177056	0.0694337	FOSL2; HES1; IL1A; RRAD;	FOSL2|IDBG-41072|ENSG00000075426|2355|; HES1|IDBG-70185|ENSG00000114315|3280|; IL1A|IDBG-66482|ENSG00000115008|3552|; RRAD|IDBG-35758|ENSG00000166592|6236|;
VEGF and VEGFR signaling network	14905	PID NCI	9606	2	10	0.0183021	0.0699442	FLT1; VEGFA;	FLT1|IDBG-20108|ENSG00000102755|2321|; VEGFA|IDBG-88716|ENSG00000112715|7422|;
Il-2 receptor beta chain in t cell activation	4011	PID BIOCARTA	9606	4	49	0.0203527	0.0749178	CCNH; FOS; SOCS1; SOCS3;	CCNH|IDBG-32948|ENSG00000134480|902|; FOS|IDBG-12957|ENSG00000170345|2353|; SOCS1|IDBG-14621|ENSG00000185338|8651|; SOCS3|IDBG-70676|ENSG00000184557|9021|;
Endothelins	15358	PID NCI	9606	3	28	0.021326	0.0761642	EDN1; FOS; JUN;	EDN1|IDBG-61847|ENSG00000078401|1906|; FOS|IDBG-12957|ENSG00000170345|2353|; JUN|IDBG-99221|ENSG00000177606|3725|;
ErbB2/ErbB3 signaling events	15442	PID NCI	9606	3	28	0.021326	0.0761642	CHRNE; FOS; JUN;	CHRNE|IDBG-20041|ENSG00000108556|1145|; FOS|IDBG-12957|ENSG00000170345|2353|; JUN|IDBG-99221|ENSG00000177606|3725|;
Beta2 integrin cell surface interactions	15182	PID NCI	9606	3	29	0.0234203	0.0798418	ICAM1; PLAU; PLAUR;	ICAM1|IDBG-26804|ENSG00000090339|3383|; PLAU|IDBG-78889|ENSG00000122861|5328|; PLAUR|IDBG-55442|ENSG00000011422|5329|;
HIF-2-alpha transcription factor network	15324	PID NCI	9606	3	29	0.0234203	0.0798418	ADORA2A; FLT1; VEGFA;	ADORA2A|IDBG-2843|ENSG00000128271|135|; FLT1|IDBG-20108|ENSG00000102755|2321|; VEGFA|IDBG-88716|ENSG00000112715|7422|;
JNK signaling in the CD4+ TCR pathway	15461	PID NCI	9606	2	12	0.0261011	0.0837467	JUN; MAP3K8;	JUN|IDBG-99221|ENSG00000177606|3725|; MAP3K8|IDBG-66703|ENSG00000107968|1326|;
S1P1 pathway	14957	PID NCI	9606	2	12	0.0261011	0.0837467	PTGS2; VEGFA;	PTGS2|IDBG-105426|ENSG00000073756|5743|; VEGFA|IDBG-88716|ENSG00000112715|7422|;
Tnfr2 signaling pathway	4004	PID BIOCARTA	9606	2	12	0.0261011	0.0837467	NFKBIA; TNFAIP3;	NFKBIA|IDBG-4758|ENSG00000100906|4792|; TNFAIP3|IDBG-97033|ENSG00000118503|7128|;
IFN-gamma pathway	15869	PID NCI	9606	3	31	0.0279313	0.0877424	CEBPB; IL1B; SOCS1;	CEBPB|IDBG-80858|ENSG00000172216|1051|; IL1B|IDBG-66519|ENSG00000125538|3553|; SOCS1|IDBG-14621|ENSG00000185338|8651|;
RhoA signaling pathway	15635	PID NCI	9606	3	31	0.0279313	0.0877424	FOS; JUN; SRF;	FOS|IDBG-12957|ENSG00000170345|2353|; JUN|IDBG-99221|ENSG00000177606|3725|; SRF|IDBG-87849|ENSG00000112658|6722|;
Il 6 signaling pathway	3992	PID BIOCARTA	9606	2	13	0.0304186	0.0926453	CEBPB; IL6;	CEBPB|IDBG-80858|ENSG00000172216|1051|; IL6|IDBG-9462|ENSG00000136244|3569|;
S1P2 pathway	15183	PID NCI	9606	2	13	0.0304186	0.0926453	FOS; JUN;	FOS|IDBG-12957|ENSG00000170345|2353|; JUN|IDBG-99221|ENSG00000177606|3725|;
The 41bb-dependent immune response	3936	PID BIOCARTA	9606	2	13	0.0304186	0.0926453	JUN; TNFSF9;	JUN|IDBG-99221|ENSG00000177606|3725|; TNFSF9|IDBG-21688|ENSG00000125657|8744|;
Atypical NF-kappaB pathway	14922	PID NCI	9606	2	14	0.0349966	0.101932	NFKBIA; REL;	NFKBIA|IDBG-4758|ENSG00000100906|4792|; REL|IDBG-53133|ENSG00000162924|5966|;
RXR and RAR heterodimerization with other nuclear receptor	15010	PID NCI	9606	2	14	0.0349966	0.101932	NR4A1; TNF;	NR4A1|IDBG-33982|ENSG00000123358|3164|; TNF|IDBG-300259|ENSG00000232810|7124|;
Stress induction of hsp regulation	4047	PID BIOCARTA	9606	2	14	0.0349966	0.101932	IL1A; TNF;	IL1A|IDBG-66482|ENSG00000115008|3552|; TNF|IDBG-300259|ENSG00000232810|7124|;
Toll-like receptor pathway	3951	PID BIOCARTA	9606	3	35	0.0382334	0.108721	FOS; JUN; NFKBIA;	FOS|IDBG-12957|ENSG00000170345|2353|; JUN|IDBG-99221|ENSG00000177606|3725|; NFKBIA|IDBG-4758|ENSG00000100906|4792|;
Calcium signaling by hbx of hepatitis b virus	4105	PID BIOCARTA	9606	2	15	0.0398223	0.110108	FOS; JUN;	FOS|IDBG-12957|ENSG00000170345|2353|; JUN|IDBG-99221|ENSG00000177606|3725|;
Cellular roles of Anthrax toxin	15089	PID NCI	9606	2	15	0.0398223	0.110108	IL1B; TNF;	IL1B|IDBG-66519|ENSG00000125538|3553|; TNF|IDBG-300259|ENSG00000232810|7124|;
Fibrinolysis pathway	3961	PID BIOCARTA	9606	2	15	0.0398223	0.110108	PLAU; SERPINB2;	PLAU|IDBG-78889|ENSG00000122861|5328|; SERPINB2|IDBG-4558|ENSG00000197632|5055|;
FOXA1 transcription factor network	15723	PID NCI	9606	3	36	0.0410718	0.112525	CEBPB; FOS; JUN;	CEBPB|IDBG-80858|ENSG00000172216|1051|; FOS|IDBG-12957|ENSG00000170345|2353|; JUN|IDBG-99221|ENSG00000177606|3725|;
Glypican 1 network	15119	PID NCI	9606	2	16	0.0448829	0.119158	FLT1; VEGFA;	FLT1|IDBG-20108|ENSG00000102755|2321|; VEGFA|IDBG-88716|ENSG00000112715|7422|;
BCR signaling pathway	15384	PID NCI	9606	4	63	0.0455358	0.120359	BCL2A1; FOS; JUN; NFKBIA;	BCL2A1|IDBG-25591|ENSG00000140379|597|; FOS|IDBG-12957|ENSG00000170345|2353|; JUN|IDBG-99221|ENSG00000177606|3725|; NFKBIA|IDBG-4758|ENSG00000100906|4792|;
Beta5 beta6 beta7 and beta8 integrin cell surface interactions	15811	PID NCI	9606	2	17	0.0501664	0.129184	PLAU; PLAUR;	PLAU|IDBG-78889|ENSG00000122861|5328|; PLAUR|IDBG-55442|ENSG00000011422|5329|;
Nerve growth factor pathway (ngf)	4099	PID BIOCARTA	9606	2	17	0.0501664	0.129184	FOS; JUN;	FOS|IDBG-12957|ENSG00000170345|2353|; JUN|IDBG-99221|ENSG00000177606|3725|;
Atm signaling pathway	3932	PID BIOCARTA	9606	2	18	0.0556609	0.140914	JUN; NFKBIA;	JUN|IDBG-99221|ENSG00000177606|3725|; NFKBIA|IDBG-4758|ENSG00000100906|4792|;
Downregulated of mta-3 in er-negative breast tumors	3959	PID BIOCARTA	9606	2	19	0.0613552	0.150873	SNAI1; TUBA1A;	SNAI1|IDBG-80676|ENSG00000124216|6615|; TUBA1A|IDBG-31211|ENSG00000167552|7846|;
Gata3 participate in activating the th2 cytokine genes expression	4080	PID BIOCARTA	9606	2	19	0.0613552	0.150873	IL1A; JUNB;	IL1A|IDBG-66482|ENSG00000115008|3552|; JUNB|IDBG-30976|ENSG00000171223|3726|;
Integrins in angiogenesis	15117	PID NCI	9606	3	44	0.067398	0.15376	CSF1; SPP1; VEGFA;	CSF1|IDBG-100920|ENSG00000184371|1435|; SPP1|IDBG-29322|ENSG00000118785|6696|; VEGFA|IDBG-88716|ENSG00000112715|7422|;
Hypoxia and p53 in the cardiovascular system	4091	PID BIOCARTA	9606	2	20	0.0672383	0.154571	CDKN1A; HIC1;	CDKN1A|IDBG-85033|ENSG00000124762|1026|; HIC1|IDBG-16011|ENSG00000177374|3090|;
Signaling events mediated by PTP1B	15198	PID NCI	9606	3	45	0.0711203	0.161637	CSF1; SOCS3; SPRY2;	CSF1|IDBG-100920|ENSG00000184371|1435|; SOCS3|IDBG-70676|ENSG00000184557|9021|; SPRY2|IDBG-41306|ENSG00000136158|10253|;
Growth hormone signaling pathway	4113	PID BIOCARTA	9606	2	21	0.0732995	0.164103	SLC2A14; SRF;	SLC2A14|IDBG-16572|ENSG00000173262|144195|; SRF|IDBG-87849|ENSG00000112658|6722|;
IL3-mediated signaling events	15527	PID NCI	9606	2	21	0.0732995	0.164103	CEBPB; OSM;	CEBPB|IDBG-80858|ENSG00000172216|1051|; OSM|IDBG-4002|ENSG00000099985|5008|;
Inhibition of cellular proliferation by gleevec	3946	PID BIOCARTA	9606	2	22	0.0795287	0.17415	FOS; JUN;	FOS|IDBG-12957|ENSG00000170345|2353|; JUN|IDBG-99221|ENSG00000177606|3725|;
Tnf/stress related signaling	4103	PID BIOCARTA	9606	2	22	0.0795287	0.17415	JUN; TNF;	JUN|IDBG-99221|ENSG00000177606|3725|; TNF|IDBG-300259|ENSG00000232810|7124|;
Regulation of Androgen receptor activity	15656	PID NCI	9606	3	48	0.0828242	0.180053	EGR1; JUN; REL;	EGR1|IDBG-47191|ENSG00000120738|1958|; JUN|IDBG-99221|ENSG00000177606|3725|; REL|IDBG-53133|ENSG00000162924|5966|;
Regulation of retinoblastoma protein	15024	PID NCI	9606	3	49	0.0868985	0.183588	CDKN1A; JUN; PPARG;	CDKN1A|IDBG-85033|ENSG00000124762|1026|; JUN|IDBG-99221|ENSG00000177606|3725|; PPARG|IDBG-18954|ENSG00000132170|5468|;
Cyclins and cell cycle regulation	4145	PID BIOCARTA	9606	2	23	0.0859159	0.184106	CCNH; CDKN1A;	CCNH|IDBG-32948|ENSG00000134480|902|; CDKN1A|IDBG-85033|ENSG00000124762|1026|;
Signaling events mediated by HDAC Class I	15280	PID NCI	9606	3	50	0.0910561	0.191697	NFKBIA; PPARG; TNF;	NFKBIA|IDBG-4758|ENSG00000100906|4792|; PPARG|IDBG-18954|ENSG00000132170|5468|; TNF|IDBG-300259|ENSG00000232810|7124|;
Tpo signaling pathway	4124	PID BIOCARTA	9606	2	24	0.0924517	0.193279	FOS; JUN;	FOS|IDBG-12957|ENSG00000170345|2353|; JUN|IDBG-99221|ENSG00000177606|3725|;
Ss-arrestins in gpcr desensitization	4015	PID BIOCARTA	9606	2	25	0.0991268	0.201614	CXCR4; EDN1;	CXCR4|IDBG-71032|ENSG00000121966|7852|; EDN1|IDBG-61847|ENSG00000078401|1906|;
VEGFR1 specific signals	15709	PID NCI	9606	2	25	0.0991268	0.201614	FLT1; VEGFA;	FLT1|IDBG-20108|ENSG00000102755|2321|; VEGFA|IDBG-88716|ENSG00000112715|7422|;
Activation of camp-dependent protein kinase pka	4094	PID BIOCARTA	9606	2	26	0.105932	0.209077	CXCR4; EDN1;	CXCR4|IDBG-71032|ENSG00000121966|7852|; EDN1|IDBG-61847|ENSG00000078401|1906|;
IL12 signaling mediated by STAT4	15277	PID NCI	9606	2	26	0.105932	0.209077	FOS; JUN;	FOS|IDBG-12957|ENSG00000170345|2353|; JUN|IDBG-99221|ENSG00000177606|3725|;
T cell receptor signaling pathway	4156	PID BIOCARTA	9606	3	54	0.108482	0.212709	FOS; JUN; NFKBIA;	FOS|IDBG-12957|ENSG00000170345|2353|; JUN|IDBG-99221|ENSG00000177606|3725|; NFKBIA|IDBG-4758|ENSG00000100906|4792|;
Validated transcriptional targets of TAp63 isoforms	15683	PID NCI	9606	3	54	0.108482	0.212709	CDKN1A; EGR2; PMAIP1;	CDKN1A|IDBG-85033|ENSG00000124762|1026|; EGR2|IDBG-75626|ENSG00000122877|1959|; PMAIP1|IDBG-4142|ENSG00000141682|5366|;
Influence of ras and rho proteins on g1 to s transition	4175	PID BIOCARTA	9606	2	27	0.11286	0.218438	CDKN1A; NFKBIA;	CDKN1A|IDBG-85033|ENSG00000124762|1026|; NFKBIA|IDBG-4758|ENSG00000100906|4792|;
Role of Ãƒ?-arrestins in the activation and targeting of map kinases	3945	PID BIOCARTA	9606	2	27	0.11286	0.218438	CXCR4; EDN1;	CXCR4|IDBG-71032|ENSG00000121966|7852|; EDN1|IDBG-61847|ENSG00000078401|1906|;
Mapkinase signaling pathway	4137	PID BIOCARTA	9606	3	56	0.117644	0.224797	FOS; JUN; MAP3K8;	FOS|IDBG-12957|ENSG00000170345|2353|; JUN|IDBG-99221|ENSG00000177606|3725|; MAP3K8|IDBG-66703|ENSG00000107968|1326|;
Fc epsilon receptor i signaling in mast cells	4183	PID BIOCARTA	9606	2	29	0.127048	0.237472	FOS; JUN;	FOS|IDBG-12957|ENSG00000170345|2353|; JUN|IDBG-99221|ENSG00000177606|3725|;
ErbB4 signaling events	15100	PID NCI	9606	2	30	0.134292	0.24491	EREG; HBEGF;	EREG|IDBG-24370|ENSG00000124882|2069|; HBEGF|IDBG-48445|ENSG00000113070|1839|;
Vegf hypoxia and angiogenesis	3979	PID BIOCARTA	9606	2	30	0.134292	0.24491	FLT1; VEGFA;	FLT1|IDBG-20108|ENSG00000102755|2321|; VEGFA|IDBG-88716|ENSG00000112715|7422|;
Fc-epsilon receptor I signaling in mast cells	15695	PID NCI	9606	3	60	0.136785	0.247202	DUSP1; FOS; JUN;	DUSP1|IDBG-57812|ENSG00000120129|1843|; FOS|IDBG-12957|ENSG00000170345|2353|; JUN|IDBG-99221|ENSG00000177606|3725|;
Validated targets of C-MYC transcriptional repression	15263	PID NCI	9606	3	60	0.136785	0.247202	CDKN1A; DDIT3; FTH1;	CDKN1A|IDBG-85033|ENSG00000124762|1026|; DDIT3|IDBG-42805|ENSG00000175197|1649|; FTH1|IDBG-50740|ENSG00000167996|2495|;
Bcr signaling pathway	4023	PID BIOCARTA	9606	2	31	0.141628	0.253661	FOS; JUN;	FOS|IDBG-12957|ENSG00000170345|2353|; JUN|IDBG-99221|ENSG00000177606|3725|;
Roles of Ãƒ? arrestin dependent recruitment of src kinases in gpcr signaling	4114	PID BIOCARTA	9606	2	31	0.141628	0.253661	CXCR4; EDN1;	CXCR4|IDBG-71032|ENSG00000121966|7852|; EDN1|IDBG-61847|ENSG00000078401|1906|;
Syndecan-4-mediated signaling events	15533	PID NCI	9606	2	31	0.141628	0.253661	CXCR4; SDC4;	CXCR4|IDBG-71032|ENSG00000121966|7852|; SDC4|IDBG-77503|ENSG00000124145|6385|;
Ceramide signaling pathway	4149	PID BIOCARTA	9606	2	32	0.149046	0.265364	NFKBIA; TNF;	NFKBIA|IDBG-4758|ENSG00000100906|4792|; TNF|IDBG-300259|ENSG00000232810|7124|;
E2F transcription factor network	15410	PID NCI	9606	3	64	0.156906	0.27447	CDKN1A; HIC1; PLAU;	CDKN1A|IDBG-85033|ENSG00000124762|1026|; HIC1|IDBG-16011|ENSG00000177374|3090|; PLAU|IDBG-78889|ENSG00000122861|5328|;
HIV-1 Nef: Negative effector of Fas and TNF-alpha	15863	PID NCI	9606	2	33	0.156541	0.275439	NFKBIA; TNF;	NFKBIA|IDBG-4758|ENSG00000100906|4792|; TNF|IDBG-300259|ENSG00000232810|7124|;
Angiotensin ii mediated activation of jnk pathway via pyk2 dependent signaling	4049	PID BIOCARTA	9606	2	34	0.164107	0.286232	FOS; JUN;	FOS|IDBG-12957|ENSG00000170345|2353|; JUN|IDBG-99221|ENSG00000177606|3725|;
Signaling events mediated by Hepatocyte Growth Factor Receptor (c-Met)	14943	PID NCI	9606	3	67	0.172559	0.296664	EGR1; JUN; SNAI1;	EGR1|IDBG-47191|ENSG00000120738|1958|; JUN|IDBG-99221|ENSG00000177606|3725|; SNAI1|IDBG-80676|ENSG00000124216|6615|;
Role of Calcineurin-dependent NFAT signaling in lymphocytes	15595	PID NCI	9606	2	36	0.179421	0.303247	MAP3K8; NR4A1;	MAP3K8|IDBG-66703|ENSG00000107968|1326|; NR4A1|IDBG-33982|ENSG00000123358|3164|;
Signaling events mediated by TCPTP	15420	PID NCI	9606	2	36	0.179421	0.303247	CSF1; VEGFA;	CSF1|IDBG-100920|ENSG00000184371|1435|; VEGFA|IDBG-88716|ENSG00000112715|7422|;
TNF receptor signaling pathway	15154	PID NCI	9606	2	36	0.179421	0.303247	TNF; TNFAIP3;	TNF|IDBG-300259|ENSG00000232810|7124|; TNFAIP3|IDBG-97033|ENSG00000118503|7128|;
Chrebp regulation by carbohydrates and camp	4074	PID BIOCARTA	9606	2	37	0.187159	0.313674	CXCR4; EDN1;	CXCR4|IDBG-71032|ENSG00000121966|7852|; EDN1|IDBG-61847|ENSG00000078401|1906|;
Activation of csk by camp-dependent protein kinase inhibits signaling through the t cell receptor	4160	PID BIOCARTA	9606	2	38	0.194942	0.320453	CXCR4; EDN1;	CXCR4|IDBG-71032|ENSG00000121966|7852|; EDN1|IDBG-61847|ENSG00000078401|1906|;
Urokinase-type plasminogen activator (uPA) and uPAR-mediated signaling	15219	PID NCI	9606	2	38	0.194942	0.320453	PLAU; PLAUR;	PLAU|IDBG-78889|ENSG00000122861|5328|; PLAUR|IDBG-55442|ENSG00000011422|5329|;
p73 transcription factor network	15377	PID NCI	9606	3	75	0.216217	0.345027	CDKN1A; PLK3; TUBA1A;	CDKN1A|IDBG-85033|ENSG00000124762|1026|; PLK3|IDBG-97804|ENSG00000173846|102725475,1263|; TUBA1A|IDBG-31211|ENSG00000167552|7846|;
Actions of nitric oxide in the heart	3993	PID BIOCARTA	9606	2	41	0.218514	0.346847	FLT1; VEGFA;	FLT1|IDBG-20108|ENSG00000102755|2321|; VEGFA|IDBG-88716|ENSG00000112715|7422|;
Ion channels and their functional role in vascular endothelium	4141	PID BIOCARTA	9606	2	41	0.218514	0.346847	CXCR4; EDN1;	CXCR4|IDBG-71032|ENSG00000121966|7852|; EDN1|IDBG-61847|ENSG00000078401|1906|;
Agrin in postsynaptic differentiation	4033	PID BIOCARTA	9606	2	47	0.26622	0.353389	JUN; LAMB3;	JUN|IDBG-99221|ENSG00000177606|3725|; LAMB3|IDBG-106421|ENSG00000196878|3914|;
Validated targets of C-MYC transcriptional activation	15279	PID NCI	9606	3	78	0.233155	0.357783	FOSL1; PMAIP1; SNAI1;	FOSL1|IDBG-58044|ENSG00000175592|8061|; PMAIP1|IDBG-4142|ENSG00000141682|5366|; SNAI1|IDBG-80676|ENSG00000124216|6615|;
PDGFR-beta signaling pathway	15816	PID NCI	9606	3	85	0.27349	0.36144	FOS; JUN; SRF;	FOS|IDBG-12957|ENSG00000170345|2353|; JUN|IDBG-99221|ENSG00000177606|3725|; SRF|IDBG-87849|ENSG00000112658|6722|;
Presenilin action in Notch and Wnt signaling	15094	PID NCI	9606	2	46	0.258246	0.364582	FOS; JUN;	FOS|IDBG-12957|ENSG00000170345|2353|; JUN|IDBG-99221|ENSG00000177606|3725|;
Ceramide signaling pathway	14925	PID NCI	9606	2	44	0.242313	0.367141	NFKBIA; TNF;	NFKBIA|IDBG-4758|ENSG00000100906|4792|; TNF|IDBG-300259|ENSG00000232810|7124|;
SHP2 signaling	15583	PID NCI	9606	2	44	0.242313	0.367141	IL6; VEGFA;	IL6|IDBG-9462|ENSG00000136244|3569|; VEGFA|IDBG-88716|ENSG00000112715|7422|;
Angiopoietin receptor Tie2-mediated signaling	15393	PID NCI	9606	2	45	0.250276	0.3773	CDKN1A; TNF;	CDKN1A|IDBG-85033|ENSG00000124762|1026|; TNF|IDBG-300259|ENSG00000232810|7124|;
Integrin-linked kinase signaling	15296	PID NCI	9606	2	45	0.250276	0.3773	JUN; SNAI1;	JUN|IDBG-99221|ENSG00000177606|3725|; SNAI1|IDBG-80676|ENSG00000124216|6615|;
CXCR4-mediated signaling events	15059	PID NCI	9606	2	50	0.290126	0.377605	CXCR4; RGS1;	CXCR4|IDBG-71032|ENSG00000121966|7852|; RGS1|IDBG-105443|ENSG00000090104|5996|;
Hiv-1 nef: negative effector of fas and tnf	4101	PID BIOCARTA	9606	2	52	0.306017	0.394013	NFKBIA; TNF;	NFKBIA|IDBG-4758|ENSG00000100906|4792|; TNF|IDBG-300259|ENSG00000232810|7124|;
Coregulation of Androgen receptor activity	15082	PID NCI	9606	2	60	0.368695	0.45706	SRF; TGIF1;	SRF|IDBG-87849|ENSG00000112658|6722|; TGIF1|IDBG-489|ENSG00000177426|7050|;
Signaling events mediated by VEGFR1 and VEGFR2	15504	PID NCI	9606	2	60	0.368695	0.45706	FLT1; VEGFA;	FLT1|IDBG-20108|ENSG00000102755|2321|; VEGFA|IDBG-88716|ENSG00000112715|7422|;
Validated nuclear estrogen receptor alpha network	15063	PID NCI	9606	2	64	0.399232	0.483917	CEBPB; JUN;	CEBPB|IDBG-80858|ENSG00000172216|1051|; JUN|IDBG-99221|ENSG00000177606|3725|;
Regulation of Telomerase	15864	PID NCI	9606	2	65	0.40676	0.489091	FOS; JUN;	FOS|IDBG-12957|ENSG00000170345|2353|; JUN|IDBG-99221|ENSG00000177606|3725|;
Regulation of nuclear beta catenin signaling and target gene transcription	15295	PID NCI	9606	2	72	0.458111	0.542144	IL8; JUN;	IL8|IDBG-23954|ENSG00000169429|3576|; JUN|IDBG-99221|ENSG00000177606|3725|;

## Sheet: Calbicans_up_120
Pathway Name	Pathway Id	Source Name	Organism	Pathway uploaded gene count	Genes in InnateDB for this entity	Pathway p-value	Pathway p-value (corrected)	Gene Symbols	Genes (Symbol|IDBG-ID|Ensembl|Entrez|Fold Change|P-Value)
AP-1 transcription factor network	15318	PID NCI	9606	18	67	5.25793e-11	2.13472e-08	ATF3; CCL2; DUSP1; EDN1; EGR1; FOSB; FOSL1; FOSL2; HIF1A; IFNG; IL10; IL6; IL8; JUN; JUNB; MAFG; PLAU; TIMP1;	ATF3|IDBG-106549|ENSG00000162772|467|; CCL2|IDBG-40504|ENSG00000108691|6347|; DUSP1|IDBG-57812|ENSG00000120129|1843|; EDN1|IDBG-61847|ENSG00000078401|1906|; EGR1|IDBG-47191|ENSG00000120738|1958|; FOSB|IDBG-57590|ENSG00000125740|2354|; FOSL1|IDBG-58044|ENSG00000175592|8061|; FOSL2|IDBG-41072|ENSG00000075426|2355|; HIF1A|IDBG-8510|ENSG00000100644|3091|; IFNG|IDBG-45916|ENSG00000111537|3458|; IL10|I…
ATF-2 transcription factor network	15253	PID NCI	9606	15	56	2.29358e-09	6.20795e-07	ATF3; DDIT3; DUSP10; DUSP1; DUSP5; DUSP8; GADD45A; HES1; IFNG; IL6; IL8; JUN; JUNB; PLAU; SOCS3;	ATF3|IDBG-106549|ENSG00000162772|467|; DDIT3|IDBG-42805|ENSG00000175197|1649|; DUSP10|IDBG-106785|ENSG00000143507|11221|; DUSP1|IDBG-57812|ENSG00000120129|1843|; DUSP5|IDBG-89383|ENSG00000138166|1847|; DUSP8|IDBG-19372|ENSG00000184545|101927562,1850|; GADD45A|IDBG-99580|ENSG00000116717|1647|; HES1|IDBG-70185|ENSG00000114315|3280|; IFNG|IDBG-45916|ENSG00000111537|3458|; IL6|IDBG-9462|ENSG000001362…
Validated transcriptional targets of AP1 family members Fra1 and Fra2	14994	PID NCI	9606	12	35	4.14464e-09	8.41362e-07	CCL2; FOSL1; FOSL2; HMOX1; IL6; IL8; JUN; JUNB; LIF; PLAU; PLAUR; THBD;	CCL2|IDBG-40504|ENSG00000108691|6347|; FOSL1|IDBG-58044|ENSG00000175592|8061|; FOSL2|IDBG-41072|ENSG00000075426|2355|; HMOX1|IDBG-5374|ENSG00000100292|3162|; IL6|IDBG-9462|ENSG00000136244|3569|; IL8|IDBG-23954|ENSG00000169429|3576|; JUN|IDBG-99221|ENSG00000177606|3725|; JUNB|IDBG-30976|ENSG00000171223|3726|; LIF|IDBG-3968|ENSG00000128342|3976|; PLAU|IDBG-78889|ENSG00000122861|5328|; PLAUR|IDBG-55…
Signal transduction through il1r	4064	PID BIOCARTA	9606	11	35	5.26322e-08	5.34217e-06	IL1A; IL1B; IL1R1; IL1RAP; IL1RN; IL6; IRAK2; JUN; MAP2K3; NFKBIA; TNF;	IL1A|IDBG-66482|ENSG00000115008|3552|; IL1B|IDBG-66519|ENSG00000125538|3553|; IL1R1|IDBG-64088|ENSG00000115594|3554|; IL1RAP|IDBG-69682|ENSG00000196083|3556|; IL1RN|IDBG-66814|ENSG00000136689|3557|; IL6|IDBG-9462|ENSG00000136244|3569|; IRAK2|IDBG-17914|ENSG00000134070|3656|; JUN|IDBG-99221|ENSG00000177606|3725|; MAP2K3|IDBG-35553|ENSG00000034152|100996792,5606|; NFKBIA|IDBG-4758|ENSG00000100906|4…
Calcineurin-regulated NFAT-dependent transcription in lymphocytes	15231	PID NCI	9606	12	45	1.00039e-07	9.0257e-06	EGR1; EGR2; EGR3; FOSL1; IFNG; IL8; JUN; JUNB; PPARG; PTGS2; SLC3A2; TNF;	EGR1|IDBG-47191|ENSG00000120738|1958|; EGR2|IDBG-75626|ENSG00000122877|1959|; EGR3|IDBG-11219|ENSG00000179388|1960|; FOSL1|IDBG-58044|ENSG00000175592|8061|; IFNG|IDBG-45916|ENSG00000111537|3458|; IL8|IDBG-23954|ENSG00000169429|3576|; JUN|IDBG-99221|ENSG00000177606|3725|; JUNB|IDBG-30976|ENSG00000171223|3726|; PPARG|IDBG-18954|ENSG00000132170|5468|; PTGS2|IDBG-105426|ENSG00000073756|5743|; SLC3A2|…
Direct p53 effectors	15209	PID NCI	9606	20	129	1.27184e-07	1.03273e-05	ATF3; BID; BTG2; CDKN1A; DDIT4; DUSP1; DUSP5; GADD45A; GDF15; HIC1; JUN; LIF; MET; NDRG1; PLK3; PMAIP1; RGCC; SERPINE1; SPP1; VDR;	ATF3|IDBG-106549|ENSG00000162772|467|; BID|IDBG-1050|ENSG00000015475|101929618,637|; BTG2|IDBG-105945|ENSG00000159388|7832|; CDKN1A|IDBG-85033|ENSG00000124762|1026|; DDIT4|IDBG-77884|ENSG00000168209|54541|; DUSP1|IDBG-57812|ENSG00000120129|1843|; DUSP5|IDBG-89383|ENSG00000138166|1847|; GADD45A|IDBG-99580|ENSG00000116717|1647|; GDF15|IDBG-38078|ENSG00000130513|9518|; HIC1|IDBG-16011|ENSG0000017737…
HIF-1-alpha transcription factor network	15518	PID NCI	9606	13	64	9.10134e-07	5.68484e-05	ADM; BHLHE40; CXCR4; EDN1; HIF1A; HMOX1; JUN; NDRG1; PFKFB3; PLIN2; SERPINE1; TFRC; VEGFA;	ADM|IDBG-31636|ENSG00000148926|133|; BHLHE40|IDBG-14409|ENSG00000134107|8553|; CXCR4|IDBG-71032|ENSG00000121966|7852|; EDN1|IDBG-61847|ENSG00000078401|1906|; HIF1A|IDBG-8510|ENSG00000100644|3091|; HMOX1|IDBG-5374|ENSG00000100292|3162|; JUN|IDBG-99221|ENSG00000177606|3725|; NDRG1|IDBG-36420|ENSG00000104419|10397|; PFKFB3|IDBG-50922|ENSG00000170525|5209|; PLIN2|IDBG-52524|ENSG00000147872|123|; SERP…
IL23-mediated signaling events	15427	PID NCI	9606	10	37	1.0392e-06	6.02737e-05	CCL2; CXCL1; IFNG; IL18; IL1B; IL6; NFKB1; NFKBIA; SOCS3; TNF;	CCL2|IDBG-40504|ENSG00000108691|6347|; CXCL1|IDBG-24070|ENSG00000163739|2919|; IFNG|IDBG-45916|ENSG00000111537|3458|; IL18|IDBG-71390|ENSG00000150782|3606|; IL1B|IDBG-66519|ENSG00000125538|3553|; IL6|IDBG-9462|ENSG00000136244|3569|; NFKB1|IDBG-31974|ENSG00000109320|4790|; NFKBIA|IDBG-4758|ENSG00000100906|4792|; SOCS3|IDBG-70676|ENSG00000184557|9021|; TNF|IDBG-300259|ENSG00000232810|7124|;
IL12-mediated signaling events	15185	PID NCI	9606	12	57	1.60567e-06	8.69201e-05	CCL3; GADD45B; GADD45G; IFNG; IL18; IL1B; IL1R1; NFKB1; NFKB2; RELB; RIPK2; SOCS1;	CCL3|IDBG-776925|ENSG00000277632|6348|; GADD45B|IDBG-16168|ENSG00000099860|4616|; GADD45G|IDBG-75478|ENSG00000130222|10912|; IFNG|IDBG-45916|ENSG00000111537|3458|; IL18|IDBG-71390|ENSG00000150782|3606|; IL1B|IDBG-66519|ENSG00000125538|3553|; IL1R1|IDBG-64088|ENSG00000115594|3554|; NFKB1|IDBG-31974|ENSG00000109320|4790|; NFKB2|IDBG-87893|ENSG00000077150|4791|; RELB|IDBG-57021|ENSG00000104856|5971|…
IL1-mediated signaling events	15122	PID NCI	9606	9	31	1.88196e-06	8.9891e-05	IL1A; IL1B; IL1R1; IL1R2; IL1RAP; IL1RN; JUN; NFKB1; SQSTM1;	IL1A|IDBG-66482|ENSG00000115008|3552|; IL1B|IDBG-66519|ENSG00000125538|3553|; IL1R1|IDBG-64088|ENSG00000115594|3554|; IL1R2|IDBG-64053|ENSG00000115590|7850|; IL1RAP|IDBG-69682|ENSG00000196083|3556|; IL1RN|IDBG-66814|ENSG00000136689|3557|; JUN|IDBG-99221|ENSG00000177606|3725|; NFKB1|IDBG-31974|ENSG00000109320|4790|; SQSTM1|IDBG-61811|ENSG00000161011|8878|;
TNF receptor signaling pathway	15154	PID NCI	9606	9	36	7.38195e-06	0.000285435	ADAM17; BIRC3; MAP2K3; NFKB1; NSMAF; SQSTM1; TNF; TNFAIP3; TRAF1;	ADAM17|IDBG-27788|ENSG00000151694|6868|; BIRC3|IDBG-69045|ENSG00000023445|330|; MAP2K3|IDBG-35553|ENSG00000034152|100996792,5606|; NFKB1|IDBG-31974|ENSG00000109320|4790|; NSMAF|IDBG-22729|ENSG00000035681|8439|; SQSTM1|IDBG-61811|ENSG00000161011|8878|; TNF|IDBG-300259|ENSG00000232810|7124|; TNFAIP3|IDBG-97033|ENSG00000118503|7128|; TRAF1|IDBG-83153|ENSG00000056558|7185|;
Calcium signaling in the CD4+ TCR pathway	14910	PID NCI	9606	7	23	1.93019e-05	0.000602813	AKAP5; FOSL1; IFNG; JUN; JUNB; PTGS2; RCAN1;	AKAP5|IDBG-9126|ENSG00000179841|9495|; FOSL1|IDBG-58044|ENSG00000175592|8061|; IFNG|IDBG-45916|ENSG00000111537|3458|; JUN|IDBG-99221|ENSG00000177606|3725|; JUNB|IDBG-30976|ENSG00000171223|3726|; PTGS2|IDBG-105426|ENSG00000073756|5743|; RCAN1|IDBG-2768|ENSG00000159200|1827|;
CD40/CD40L signaling	14909	PID NCI	9606	7	26	4.67649e-05	0.00126577	BIRC3; CD40; JUN; NFKB1; NFKBIA; TNFAIP3; TRAF1;	BIRC3|IDBG-69045|ENSG00000023445|330|; CD40|IDBG-78904|ENSG00000101017|958|; JUN|IDBG-99221|ENSG00000177606|3725|; NFKB1|IDBG-31974|ENSG00000109320|4790|; NFKBIA|IDBG-4758|ENSG00000100906|4792|; TNFAIP3|IDBG-97033|ENSG00000118503|7128|; TRAF1|IDBG-83153|ENSG00000056558|7185|;
IL27-mediated signaling events	15133	PID NCI	9606	7	26	4.67649e-05	0.00126577	EBI3; IFNG; IL18; IL1B; IL27; IL6; TNF;	EBI3|IDBG-18580|ENSG00000105246|10148|; IFNG|IDBG-45916|ENSG00000111537|3458|; IL18|IDBG-71390|ENSG00000150782|3606|; IL1B|IDBG-66519|ENSG00000125538|3553|; IL27|IDBG-22826|ENSG00000197272|246778|; IL6|IDBG-9462|ENSG00000136244|3569|; TNF|IDBG-300259|ENSG00000232810|7124|;
Oxidative stress induced gene expression via nrf2	4184	PID BIOCARTA	9606	6	19	6.17383e-05	0.00156661	HMOX1; JUN; MAFF; MAFG; MAFK; NFE2L2;	HMOX1|IDBG-5374|ENSG00000100292|3162|; JUN|IDBG-99221|ENSG00000177606|3725|; MAFF|IDBG-7398|ENSG00000185022|23764|; MAFG|IDBG-72865|ENSG00000197063|4097|; MAFK|IDBG-6584|ENSG00000198517|7975|; NFE2L2|IDBG-75863|ENSG00000116044|4780|;
Erythropoietin mediated neuroprotection through nf-kb	4161	PID BIOCARTA	9606	5	13	8.99756e-05	0.00208743	CDKN1A; HIF1A; JUN; NFKBIA; SOD2;	CDKN1A|IDBG-85033|ENSG00000124762|1026|; HIF1A|IDBG-8510|ENSG00000100644|3091|; JUN|IDBG-99221|ENSG00000177606|3725|; NFKBIA|IDBG-4758|ENSG00000100906|4792|; SOD2|IDBG-98553|ENSG00000112096|100129518,6648|;
Atypical NF-kappaB pathway	14922	PID NCI	9606	5	14	0.000135474	0.00275013	BCL3; NFKB1; NFKBIA; REL; SRC;	BCL3|IDBG-56568|ENSG00000069399|102465879,602|; NFKB1|IDBG-31974|ENSG00000109320|4790|; NFKBIA|IDBG-4758|ENSG00000100906|4792|; REL|IDBG-53133|ENSG00000162924|5966|; SRC|IDBG-74081|ENSG00000197122|6714|;
Il-10 anti-inflammatory signaling pathway	4128	PID BIOCARTA	9606	5	14	0.000135474	0.00275013	HMOX1; IL10; IL1A; IL6; TNF;	HMOX1|IDBG-5374|ENSG00000100292|3162|; IL10|IDBG-106270|ENSG00000136634|3586|; IL1A|IDBG-66482|ENSG00000115008|3552|; IL6|IDBG-9462|ENSG00000136244|3569|; TNF|IDBG-300259|ENSG00000232810|7124|;
S1P3 pathway	15477	PID NCI	9606	5	14	0.000135474	0.00275013	CXCR4; FLT1; S1PR3; SRC; VEGFA;	CXCR4|IDBG-71032|ENSG00000121966|7852|; FLT1|IDBG-20108|ENSG00000102755|2321|; S1PR3|IDBG-239062|ENSG00000213694|1903|; SRC|IDBG-74081|ENSG00000197122|6714|; VEGFA|IDBG-88716|ENSG00000112715|7422|;
Visceral fat deposits and the metabolic syndrome	4009	PID BIOCARTA	9606	4	8	0.000144267	0.0028572	HSD11B1; LPL; PPARG; TNF;	HSD11B1|IDBG-106429|ENSG00000117594|3290|; LPL|IDBG-9632|ENSG00000175445|4023|; PPARG|IDBG-18954|ENSG00000132170|5468|; TNF|IDBG-300259|ENSG00000232810|7124|;
Downstream signaling in naÃ¯ve CD8+ T cells	15166	PID NCI	9606	8	43	0.000227001	0.00418919	EGR1; FOSL1; IFNG; JUN; JUNB; TNF; TNFRSF18; TNFRSF4;	EGR1|IDBG-47191|ENSG00000120738|1958|; FOSL1|IDBG-58044|ENSG00000175592|8061|; IFNG|IDBG-45916|ENSG00000111537|3458|; JUN|IDBG-99221|ENSG00000177606|3725|; JUNB|IDBG-30976|ENSG00000171223|3726|; TNF|IDBG-300259|ENSG00000232810|7124|; TNFRSF18|IDBG-84584|ENSG00000186891|8784|; TNFRSF4|IDBG-84605|ENSG00000186827|7293|;
IL6-mediated signaling events	15826	PID NCI	9606	8	43	0.000227001	0.00418919	CEBPB; IL6; JUN; JUNB; MITF; PTPRE; SOCS3; TIMP1;	CEBPB|IDBG-80858|ENSG00000172216|1051|; IL6|IDBG-9462|ENSG00000136244|3569|; JUN|IDBG-99221|ENSG00000177606|3725|; JUNB|IDBG-30976|ENSG00000171223|3726|; MITF|IDBG-44086|ENSG00000187098|4286|; PTPRE|IDBG-93141|ENSG00000132334|5791|; SOCS3|IDBG-70676|ENSG00000184557|9021|; TIMP1|IDBG-61666|ENSG00000102265|7076|;
Regulation of map kinase pathways through dual specificity phosphatases	4090	PID BIOCARTA	9606	4	9	0.000251651	0.00434767	DUSP1; DUSP2; DUSP4; DUSP8;	DUSP1|IDBG-57812|ENSG00000120129|1843|; DUSP2|IDBG-61498|ENSG00000158050|1844|; DUSP4|IDBG-15549|ENSG00000120875|1846|; DUSP8|IDBG-19372|ENSG00000184545|101927562,1850|;
Hypoxia-inducible factor in the cardivascular system	3949	PID BIOCARTA	9606	5	16	0.000276954	0.00440954	ASPH; EDN1; HIF1A; JUN; VEGFA;	ASPH|IDBG-23064|ENSG00000198363|444|; EDN1|IDBG-61847|ENSG00000078401|1906|; HIF1A|IDBG-8510|ENSG00000100644|3091|; JUN|IDBG-99221|ENSG00000177606|3725|; VEGFA|IDBG-88716|ENSG00000112715|7422|;
Regulation of p38-alpha and p38-beta	15540	PID NCI	9606	5	16	0.000276954	0.00440954	DUSP10; DUSP1; DUSP16; DUSP8; MAP2K3;	DUSP10|IDBG-106785|ENSG00000143507|11221|; DUSP1|IDBG-57812|ENSG00000120129|1843|; DUSP16|IDBG-20236|ENSG00000111266|80824|; DUSP8|IDBG-19372|ENSG00000184545|101927562,1850|; MAP2K3|IDBG-35553|ENSG00000034152|100996792,5606|;
Glucocorticoid receptor regulatory network	15321	PID NCI	9606	10	69	0.000330772	0.0048834	CDKN1A; EGR1; ICAM1; IFNG; IL6; IL8; JUN; NFKB1; NR4A1; SGK1;	CDKN1A|IDBG-85033|ENSG00000124762|1026|; EGR1|IDBG-47191|ENSG00000120738|1958|; ICAM1|IDBG-26804|ENSG00000090339|3383|; IFNG|IDBG-45916|ENSG00000111537|3458|; IL6|IDBG-9462|ENSG00000136244|3569|; IL8|IDBG-23954|ENSG00000169429|3576|; JUN|IDBG-99221|ENSG00000177606|3725|; NFKB1|IDBG-31974|ENSG00000109320|4790|; NR4A1|IDBG-33982|ENSG00000123358|3164|; SGK1|IDBG-96775|ENSG00000118515|6446|;
Regulation of nuclear SMAD2/3 signaling	15480	PID NCI	9606	10	70	0.000372686	0.0052176	ATF3; CDKN1A; CEBPB; IL10; JUN; SERPINE1; SKIL; SMAD7; TGIF1; VDR;	ATF3|IDBG-106549|ENSG00000162772|467|; CDKN1A|IDBG-85033|ENSG00000124762|1026|; CEBPB|IDBG-80858|ENSG00000172216|1051|; IL10|IDBG-106270|ENSG00000136634|3586|; JUN|IDBG-99221|ENSG00000177606|3725|; SERPINE1|IDBG-32959|ENSG00000106366|5054|; SKIL|IDBG-64482|ENSG00000136603|6498|; SMAD7|IDBG-3195|ENSG00000101665|4092|; TGIF1|IDBG-489|ENSG00000177426|7050|; VDR|IDBG-29237|ENSG00000111424|7421|;
VEGF and VEGFR signaling network	14905	PID NCI	9606	4	10	0.000406464	0.00559404	FLT1; NRP1; NRP2; VEGFA;	FLT1|IDBG-20108|ENSG00000102755|2321|; NRP1|IDBG-68532|ENSG00000099250|8829|; NRP2|IDBG-79320|ENSG00000118257|8828|; VEGFA|IDBG-88716|ENSG00000112715|7422|;
Osteopontin-mediated events	15887	PID NCI	9606	6	27	0.000515965	0.00698273	CD44; JUN; NFKB1; NFKBIA; PLAU; SPP1;	CD44|IDBG-39556|ENSG00000026508|960|; JUN|IDBG-99221|ENSG00000177606|3725|; NFKB1|IDBG-31974|ENSG00000109320|4790|; NFKBIA|IDBG-4758|ENSG00000100906|4792|; PLAU|IDBG-78889|ENSG00000122861|5328|; SPP1|IDBG-29322|ENSG00000118785|6696|;
Beta3 integrin cell surface interactions	15634	PID NCI	9606	7	38	0.000597466	0.00782488	PLAU; PLAUR; SDC4; SPHK1; SPP1; THBS1; VEGFA;	PLAU|IDBG-78889|ENSG00000122861|5328|; PLAUR|IDBG-55442|ENSG00000011422|5329|; SDC4|IDBG-77503|ENSG00000124145|6385|; SPHK1|IDBG-69650|ENSG00000176170|8877|; SPP1|IDBG-29322|ENSG00000118785|6696|; THBS1|IDBG-5926|ENSG00000137801|7057|; VEGFA|IDBG-88716|ENSG00000112715|7422|;
Nfkb activation by nontypeable hemophilus influenzae	4159	PID BIOCARTA	9606	6	28	0.000635234	0.00818746	DUSP1; IL1B; IL8; MAP2K3; NFKBIA; TNF;	DUSP1|IDBG-57812|ENSG00000120129|1843|; IL1B|IDBG-66519|ENSG00000125538|3553|; IL8|IDBG-23954|ENSG00000169429|3576|; MAP2K3|IDBG-35553|ENSG00000034152|100996792,5606|; NFKBIA|IDBG-4758|ENSG00000100906|4792|; TNF|IDBG-300259|ENSG00000232810|7124|;
FGF signaling pathway	15346	PID NCI	9606	8	51	0.000758037	0.00961759	JUN; MET; PLAU; PLAUR; SDC4; SPP1; SPRY2; SRC;	JUN|IDBG-99221|ENSG00000177606|3725|; MET|IDBG-37371|ENSG00000105976|4233|; PLAU|IDBG-78889|ENSG00000122861|5328|; PLAUR|IDBG-55442|ENSG00000011422|5329|; SDC4|IDBG-77503|ENSG00000124145|6385|; SPP1|IDBG-29322|ENSG00000118785|6696|; SPRY2|IDBG-41306|ENSG00000136158|10253|; SRC|IDBG-74081|ENSG00000197122|6714|;
HIF-2-alpha transcription factor network	15324	PID NCI	9606	6	29	0.000774806	0.00967911	ADORA2A; BHLHE40; EPAS1; FLT1; SERPINE1; VEGFA;	ADORA2A|IDBG-2843|ENSG00000128271|135|; BHLHE40|IDBG-14409|ENSG00000134107|8553|; EPAS1|IDBG-50208|ENSG00000116016|2034|; FLT1|IDBG-20108|ENSG00000102755|2321|; SERPINE1|IDBG-32959|ENSG00000106366|5054|; VEGFA|IDBG-88716|ENSG00000112715|7422|;
Nf-kb signaling pathway	3978	PID BIOCARTA	9606	5	20	0.000863371	0.0106221	IL1A; IL1R1; NFKB1; NFKBIA; TNF;	IL1A|IDBG-66482|ENSG00000115008|3552|; IL1R1|IDBG-64088|ENSG00000115594|3554|; NFKB1|IDBG-31974|ENSG00000109320|4790|; NFKBIA|IDBG-4758|ENSG00000100906|4792|; TNF|IDBG-300259|ENSG00000232810|7124|;
Tnfr2 signaling pathway	4004	PID BIOCARTA	9606	4	12	0.000899939	0.0109067	LTA; NFKBIA; TNFAIP3; TRAF1;	LTA|IDBG-302490|ENSG00000226979|4049|; NFKBIA|IDBG-4758|ENSG00000100906|4792|; TNFAIP3|IDBG-97033|ENSG00000118503|7128|; TRAF1|IDBG-83153|ENSG00000056558|7185|;
amb2 Integrin signaling	15836	PID NCI	9606	6	30	0.000936921	0.0111879	ICAM1; IL6; NFKB1; PLAU; PLAUR; TNF;	ICAM1|IDBG-26804|ENSG00000090339|3383|; IL6|IDBG-9462|ENSG00000136244|3569|; NFKB1|IDBG-31974|ENSG00000109320|4790|; PLAU|IDBG-78889|ENSG00000122861|5328|; PLAUR|IDBG-55442|ENSG00000011422|5329|; TNF|IDBG-300259|ENSG00000232810|7124|;
Alternative NF-kappaB pathway	15820	PID NCI	9606	3	6	0.00109838	0.0127412	NFKB1; NFKB2; RELB;	NFKB1|IDBG-31974|ENSG00000109320|4790|; NFKB2|IDBG-87893|ENSG00000077150|4791|; RELB|IDBG-57021|ENSG00000104856|5971|;
Signaling mediated by p38-alpha and p38-beta	15526	PID NCI	9606	6	31	0.00112392	0.0128538	CEBPB; DDIT3; EIF4E; JUN; MITF; PTGS2;	CEBPB|IDBG-80858|ENSG00000172216|1051|; DDIT3|IDBG-42805|ENSG00000175197|1649|; EIF4E|IDBG-30970|ENSG00000151247|1977|; JUN|IDBG-99221|ENSG00000177606|3725|; MITF|IDBG-44086|ENSG00000187098|4286|; PTGS2|IDBG-105426|ENSG00000073756|5743|;
Signaling events mediated by PRL	15434	PID NCI	9606	5	21	0.00109708	0.0129106	ATF5; CDKN1A; EGR1; PTP4A1; SRC;	ATF5|IDBG-63891|ENSG00000169136|22809|; CDKN1A|IDBG-85033|ENSG00000124762|1026|; EGR1|IDBG-47191|ENSG00000120738|1958|; PTP4A1|IDBG-91692|ENSG00000112245|7803|; SRC|IDBG-74081|ENSG00000197122|6714|;
The 41bb-dependent immune response	3936	PID BIOCARTA	9606	4	13	0.00125992	0.0140145	IFNG; JUN; MAP2K3; TNFSF9;	IFNG|IDBG-45916|ENSG00000111537|3458|; JUN|IDBG-99221|ENSG00000177606|3725|; MAP2K3|IDBG-35553|ENSG00000034152|100996792,5606|; TNFSF9|IDBG-21688|ENSG00000125657|8744|;
HIV-1 Nef: Negative effector of Fas and TNF-alpha	15863	PID NCI	9606	6	33	0.0015824	0.0162647	BID; BIRC3; NFKB1; NFKBIA; TNF; TRAF1;	BID|IDBG-1050|ENSG00000015475|101929618,637|; BIRC3|IDBG-69045|ENSG00000023445|330|; NFKB1|IDBG-31974|ENSG00000109320|4790|; NFKBIA|IDBG-4758|ENSG00000100906|4792|; TNF|IDBG-300259|ENSG00000232810|7124|; TRAF1|IDBG-83153|ENSG00000056558|7185|;
RXR and RAR heterodimerization with other nuclear receptor	15010	PID NCI	9606	4	14	0.0017097	0.0169302	ABCA1; NR4A1; TNF; VDR;	ABCA1|IDBG-79441|ENSG00000165029|19|; NR4A1|IDBG-33982|ENSG00000123358|3164|; TNF|IDBG-300259|ENSG00000232810|7124|; VDR|IDBG-29237|ENSG00000111424|7421|;
Canonical NF-kappaB pathway	15469	PID NCI	9606	5	23	0.00170057	0.0170477	NFKB1; NFKBIA; RIPK2; TNF; TNFAIP3;	NFKB1|IDBG-31974|ENSG00000109320|4790|; NFKBIA|IDBG-4758|ENSG00000100906|4792|; RIPK2|IDBG-27941|ENSG00000104312|8767|; TNF|IDBG-300259|ENSG00000232810|7124|; TNFAIP3|IDBG-97033|ENSG00000118503|7128|;
Cellular roles of Anthrax toxin	15089	PID NCI	9606	4	15	0.00225988	0.0213375	IL18; IL1B; MAP2K3; TNF;	IL18|IDBG-71390|ENSG00000150782|3606|; IL1B|IDBG-66519|ENSG00000125538|3553|; MAP2K3|IDBG-35553|ENSG00000034152|100996792,5606|; TNF|IDBG-300259|ENSG00000232810|7124|;
Alpha9 beta1 integrin signaling events	15241	PID NCI	9606	5	25	0.00251735	0.0227121	SAT1; SPP1; SRC; TGM2; VEGFA;	SAT1|IDBG-52302|ENSG00000130066|6303|; SPP1|IDBG-29322|ENSG00000118785|6696|; SRC|IDBG-74081|ENSG00000197122|6714|; TGM2|IDBG-74569|ENSG00000198959|7052|; VEGFA|IDBG-88716|ENSG00000112715|7422|;
VEGFR1 specific signals	15709	PID NCI	9606	5	25	0.00251735	0.0227121	FLT1; HIF1A; NRP1; NRP2; VEGFA;	FLT1|IDBG-20108|ENSG00000102755|2321|; HIF1A|IDBG-8510|ENSG00000100644|3091|; NRP1|IDBG-68532|ENSG00000099250|8829|; NRP2|IDBG-79320|ENSG00000118257|8828|; VEGFA|IDBG-88716|ENSG00000112715|7422|;
Pertussis toxin-insensitive ccr5 signaling in macrophage	4060	PID BIOCARTA	9606	3	8	0.00289958	0.0255919	CCL2; CXCR4; JUN;	CCL2|IDBG-40504|ENSG00000108691|6347|; CXCR4|IDBG-71032|ENSG00000121966|7852|; JUN|IDBG-99221|ENSG00000177606|3725|;
C-MYB transcription factor network	15398	PID NCI	9606	9	78	0.0033468	0.0277306	ADORA2B; ATP2B1; BIRC3; CDKN1A; CEBPB; ETS2; HES1; PTGS2; TOM1;	ADORA2B|IDBG-31920|ENSG00000170425|136|; ATP2B1|IDBG-50612|ENSG00000070961|490|; BIRC3|IDBG-69045|ENSG00000023445|330|; CDKN1A|IDBG-85033|ENSG00000124762|1026|; CEBPB|IDBG-80858|ENSG00000172216|1051|; ETS2|IDBG-3306|ENSG00000157557|2114|; HES1|IDBG-70185|ENSG00000114315|3280|; PTGS2|IDBG-105426|ENSG00000073756|5743|; TOM1|IDBG-5330|ENSG00000100284|10043|;
Keratinocyte differentiation	4032	PID BIOCARTA	9606	7	52	0.00395593	0.0318041	BIRC3; ETS2; JUN; MAP2K3; NFKBIA; TNF; TRAF1;	BIRC3|IDBG-69045|ENSG00000023445|330|; ETS2|IDBG-3306|ENSG00000157557|2114|; JUN|IDBG-99221|ENSG00000177606|3725|; MAP2K3|IDBG-35553|ENSG00000034152|100996792,5606|; NFKBIA|IDBG-4758|ENSG00000100906|4792|; TNF|IDBG-300259|ENSG00000232810|7124|; TRAF1|IDBG-83153|ENSG00000056558|7185|;
Cd40l signaling pathway	4093	PID BIOCARTA	9606	3	9	0.00422354	0.032662	CD40; NFKBIA; TNFAIP3;	CD40|IDBG-78904|ENSG00000101017|958|; NFKBIA|IDBG-4758|ENSG00000100906|4792|; TNFAIP3|IDBG-97033|ENSG00000118503|7128|;
Validated transcriptional targets of TAp63 isoforms	15683	PID NCI	9606	7	54	0.00489794	0.0371694	CDKN1A; EGR2; GADD45A; GDF15; JAG1; PMAIP1; VDR;	CDKN1A|IDBG-85033|ENSG00000124762|1026|; EGR2|IDBG-75626|ENSG00000122877|1959|; GADD45A|IDBG-99580|ENSG00000116717|1647|; GDF15|IDBG-38078|ENSG00000130513|9518|; JAG1|IDBG-54207|ENSG00000101384|182|; PMAIP1|IDBG-4142|ENSG00000141682|5366|; VDR|IDBG-29237|ENSG00000111424|7421|;
ErbB1 downstream signaling	15233	PID NCI	9606	9	85	0.00594669	0.0405774	ARF4; DUSP1; EGR1; JUN; RALGDS; SH2D2A; SRC; SRF; ZFP36;	ARF4|IDBG-41329|ENSG00000168374|378|; DUSP1|IDBG-57812|ENSG00000120129|1843|; EGR1|IDBG-47191|ENSG00000120738|1958|; JUN|IDBG-99221|ENSG00000177606|3725|; RALGDS|IDBG-90728|ENSG00000160271|5900|; SH2D2A|IDBG-103627|ENSG00000027869|9047|; SRC|IDBG-74081|ENSG00000197122|6714|; SRF|IDBG-87849|ENSG00000112658|6722|; ZFP36|IDBG-50307|ENSG00000128016|7538|;
IFN-gamma pathway	15869	PID NCI	9606	5	31	0.00663935	0.0438305	CEBPB; IFNG; IL1B; SMAD7; SOCS1;	CEBPB|IDBG-80858|ENSG00000172216|1051|; IFNG|IDBG-45916|ENSG00000111537|3458|; IL1B|IDBG-66519|ENSG00000125538|3553|; SMAD7|IDBG-3195|ENSG00000101665|4092|; SOCS1|IDBG-14621|ENSG00000185338|8651|;
Hypoxia and p53 in the cardiovascular system	4091	PID BIOCARTA	9606	4	20	0.00686859	0.0446183	CDKN1A; GADD45A; HIC1; HIF1A;	CDKN1A|IDBG-85033|ENSG00000124762|1026|; GADD45A|IDBG-99580|ENSG00000116717|1647|; HIC1|IDBG-16011|ENSG00000177374|3090|; HIF1A|IDBG-8510|ENSG00000100644|3091|;
Beta1 integrin cell surface interactions	14944	PID NCI	9606	7	60	0.0087439	0.0541988	LAMB3; PLAU; PLAUR; SPP1; TGM2; THBS1; VEGFA;	LAMB3|IDBG-106421|ENSG00000196878|3914|; PLAU|IDBG-78889|ENSG00000122861|5328|; PLAUR|IDBG-55442|ENSG00000011422|5329|; SPP1|IDBG-29322|ENSG00000118785|6696|; TGM2|IDBG-74569|ENSG00000198959|7052|; THBS1|IDBG-5926|ENSG00000137801|7057|; VEGFA|IDBG-88716|ENSG00000112715|7422|;
IL4-mediated signaling events	15439	PID NCI	9606	7	60	0.0087439	0.0541988	CEBPB; EGR2; HMGA1; IL10; LTA; SOCS1; SOCS3;	CEBPB|IDBG-80858|ENSG00000172216|1051|; EGR2|IDBG-75626|ENSG00000122877|1959|; HMGA1|IDBG-83311|ENSG00000137309|3159|; IL10|IDBG-106270|ENSG00000136634|3586|; LTA|IDBG-302490|ENSG00000226979|4049|; SOCS1|IDBG-14621|ENSG00000185338|8651|; SOCS3|IDBG-70676|ENSG00000184557|9021|;
LPA receptor mediated events	15008	PID NCI	9606	6	46	0.00872628	0.0549282	HBEGF; IL8; JUN; NFKB1; NFKBIA; SRC;	HBEGF|IDBG-48445|ENSG00000113070|1839|; IL8|IDBG-23954|ENSG00000169429|3576|; JUN|IDBG-99221|ENSG00000177606|3725|; NFKB1|IDBG-31974|ENSG00000109320|4790|; NFKBIA|IDBG-4758|ENSG00000100906|4792|; SRC|IDBG-74081|ENSG00000197122|6714|;
JNK signaling in the CD4+ TCR pathway	15461	PID NCI	9606	3	12	0.0101328	0.059622	JUN; LCP2; MAP3K8;	JUN|IDBG-99221|ENSG00000177606|3725|; LCP2|IDBG-57216|ENSG00000043462|3937|; MAP3K8|IDBG-66703|ENSG00000107968|1326|;
S1P1 pathway	14957	PID NCI	9606	3	12	0.0101328	0.059622	PTGS2; SPHK1; VEGFA;	PTGS2|IDBG-105426|ENSG00000073756|5743|; SPHK1|IDBG-69650|ENSG00000176170|8877|; VEGFA|IDBG-88716|ENSG00000112715|7422|;
Signaling events mediated by Hepatocyte Growth Factor Receptor (c-Met)	14943	PID NCI	9606	7	67	0.0156065	0.0850503	EGR1; EIF4E; JUN; MET; RIN2; SNAI1; SRC;	EGR1|IDBG-47191|ENSG00000120738|1958|; EIF4E|IDBG-30970|ENSG00000151247|1977|; JUN|IDBG-99221|ENSG00000177606|3725|; MET|IDBG-37371|ENSG00000105976|4233|; RIN2|IDBG-57967|ENSG00000132669|54453|; SNAI1|IDBG-80676|ENSG00000124216|6615|; SRC|IDBG-74081|ENSG00000197122|6714|;
Mechanism of gene regulation by peroxisome proliferators via ppara	3965	PID BIOCARTA	9606	5	41	0.021298	0.0993908	DUSP1; JUN; LPL; NFKBIA; TNF;	DUSP1|IDBG-57812|ENSG00000120129|1843|; JUN|IDBG-99221|ENSG00000177606|3725|; LPL|IDBG-9632|ENSG00000175445|4023|; NFKBIA|IDBG-4758|ENSG00000100906|4792|; TNF|IDBG-300259|ENSG00000232810|7124|;
Bone remodeling	4036	PID BIOCARTA	9606	3	15	0.0192073	0.100622	FOSL1; FOSL2; NFKBIA;	FOSL1|IDBG-58044|ENSG00000175592|8061|; FOSL2|IDBG-41072|ENSG00000075426|2355|; NFKBIA|IDBG-4758|ENSG00000100906|4792|;
ErbB receptor signaling network	15445	PID NCI	9606	3	15	0.0192073	0.100622	AREG; EREG; HBEGF;	AREG|IDBG-24392|ENSG00000109321|374|; EREG|IDBG-24370|ENSG00000124882|2069|; HBEGF|IDBG-48445|ENSG00000113070|1839|;
Fibrinolysis pathway	3961	PID BIOCARTA	9606	3	15	0.0192073	0.100622	PLAU; SERPINB2; SERPINE1;	PLAU|IDBG-78889|ENSG00000122861|5328|; SERPINB2|IDBG-4558|ENSG00000197632|5055|; SERPINE1|IDBG-32959|ENSG00000106366|5054|;
Cadmium induces dna synthesis and proliferation in macrophages	4178	PID BIOCARTA	9606	3	16	0.0229657	0.104765	JUN; NFKBIA; TNF;	JUN|IDBG-99221|ENSG00000177606|3725|; NFKBIA|IDBG-4758|ENSG00000100906|4792|; TNF|IDBG-300259|ENSG00000232810|7124|;
Glypican 1 network	15119	PID NCI	9606	3	16	0.0229657	0.104765	FLT1; PRNP; VEGFA;	FLT1|IDBG-20108|ENSG00000102755|2321|; PRNP|IDBG-49833|ENSG00000171867|5621|; VEGFA|IDBG-88716|ENSG00000112715|7422|;
Beta5 beta6 beta7 and beta8 integrin cell surface interactions	15811	PID NCI	9606	3	17	0.0270935	0.119565	ITGB8; PLAU; PLAUR;	ITGB8|IDBG-9181|ENSG00000105855|3696|; PLAU|IDBG-78889|ENSG00000122861|5328|; PLAUR|IDBG-55442|ENSG00000011422|5329|;
Ceramide signaling pathway	14925	PID NCI	9606	5	44	0.028073	0.1219	BID; BIRC3; NFKB1; NFKBIA; TNF;	BID|IDBG-1050|ENSG00000015475|101929618,637|; BIRC3|IDBG-69045|ENSG00000023445|330|; NFKB1|IDBG-31974|ENSG00000109320|4790|; NFKBIA|IDBG-4758|ENSG00000100906|4792|; TNF|IDBG-300259|ENSG00000232810|7124|;
Vegf hypoxia and angiogenesis	3979	PID BIOCARTA	9606	4	30	0.0285841	0.122159	FLT1; HIF1A; SRC; VEGFA;	FLT1|IDBG-20108|ENSG00000102755|2321|; HIF1A|IDBG-8510|ENSG00000100644|3091|; SRC|IDBG-74081|ENSG00000197122|6714|; VEGFA|IDBG-88716|ENSG00000112715|7422|;
Validated targets of C-MYC transcriptional repression	15263	PID NCI	9606	6	60	0.0295883	0.124486	CDKN1A; DDIT3; FTH1; GADD45A; NDRG1; SLC11A1;	CDKN1A|IDBG-85033|ENSG00000124762|1026|; DDIT3|IDBG-42805|ENSG00000175197|1649|; FTH1|IDBG-50740|ENSG00000167996|2495|; GADD45A|IDBG-99580|ENSG00000116717|1647|; NDRG1|IDBG-36420|ENSG00000104419|10397|; SLC11A1|IDBG-80969|ENSG00000018280|6556|;
Atm signaling pathway	3932	PID BIOCARTA	9606	3	18	0.0315892	0.130869	GADD45A; JUN; NFKBIA;	GADD45A|IDBG-99580|ENSG00000116717|1647|; JUN|IDBG-99221|ENSG00000177606|3725|; NFKBIA|IDBG-4758|ENSG00000100906|4792|;
Mets affect on macrophage differentiation	4075	PID BIOCARTA	9606	3	18	0.0315892	0.130869	CSF1; ETS2; JUN;	CSF1|IDBG-100920|ENSG00000184371|1435|; ETS2|IDBG-3306|ENSG00000157557|2114|; JUN|IDBG-99221|ENSG00000177606|3725|;
Validated targets of C-MYC transcriptional activation	15279	PID NCI	9606	7	78	0.032989	0.135288	BCAT1; EIF4E; FOSL1; HMGA1; PMAIP1; SNAI1; TFRC;	BCAT1|IDBG-23682|ENSG00000060982|586|; EIF4E|IDBG-30970|ENSG00000151247|1977|; FOSL1|IDBG-58044|ENSG00000175592|8061|; HMGA1|IDBG-83311|ENSG00000137309|3159|; PMAIP1|IDBG-4142|ENSG00000141682|5366|; SNAI1|IDBG-80676|ENSG00000124216|6615|; TFRC|IDBG-71016|ENSG00000072274|102724492,7037|;
Ceramide signaling pathway	4149	PID BIOCARTA	9606	4	32	0.0352943	0.141177	BIRC3; NFKBIA; NSMAF; TNF;	BIRC3|IDBG-69045|ENSG00000023445|330|; NFKBIA|IDBG-4758|ENSG00000100906|4792|; NSMAF|IDBG-22729|ENSG00000035681|8439|; TNF|IDBG-300259|ENSG00000232810|7124|;
Validated transcriptional targets of deltaNp63 isoforms	15671	PID NCI	9606	5	47	0.036078	0.142904	FOSL2; HES1; IL1A; RRAD; VDR;	FOSL2|IDBG-41072|ENSG00000075426|2355|; HES1|IDBG-70185|ENSG00000114315|3280|; IL1A|IDBG-66482|ENSG00000115008|3552|; RRAD|IDBG-35758|ENSG00000166592|6236|; VDR|IDBG-29237|ENSG00000111424|7421|;
Gata3 participate in activating the th2 cytokine genes expression	4080	PID BIOCARTA	9606	3	19	0.0364495	0.143675	IL1A; JUNB; MAP2K3;	IL1A|IDBG-66482|ENSG00000115008|3552|; JUNB|IDBG-30976|ENSG00000171223|3726|; MAP2K3|IDBG-35553|ENSG00000034152|100996792,5606|;
Regulation of retinoblastoma protein	15024	PID NCI	9606	5	49	0.0421206	0.159079	CDKN1A; JUN; MET; MITF; PPARG;	CDKN1A|IDBG-85033|ENSG00000124762|1026|; JUN|IDBG-99221|ENSG00000177606|3725|; MET|IDBG-37371|ENSG00000105976|4233|; MITF|IDBG-44086|ENSG00000187098|4286|; PPARG|IDBG-18954|ENSG00000132170|5468|;
Role of Calcineurin-dependent NFAT signaling in lymphocytes	15595	PID NCI	9606	4	36	0.051224	0.161844	AKAP5; MAP3K8; NR4A1; RCAN1;	AKAP5|IDBG-9126|ENSG00000179841|9495|; MAP3K8|IDBG-66703|ENSG00000107968|1326|; NR4A1|IDBG-33982|ENSG00000123358|3164|; RCAN1|IDBG-2768|ENSG00000159200|1827|;
Signaling events mediated by TCPTP	15420	PID NCI	9606	4	36	0.051224	0.161844	CSF1; MET; SRC; VEGFA;	CSF1|IDBG-100920|ENSG00000184371|1435|; MET|IDBG-37371|ENSG00000105976|4233|; SRC|IDBG-74081|ENSG00000197122|6714|; VEGFA|IDBG-88716|ENSG00000112715|7422|;
Hiv-1 nef: negative effector of fas and tnf	4101	PID BIOCARTA	9606	5	52	0.0522643	0.164491	BID; BIRC3; NFKBIA; TNF; TRAF1;	BID|IDBG-1050|ENSG00000015475|101929618,637|; BIRC3|IDBG-69045|ENSG00000023445|330|; NFKBIA|IDBG-4758|ENSG00000100906|4792|; TNF|IDBG-300259|ENSG00000232810|7124|; TRAF1|IDBG-83153|ENSG00000056558|7185|;
Tnf/stress related signaling	4103	PID BIOCARTA	9606	3	22	0.0531636	0.165398	JUN; MAP2K3; TNF;	JUN|IDBG-99221|ENSG00000177606|3725|; MAP2K3|IDBG-35553|ENSG00000034152|100996792,5606|; TNF|IDBG-300259|ENSG00000232810|7124|;
Sphingosine 1-phosphate (S1P) pathway	14928	PID NCI	9606	2	10	0.056138	0.168207	S1PR2; S1PR3;	S1PR2|IDBG-730032|ENSG00000267534|9294|; S1PR3|IDBG-239062|ENSG00000213694|1903|;
Role of ppar-gamma coactivators in obesity and thermogenesis	4034	PID BIOCARTA	9606	2	9	0.0460823	0.170086	LPL; PPARG;	LPL|IDBG-9632|ENSG00000175445|4023|; PPARG|IDBG-18954|ENSG00000132170|5468|;
Sodd/tnfr1 signaling pathway	4139	PID BIOCARTA	9606	2	9	0.0460823	0.170086	BIRC3; TNF;	BIRC3|IDBG-69045|ENSG00000023445|330|; TNF|IDBG-300259|ENSG00000232810|7124|;
Signaling events mediated by HDAC Class I	15280	PID NCI	9606	5	50	0.0453572	0.17051	NFKB1; NFKBIA; PPARG; SMAD7; TNF;	NFKB1|IDBG-31974|ENSG00000109320|4790|; NFKBIA|IDBG-4758|ENSG00000100906|4792|; PPARG|IDBG-18954|ENSG00000132170|5468|; SMAD7|IDBG-3195|ENSG00000101665|4092|; TNF|IDBG-300259|ENSG00000232810|7124|;
IL2-mediated signaling events	15044	PID NCI	9606	4	37	0.0557282	0.171406	IFNG; JUN; SOCS1; SOCS3;	IFNG|IDBG-45916|ENSG00000111537|3458|; JUN|IDBG-99221|ENSG00000177606|3725|; SOCS1|IDBG-14621|ENSG00000185338|8651|; SOCS3|IDBG-70676|ENSG00000184557|9021|;
Segmentation clock	3960	PID BIOCARTA	9606	3	23	0.0594216	0.17482	ADAM17; HES1; NKD1;	ADAM17|IDBG-27788|ENSG00000151694|6868|; HES1|IDBG-70185|ENSG00000114315|3280|; NKD1|IDBG-30580|ENSG00000140807|85407|;
Urokinase-type plasminogen activator (uPA) and uPAR-mediated signaling	15219	PID NCI	9606	4	38	0.0604387	0.175272	PLAU; PLAUR; SERPINE1; SRC;	PLAU|IDBG-78889|ENSG00000122861|5328|; PLAUR|IDBG-55442|ENSG00000011422|5329|; SERPINE1|IDBG-32959|ENSG00000106366|5054|; SRC|IDBG-74081|ENSG00000197122|6714|;
Plexin-D1 Signaling	15258	PID NCI	9606	2	11	0.0668744	0.187896	NRP1; VEGFA;	NRP1|IDBG-68532|ENSG00000099250|8829|; VEGFA|IDBG-88716|ENSG00000112715|7422|;
mTOR signaling pathway	15244	PID NCI	9606	4	40	0.0704703	0.195965	DDIT4; EIF4E; RHEB; SGK1;	DDIT4|IDBG-77884|ENSG00000168209|54541|; EIF4E|IDBG-30970|ENSG00000151247|1977|; RHEB|IDBG-49648|ENSG00000106615|6009|; SGK1|IDBG-96775|ENSG00000118515|6446|;
Trk receptor signaling mediated by the MAPK pathway	14953	PID NCI	9606	3	25	0.0729128	0.198675	EGR1; EHD4; SRF;	EGR1|IDBG-47191|ENSG00000120738|1958|; EHD4|IDBG-7456|ENSG00000103966|30844|; SRF|IDBG-87849|ENSG00000112658|6722|;
IL12 signaling mediated by STAT4	15277	PID NCI	9606	3	26	0.0801249	0.214018	IFNG; IL18; JUN;	IFNG|IDBG-45916|ENSG00000111537|3458|; IL18|IDBG-71390|ENSG00000150782|3606|; JUN|IDBG-99221|ENSG00000177606|3725|;
Links between pyk2 and map kinases	4153	PID BIOCARTA	9606	3	26	0.0801249	0.214018	JUN; MAP2K3; SRC;	JUN|IDBG-99221|ENSG00000177606|3725|; MAP2K3|IDBG-35553|ENSG00000034152|100996792,5606|; SRC|IDBG-74081|ENSG00000197122|6714|;
Fc-epsilon receptor I signaling in mast cells	15695	PID NCI	9606	5	60	0.0856626	0.224381	DUSP1; JUN; LCP2; NFKB1; SPHK1;	DUSP1|IDBG-57812|ENSG00000120129|1843|; JUN|IDBG-99221|ENSG00000177606|3725|; LCP2|IDBG-57216|ENSG00000043462|3937|; NFKB1|IDBG-31974|ENSG00000109320|4790|; SPHK1|IDBG-69650|ENSG00000176170|8877|;
Signaling events mediated by VEGFR1 and VEGFR2	15504	PID NCI	9606	5	60	0.0856626	0.224381	FLT1; MAP2K3; SH2D2A; SRC; VEGFA;	FLT1|IDBG-20108|ENSG00000102755|2321|; MAP2K3|IDBG-35553|ENSG00000034152|100996792,5606|; SH2D2A|IDBG-103627|ENSG00000027869|9047|; SRC|IDBG-74081|ENSG00000197122|6714|; VEGFA|IDBG-88716|ENSG00000112715|7422|;
Il 6 signaling pathway	3992	PID BIOCARTA	9606	2	13	0.0901187	0.227964	CEBPB; IL6;	CEBPB|IDBG-80858|ENSG00000172216|1051|; IL6|IDBG-9462|ENSG00000136244|3569|;
P53 signaling pathway	4126	PID BIOCARTA	9606	2	13	0.0901187	0.227964	CDKN1A; GADD45A;	CDKN1A|IDBG-85033|ENSG00000124762|1026|; GADD45A|IDBG-99580|ENSG00000116717|1647|;
Platelet amyloid precursor protein pathway	3985	PID BIOCARTA	9606	2	13	0.0901187	0.227964	PLAU; SERPINE1;	PLAU|IDBG-78889|ENSG00000122861|5328|; SERPINE1|IDBG-32959|ENSG00000106366|5054|;
Role of mitochondria in apoptotic signaling	3988	PID BIOCARTA	9606	2	13	0.0901187	0.227964	BID; BIRC3;	BID|IDBG-1050|ENSG00000015475|101929618,637|; BIRC3|IDBG-69045|ENSG00000023445|330|;
S1P2 pathway	15183	PID NCI	9606	2	13	0.0901187	0.227964	JUN; S1PR2;	JUN|IDBG-99221|ENSG00000177606|3725|; S1PR2|IDBG-730032|ENSG00000267534|9294|;
Integrins in angiogenesis	15117	PID NCI	9606	4	44	0.0928954	0.233533	CSF1; SPP1; SRC; VEGFA;	CSF1|IDBG-100920|ENSG00000184371|1435|; SPP1|IDBG-29322|ENSG00000118785|6696|; SRC|IDBG-74081|ENSG00000197122|6714|; VEGFA|IDBG-88716|ENSG00000112715|7422|;
Nfat and hypertrophy of the heart	4058	PID BIOCARTA	9606	4	44	0.0928954	0.233533	EDN1; HBEGF; LIF; TNF;	EDN1|IDBG-61847|ENSG00000078401|1906|; HBEGF|IDBG-48445|ENSG00000113070|1839|; LIF|IDBG-3968|ENSG00000128342|3976|; TNF|IDBG-300259|ENSG00000232810|7124|;
Endothelins	15358	PID NCI	9606	3	28	0.095425	0.236235	EDN1; JUN; SRC;	EDN1|IDBG-61847|ENSG00000078401|1906|; JUN|IDBG-99221|ENSG00000177606|3725|; SRC|IDBG-74081|ENSG00000197122|6714|;
ErbB2/ErbB3 signaling events	15442	PID NCI	9606	3	28	0.095425	0.236235	CHRNE; JUN; SRC;	CHRNE|IDBG-20041|ENSG00000108556|1145|; JUN|IDBG-99221|ENSG00000177606|3725|; SRC|IDBG-74081|ENSG00000197122|6714|;
Signaling events mediated by PTP1B	15198	PID NCI	9606	4	45	0.0989728	0.244273	CSF1; SOCS3; SPRY2; SRC;	CSF1|IDBG-100920|ENSG00000184371|1435|; SOCS3|IDBG-70676|ENSG00000184557|9021|; SPRY2|IDBG-41306|ENSG00000136158|10253|; SRC|IDBG-74081|ENSG00000197122|6714|;
Beta2 integrin cell surface interactions	15182	PID NCI	9606	3	29	0.103489	0.246431	ICAM1; PLAU; PLAUR;	ICAM1|IDBG-26804|ENSG00000090339|3383|; PLAU|IDBG-78889|ENSG00000122861|5328|; PLAUR|IDBG-55442|ENSG00000011422|5329|;
FoxO family signaling	15266	PID NCI	9606	3	29	0.103489	0.246431	GADD45A; SGK1; SOD2;	GADD45A|IDBG-99580|ENSG00000116717|1647|; SGK1|IDBG-96775|ENSG00000118515|6446|; SOD2|IDBG-98553|ENSG00000112096|100129518,6648|;
Circadian rhythm pathway	15497	PID NCI	9606	2	14	0.102502	0.246978	BHLHE40; PER1;	BHLHE40|IDBG-14409|ENSG00000134107|8553|; PER1|IDBG-27996|ENSG00000179094|102465532,5187|;
Stress induction of hsp regulation	4047	PID BIOCARTA	9606	2	14	0.102502	0.246978	IL1A; TNF;	IL1A|IDBG-66482|ENSG00000115008|3552|; TNF|IDBG-300259|ENSG00000232810|7124|;
BCR signaling pathway	15384	PID NCI	9606	5	63	0.100506	0.247306	BCL2A1; JUN; NFKB1; NFKBIA; SH3BP5;	BCL2A1|IDBG-25591|ENSG00000140379|597|; JUN|IDBG-99221|ENSG00000177606|3725|; NFKB1|IDBG-31974|ENSG00000109320|4790|; NFKBIA|IDBG-4758|ENSG00000100906|4792|; SH3BP5|IDBG-20659|ENSG00000131370|9467|;
ErbB4 signaling events	15100	PID NCI	9606	3	30	0.111811	0.260146	ADAM17; EREG; HBEGF;	ADAM17|IDBG-27788|ENSG00000151694|6868|; EREG|IDBG-24370|ENSG00000124882|2069|; HBEGF|IDBG-48445|ENSG00000113070|1839|;
Fmlp induced chemokine gene expression in hmc-1 cells	4092	PID BIOCARTA	9606	3	30	0.111811	0.260146	GNA15; MAP2K3; NFKBIA;	GNA15|IDBG-16917|ENSG00000060558|2769|; MAP2K3|IDBG-35553|ENSG00000034152|100996792,5606|; NFKBIA|IDBG-4758|ENSG00000100906|4792|;
Calcium signaling by hbx of hepatitis b virus	4105	PID BIOCARTA	9606	2	15	0.115317	0.266015	JUN; SRC;	JUN|IDBG-99221|ENSG00000177606|3725|; SRC|IDBG-74081|ENSG00000197122|6714|;
Repression of pain sensation by the transcriptional regulator dream	4031	PID BIOCARTA	9606	2	15	0.115317	0.266015	CREM; JUN;	CREM|IDBG-69430|ENSG00000095794|1390|; JUN|IDBG-99221|ENSG00000177606|3725|;
Regulation of Androgen receptor activity	15656	PID NCI	9606	4	48	0.118266	0.269753	EGR1; JUN; REL; SRC;	EGR1|IDBG-47191|ENSG00000120738|1958|; JUN|IDBG-99221|ENSG00000177606|3725|; REL|IDBG-53133|ENSG00000162924|5966|; SRC|IDBG-74081|ENSG00000197122|6714|;
Roles of Ãƒ? arrestin dependent recruitment of src kinases in gpcr signaling	4114	PID BIOCARTA	9606	3	31	0.12038	0.271524	CXCR4; EDN1; SRC;	CXCR4|IDBG-71032|ENSG00000121966|7852|; EDN1|IDBG-61847|ENSG00000078401|1906|; SRC|IDBG-74081|ENSG00000197122|6714|;
Syndecan-4-mediated signaling events	15533	PID NCI	9606	3	31	0.12038	0.271524	CXCR4; SDC4; THBS1;	CXCR4|IDBG-71032|ENSG00000121966|7852|; SDC4|IDBG-77503|ENSG00000124145|6385|; THBS1|IDBG-5926|ENSG00000137801|7057|;
Role of egf receptor transactivation by gpcrs in cardiac hypertrophy	3987	PID BIOCARTA	9606	3	32	0.129182	0.278239	EDN1; JUN; NFKBIA;	EDN1|IDBG-61847|ENSG00000078401|1906|; JUN|IDBG-99221|ENSG00000177606|3725|; NFKBIA|IDBG-4758|ENSG00000100906|4792|;
Chaperones modulate interferon signaling pathway	3952	PID BIOCARTA	9606	2	16	0.12851	0.27901	IFNG; NFKBIA;	IFNG|IDBG-45916|ENSG00000111537|3458|; NFKBIA|IDBG-4758|ENSG00000100906|4792|;
Il12 and stat4 dependent signaling pathway in th1 development	4054	PID BIOCARTA	9606	2	16	0.12851	0.27901	IFNG; JUN;	IFNG|IDBG-45916|ENSG00000111537|3458|; JUN|IDBG-99221|ENSG00000177606|3725|;
Class I PI3K signaling events	14950	PID NCI	9606	2	17	0.142032	0.290504	SGK1; SRC;	SGK1|IDBG-96775|ENSG00000118515|6446|; SRC|IDBG-74081|ENSG00000197122|6714|;
Prion pathway	4003	PID BIOCARTA	9606	2	17	0.142032	0.290504	LAMB3; PRNP;	LAMB3|IDBG-106421|ENSG00000196878|3914|; PRNP|IDBG-49833|ENSG00000171867|5621|;
Syndecan-3-mediated signaling events	15336	PID NCI	9606	2	17	0.142032	0.290504	IL8; SRC;	IL8|IDBG-23954|ENSG00000169429|3576|; SRC|IDBG-74081|ENSG00000197122|6714|;
Tnfr1 signaling pathway	4052	PID BIOCARTA	9606	2	17	0.142032	0.290504	BIRC3; TNF;	BIRC3|IDBG-69045|ENSG00000023445|330|; TNF|IDBG-300259|ENSG00000232810|7124|;
Alpha4 beta1 integrin signaling events	15573	PID NCI	9606	3	33	0.138204	0.292244	SPP1; SRC; THBS1;	SPP1|IDBG-29322|ENSG00000118785|6696|; SRC|IDBG-74081|ENSG00000197122|6714|; THBS1|IDBG-5926|ENSG00000137801|7057|;
Signaling events mediated by Stem cell factor receptor (c-Kit)	15404	PID NCI	9606	4	52	0.146278	0.297688	MITF; SH2B2; SOCS1; SPRED2;	MITF|IDBG-44086|ENSG00000187098|4286|; SH2B2|IDBG-33504|ENSG00000160999|10603|; SOCS1|IDBG-14621|ENSG00000185338|8651|; SPRED2|IDBG-54314|ENSG00000198369|200734|;
Toll-like receptor pathway	3951	PID BIOCARTA	9606	3	35	0.156855	0.313711	JUN; MAP2K3; NFKBIA;	JUN|IDBG-99221|ENSG00000177606|3725|; MAP2K3|IDBG-35553|ENSG00000034152|100996792,5606|; NFKBIA|IDBG-4758|ENSG00000100906|4792|;
p75(NTR)-mediated signaling	15333	PID NCI	9606	4	55	0.168808	0.3327	ADAM17; BEX1; RIPK2; SQSTM1;	ADAM17|IDBG-27788|ENSG00000151694|6868|; BEX1|IDBG-80366|ENSG00000133169|55859|; RIPK2|IDBG-27941|ENSG00000104312|8767|; SQSTM1|IDBG-61811|ENSG00000161011|8878|;
IL8- and CXCR1-mediated signaling events	15076	PID NCI	9606	2	19	0.169883	0.3332	GNA15; IL8;	GNA15|IDBG-16917|ENSG00000060558|2769|; IL8|IDBG-23954|ENSG00000169429|3576|;
p73 transcription factor network	15377	PID NCI	9606	5	75	0.171153	0.333276	CDKN1A; GDF15; IL1RAP; PLK3; SERPINE1;	CDKN1A|IDBG-85033|ENSG00000124762|1026|; GDF15|IDBG-38078|ENSG00000130513|9518|; IL1RAP|IDBG-69682|ENSG00000196083|3556|; PLK3|IDBG-97804|ENSG00000173846|102725475,1263|; SERPINE1|IDBG-32959|ENSG00000106366|5054|;
Mapkinase signaling pathway	4137	PID BIOCARTA	9606	4	56	0.176577	0.338961	JUN; MAP2K3; MAP3K8; MAP4K3;	JUN|IDBG-99221|ENSG00000177606|3725|; MAP2K3|IDBG-35553|ENSG00000034152|100996792,5606|; MAP3K8|IDBG-66703|ENSG00000107968|1326|; MAP4K3|IDBG-47398|ENSG00000011566|8491|;
ALK1 signaling events	15251	PID NCI	9606	2	20	0.184129	0.346897	INHBA; SMAD7;	INHBA|IDBG-13490|ENSG00000122641|3624|; SMAD7|IDBG-3195|ENSG00000101665|4092|;
Igf-1 signaling pathway	4168	PID BIOCARTA	9606	2	20	0.184129	0.346897	JUN; SRF;	JUN|IDBG-99221|ENSG00000177606|3725|; SRF|IDBG-87849|ENSG00000112658|6722|;
Sprouty regulation of tyrosine kinase signals	4142	PID BIOCARTA	9606	2	20	0.184129	0.346897	SPRY2; SRC;	SPRY2|IDBG-41306|ENSG00000136158|10253|; SRC|IDBG-74081|ENSG00000197122|6714|;
Tgf beta signaling pathway	4035	PID BIOCARTA	9606	2	20	0.184129	0.346897	SKIL; SMAD7;	SKIL|IDBG-64482|ENSG00000136603|6498|; SMAD7|IDBG-3195|ENSG00000101665|4092|;
Growth hormone signaling pathway	4113	PID BIOCARTA	9606	2	21	0.198538	0.365562	SLC2A14; SRF;	SLC2A14|IDBG-16572|ENSG00000173262|144195|; SRF|IDBG-87849|ENSG00000112658|6722|;
IL3-mediated signaling events	15527	PID NCI	9606	2	21	0.198538	0.365562	CEBPB; OSM;	CEBPB|IDBG-80858|ENSG00000172216|1051|; OSM|IDBG-4002|ENSG00000099985|5008|;
PDGFR-alpha signaling pathway	15770	PID NCI	9606	2	21	0.198538	0.365562	JUN; SRF;	JUN|IDBG-99221|ENSG00000177606|3725|; SRF|IDBG-87849|ENSG00000112658|6722|;
Cell cycle: g2/m checkpoint	3977	PID BIOCARTA	9606	2	22	0.213075	0.380257	CDKN1A; GADD45A;	CDKN1A|IDBG-85033|ENSG00000124762|1026|; GADD45A|IDBG-99580|ENSG00000116717|1647|;
GMCSF-mediated signaling events	15598	PID NCI	9606	2	22	0.213075	0.380257	CCL2; OSM;	CCL2|IDBG-40504|ENSG00000108691|6347|; OSM|IDBG-4002|ENSG00000099985|5008|;
Stabilization and expansion of the E-cadherin adherens junction	15724	PID NCI	9606	3	41	0.216729	0.384244	MET; PVRL2; STX4;	MET|IDBG-37371|ENSG00000105976|4233|; PVRL2|IDBG-56684|ENSG00000130202|5819|; STX4|IDBG-27565|ENSG00000103496|6810|;
Cyclins and cell cycle regulation	4145	PID BIOCARTA	9606	2	23	0.227709	0.394242	CCNH; CDKN1A;	CCNH|IDBG-32948|ENSG00000134480|902|; CDKN1A|IDBG-85033|ENSG00000124762|1026|;
Eicosanoid metabolism	3989	PID BIOCARTA	9606	2	23	0.227709	0.394242	PTGER4; PTGES;	PTGER4|IDBG-18106|ENSG00000171522|5734|; PTGES|IDBG-89226|ENSG00000148344|9536|;
Mtor signaling pathway	4110	PID BIOCARTA	9606	2	23	0.227709	0.394242	EIF4E; RHEB;	EIF4E|IDBG-30970|ENSG00000151247|1977|; RHEB|IDBG-49648|ENSG00000106615|6009|;
Notch-mediated HES/HEY network	15284	PID NCI	9606	3	43	0.237657	0.407987	HES1; HIF1A; RCAN1;	HES1|IDBG-70185|ENSG00000114315|3280|; HIF1A|IDBG-8510|ENSG00000100644|3091|; RCAN1|IDBG-2768|ENSG00000159200|1827|;
E2F transcription factor network	15410	PID NCI	9606	4	64	0.242493	0.409365	CDKN1A; HIC1; PLAU; SERPINE1;	CDKN1A|IDBG-85033|ENSG00000124762|1026|; HIC1|IDBG-16011|ENSG00000177374|3090|; PLAU|IDBG-78889|ENSG00000122861|5328|; SERPINE1|IDBG-32959|ENSG00000106366|5054|;
Class I PI3K signaling events mediated by Akt	15022	PID NCI	9606	2	24	0.242409	0.410931	CDKN1A; SRC;	CDKN1A|IDBG-85033|ENSG00000124762|1026|; SRC|IDBG-74081|ENSG00000197122|6714|;
Endogenous TLR signaling	15845	PID NCI	9606	2	24	0.242409	0.410931	IRAK2; TICAM1;	IRAK2|IDBG-17914|ENSG00000134070|3656|; TICAM1|IDBG-19505|ENSG00000127666|148022|;
Plasma membrane estrogen receptor signaling	15557	PID NCI	9606	2	24	0.242409	0.410931	HBEGF; SRC;	HBEGF|IDBG-48445|ENSG00000113070|1839|; SRC|IDBG-74081|ENSG00000197122|6714|;
Retinoic acid receptors-mediated signaling	15413	PID NCI	9606	2	24	0.242409	0.410931	CCNH; VDR;	CCNH|IDBG-32948|ENSG00000134480|902|; VDR|IDBG-29237|ENSG00000111424|7421|;
a6b1 and a6b4 Integrin signaling	15252	PID NCI	9606	2	24	0.242409	0.410931	IL1A; MET;	IL1A|IDBG-66482|ENSG00000115008|3552|; MET|IDBG-37371|ENSG00000105976|4233|;
SHP2 signaling	15583	PID NCI	9606	3	44	0.24825	0.413071	IFNG; IL6; VEGFA;	IFNG|IDBG-45916|ENSG00000111537|3458|; IL6|IDBG-9462|ENSG00000136244|3569|; VEGFA|IDBG-88716|ENSG00000112715|7422|;
FAS (CD95) signaling pathway	15900	PID NCI	9606	2	25	0.257148	0.417608	BID; SRC;	BID|IDBG-1050|ENSG00000015475|101929618,637|; SRC|IDBG-74081|ENSG00000197122|6714|;
IL8- and CXCR2-mediated signaling events	14981	PID NCI	9606	2	25	0.257148	0.417608	GNA15; IL8;	GNA15|IDBG-16917|ENSG00000060558|2769|; IL8|IDBG-23954|ENSG00000169429|3576|;
Ss-arrestins in gpcr desensitization	4015	PID BIOCARTA	9606	2	25	0.257148	0.417608	CXCR4; EDN1;	CXCR4|IDBG-71032|ENSG00000121966|7852|; EDN1|IDBG-61847|ENSG00000078401|1906|;
Angiopoietin receptor Tie2-mediated signaling	15393	PID NCI	9606	3	45	0.258912	0.417966	CDKN1A; NFKB1; TNF;	CDKN1A|IDBG-85033|ENSG00000124762|1026|; NFKB1|IDBG-31974|ENSG00000109320|4790|; TNF|IDBG-300259|ENSG00000232810|7124|;
Posttranslational regulation of adherens junction stability and dissassembly	15876	PID NCI	9606	3	45	0.258912	0.417966	MET; RIN2; SRC;	MET|IDBG-37371|ENSG00000105976|4233|; RIN2|IDBG-57967|ENSG00000132669|54453|; SRC|IDBG-74081|ENSG00000197122|6714|;
Activation of camp-dependent protein kinase pka	4094	PID BIOCARTA	9606	2	26	0.2719	0.431216	CXCR4; EDN1;	CXCR4|IDBG-71032|ENSG00000121966|7852|; EDN1|IDBG-61847|ENSG00000078401|1906|;
Pdgf signaling pathway	4071	PID BIOCARTA	9606	2	26	0.2719	0.431216	JUN; SRF;	JUN|IDBG-99221|ENSG00000177606|3725|; SRF|IDBG-87849|ENSG00000112658|6722|;
Trk receptor signaling mediated by PI3K and PLC-gamma	14893	PID NCI	9606	2	26	0.2719	0.431216	EGR1; SRC;	EGR1|IDBG-47191|ENSG00000120738|1958|; SRC|IDBG-74081|ENSG00000197122|6714|;
Agrin in postsynaptic differentiation	4033	PID BIOCARTA	9606	3	47	0.280405	0.442975	JUN; LAMB3; SRC;	JUN|IDBG-99221|ENSG00000177606|3725|; LAMB3|IDBG-106421|ENSG00000196878|3914|; SRC|IDBG-74081|ENSG00000197122|6714|;
Influence of ras and rho proteins on g1 to s transition	4175	PID BIOCARTA	9606	2	27	0.286641	0.447601	CDKN1A; NFKBIA;	CDKN1A|IDBG-85033|ENSG00000124762|1026|; NFKBIA|IDBG-4758|ENSG00000100906|4792|;
Role of Ãƒ?-arrestins in the activation and targeting of map kinases	3945	PID BIOCARTA	9606	2	27	0.286641	0.447601	CXCR4; EDN1;	CXCR4|IDBG-71032|ENSG00000121966|7852|; EDN1|IDBG-61847|ENSG00000078401|1906|;
Il-2 receptor beta chain in t cell activation	4011	PID BIOCARTA	9606	3	49	0.302052	0.459301	CCNH; SOCS1; SOCS3;	CCNH|IDBG-32948|ENSG00000134480|902|; SOCS1|IDBG-14621|ENSG00000185338|8651|; SOCS3|IDBG-70676|ENSG00000184557|9021|;
Nectin adhesion pathway	15243	PID NCI	9606	2	28	0.30135	0.462563	PVRL2; SRC;	PVRL2|IDBG-56684|ENSG00000130202|5819|; SRC|IDBG-74081|ENSG00000197122|6714|;
Thromboxane A2 receptor signaling	14941	PID NCI	9606	2	28	0.30135	0.462563	ICAM1; TGM2;	ICAM1|IDBG-26804|ENSG00000090339|3383|; TGM2|IDBG-74569|ENSG00000198959|7052|;
Internalization of ErbB1	15162	PID NCI	9606	2	29	0.316006	0.47518	SPRY2; SRC;	SPRY2|IDBG-41306|ENSG00000136158|10253|; SRC|IDBG-74081|ENSG00000197122|6714|;
BMP receptor signaling	15033	PID NCI	9606	2	30	0.330592	0.485426	PPP1R15A; SMAD7;	PPP1R15A|IDBG-61333|ENSG00000087074|23645|; SMAD7|IDBG-3195|ENSG00000101665|4092|;
EPO signaling pathway	15297	PID NCI	9606	2	30	0.330592	0.485426	NFKB1; SOCS3;	NFKB1|IDBG-31974|ENSG00000109320|4790|; SOCS3|IDBG-70676|ENSG00000184557|9021|;
Syndecan-2-mediated signaling events	14896	PID NCI	9606	2	30	0.330592	0.485426	IL8; SRC;	IL8|IDBG-23954|ENSG00000169429|3576|; SRC|IDBG-74081|ENSG00000197122|6714|;
Caspase Cascade in Apoptosis	14995	PID NCI	9606	3	53	0.345502	0.500978	BID; BIRC3; TNF;	BID|IDBG-1050|ENSG00000015475|101929618,637|; BIRC3|IDBG-69045|ENSG00000023445|330|; TNF|IDBG-300259|ENSG00000232810|7124|;
Arf6 signaling events	15819	PID NCI	9606	2	31	0.345089	0.501274	MET; SRC;	MET|IDBG-37371|ENSG00000105976|4233|; SRC|IDBG-74081|ENSG00000197122|6714|;
Aurora A signaling	15046	PID NCI	9606	2	31	0.345089	0.501274	GADD45A; NFKBIA;	GADD45A|IDBG-99580|ENSG00000116717|1647|; NFKBIA|IDBG-4758|ENSG00000100906|4792|;
RhoA signaling pathway	15635	PID NCI	9606	2	31	0.345089	0.501274	JUN; SRF;	JUN|IDBG-99221|ENSG00000177606|3725|; SRF|IDBG-87849|ENSG00000112658|6722|;
Phospholipids as signalling intermediaries	3981	PID BIOCARTA	9606	2	32	0.359483	0.514815	SPHK1; SRC;	SPHK1|IDBG-69650|ENSG00000176170|8877|; SRC|IDBG-74081|ENSG00000197122|6714|;
Angiotensin ii mediated activation of jnk pathway via pyk2 dependent signaling	4049	PID BIOCARTA	9606	2	34	0.387904	0.546837	JUN; SRC;	JUN|IDBG-99221|ENSG00000177606|3725|; SRC|IDBG-74081|ENSG00000197122|6714|;
FOXA1 transcription factor network	15723	PID NCI	9606	2	36	0.415757	0.564539	CEBPB; JUN;	CEBPB|IDBG-80858|ENSG00000172216|1051|; JUN|IDBG-99221|ENSG00000177606|3725|;
Signaling events regulated by Ret tyrosine kinase	15569	PID NCI	9606	2	36	0.415757	0.564539	JUN; SRC;	JUN|IDBG-99221|ENSG00000177606|3725|; SRC|IDBG-74081|ENSG00000197122|6714|;
Coregulation of Androgen receptor activity	15082	PID NCI	9606	3	60	0.420652	0.56645	SRF; TGIF1; ZMIZ1;	SRF|IDBG-87849|ENSG00000112658|6722|; TGIF1|IDBG-489|ENSG00000177426|7050|; ZMIZ1|IDBG-79982|ENSG00000108175|57178|;
TCR signaling in naÃ¯ve CD4+ T cells	15110	PID NCI	9606	3	60	0.420652	0.56645	LCP2; MAP3K8; SLA2;	LCP2|IDBG-57216|ENSG00000043462|3937|; MAP3K8|IDBG-66703|ENSG00000107968|1326|; SLA2|IDBG-73000|ENSG00000101082|84174|;
Chrebp regulation by carbohydrates and camp	4074	PID BIOCARTA	9606	2	37	0.429444	0.575427	CXCR4; EDN1;	CXCR4|IDBG-71032|ENSG00000121966|7852|; EDN1|IDBG-61847|ENSG00000078401|1906|;
Activation of csk by camp-dependent protein kinase inhibits signaling through the t cell receptor	4160	PID BIOCARTA	9606	2	38	0.44296	0.588681	CXCR4; EDN1;	CXCR4|IDBG-71032|ENSG00000121966|7852|; EDN1|IDBG-61847|ENSG00000078401|1906|;
FOXA2 and FOXA3 transcription factor networks	14900	PID NCI	9606	2	38	0.44296	0.588681	HMGCS1; TFRC;	HMGCS1|IDBG-19361|ENSG00000112972|3157|; TFRC|IDBG-71016|ENSG00000072274|102724492,7037|;
Inactivation of gsk3 by akt causes accumulation of b-catenin in alveolar macrophages	4022	PID BIOCARTA	9606	2	38	0.44296	0.588681	NFKBIA; NKD1;	NFKBIA|IDBG-4758|ENSG00000100906|4792|; NKD1|IDBG-30580|ENSG00000140807|85407|;
Regulation of Telomerase	15864	PID NCI	9606	3	65	0.472551	0.614922	IFNG; JUN; NFKB1;	IFNG|IDBG-45916|ENSG00000111537|3458|; JUN|IDBG-99221|ENSG00000177606|3725|; NFKB1|IDBG-31974|ENSG00000109320|4790|;
Actions of nitric oxide in the heart	3993	PID BIOCARTA	9606	2	41	0.482409	0.621772	FLT1; VEGFA;	FLT1|IDBG-20108|ENSG00000102755|2321|; VEGFA|IDBG-88716|ENSG00000112715|7422|;
Ion channels and their functional role in vascular endothelium	4141	PID BIOCARTA	9606	2	41	0.482409	0.621772	CXCR4; EDN1;	CXCR4|IDBG-71032|ENSG00000121966|7852|; EDN1|IDBG-61847|ENSG00000078401|1906|;
Insulin Pathway	15835	PID NCI	9606	2	42	0.495172	0.62727	SGK1; SH2B2;	SGK1|IDBG-96775|ENSG00000118515|6446|; SH2B2|IDBG-33504|ENSG00000160999|10603|;
Integrin-linked kinase signaling	15296	PID NCI	9606	2	45	0.532238	0.661834	JUN; SNAI1;	JUN|IDBG-99221|ENSG00000177606|3725|; SNAI1|IDBG-80676|ENSG00000124216|6615|;
Neurotrophic factor-mediated Trk receptor signaling	15320	PID NCI	9606	2	45	0.532238	0.661834	EHD4; SQSTM1;	EHD4|IDBG-7456|ENSG00000103966|30844|; SQSTM1|IDBG-61811|ENSG00000161011|8878|;
Regulation of nuclear beta catenin signaling and target gene transcription	15295	PID NCI	9606	3	72	0.541391	0.669117	IL8; JUN; MITF;	IL8|IDBG-23954|ENSG00000169429|3576|; JUN|IDBG-99221|ENSG00000177606|3725|; MITF|IDBG-44086|ENSG00000187098|4286|;
Presenilin action in Notch and Wnt signaling	15094	PID NCI	9606	2	46	0.544175	0.6695	JUN; NKD1;	JUN|IDBG-99221|ENSG00000177606|3725|; NKD1|IDBG-30580|ENSG00000140807|85407|;
TGF-beta receptor signaling	15571	PID NCI	9606	2	47	0.555898	0.676745	PPP1R15A; SMAD7;	PPP1R15A|IDBG-61333|ENSG00000087074|23645|; SMAD7|IDBG-3195|ENSG00000101665|4092|;
TCR signaling in naÃ¯ve CD8+ T cells	14930	PID NCI	9606	2	48	0.567406	0.686637	LCP2; MAP3K8;	LCP2|IDBG-57216|ENSG00000043462|3937|; MAP3K8|IDBG-66703|ENSG00000107968|1326|;
CXCR4-mediated signaling events	15059	PID NCI	9606	2	50	0.589772	0.700139	CXCR4; RGS1;	CXCR4|IDBG-71032|ENSG00000121966|7852|; RGS1|IDBG-105443|ENSG00000090104|5996|;
Signaling events mediated by focal adhesion kinase	15260	PID NCI	9606	2	50	0.589772	0.700139	JUN; SRC;	JUN|IDBG-99221|ENSG00000177606|3725|; SRC|IDBG-74081|ENSG00000197122|6714|;
Notch signaling pathway	15899	PID NCI	9606	2	53	0.621691	0.732675	CDKN1A; JAG1;	CDKN1A|IDBG-85033|ENSG00000124762|1026|; JAG1|IDBG-54207|ENSG00000101384|182|;
PDGFR-beta signaling pathway	15816	PID NCI	9606	3	85	0.654297	0.739957	JUN; SPHK1; SRF;	JUN|IDBG-99221|ENSG00000177606|3725|; SPHK1|IDBG-69650|ENSG00000176170|8877|; SRF|IDBG-87849|ENSG00000112658|6722|;
T cell receptor signaling pathway	4156	PID BIOCARTA	9606	2	54	0.631896	0.740404	JUN; NFKBIA;	JUN|IDBG-99221|ENSG00000177606|3725|; NFKBIA|IDBG-4758|ENSG00000100906|4792|;
Validated nuclear estrogen receptor alpha network	15063	PID NCI	9606	2	64	0.72235	0.795859	CEBPB; JUN;	CEBPB|IDBG-80858|ENSG00000172216|1051|; JUN|IDBG-99221|ENSG00000177606|3725|;

## Sheet: Calbicans_up_240
Pathway Name	Pathway Id	Source Name	Organism	Pathway uploaded gene count	Genes in InnateDB for this entity	Pathway p-value	Pathway p-value (corrected)	Gene Symbols	Genes (Symbol|IDBG-ID|Ensembl|Entrez|Fold Change|P-Value)
AP-1 transcription factor network	15318	PID NCI	9606	19	67	2.45817e-09	4.08057e-07	ATF3; CCL2; DUSP1; EDN1; EGR1; FOSB; FOSL1; FOSL2; HIF1A; IFNG; IL10; IL6; IL8; JUN; JUNB; MAFG; MT2A; PLAU; TIMP1;	ATF3|IDBG-106549|ENSG00000162772|467|; CCL2|IDBG-40504|ENSG00000108691|6347|; DUSP1|IDBG-57812|ENSG00000120129|1843|; EDN1|IDBG-61847|ENSG00000078401|1906|; EGR1|IDBG-47191|ENSG00000120738|1958|; FOSB|IDBG-57590|ENSG00000125740|2354|; FOSL1|IDBG-58044|ENSG00000175592|8061|; FOSL2|IDBG-41072|ENSG00000075426|2355|; HIF1A|IDBG-8510|ENSG00000100644|3091|; IFNG|IDBG-45916|ENSG00000111537|3458|; IL10|I…
IL12-mediated signaling events	15185	PID NCI	9606	16	57	5.32728e-08	5.89552e-06	CCL3; CCR5; GADD45B; GADD45G; IFNG; IL18; IL1B; IL1R1; IL2RA; NFKB1; NFKB2; RELB; RIPK2; SOCS1; STAT1; STAT4;	CCL3|IDBG-776925|ENSG00000277632|6348|; CCR5|IDBG-30229|ENSG00000160791|1234|; GADD45B|IDBG-16168|ENSG00000099860|4616|; GADD45G|IDBG-75478|ENSG00000130222|10912|; IFNG|IDBG-45916|ENSG00000111537|3458|; IL18|IDBG-71390|ENSG00000150782|3606|; IL1B|IDBG-66519|ENSG00000125538|3553|; IL1R1|IDBG-64088|ENSG00000115594|3554|; IL2RA|IDBG-50566|ENSG00000134460|3559|; NFKB1|IDBG-31974|ENSG00000109320|4790|…
IL23-mediated signaling events	15427	PID NCI	9606	13	37	4.92524e-08	7.00792e-06	CCL2; CXCL1; CXCL9; IFNG; IL18; IL1B; IL6; NFKB1; NFKBIA; SOCS3; STAT1; STAT4; TNF;	CCL2|IDBG-40504|ENSG00000108691|6347|; CXCL1|IDBG-24070|ENSG00000163739|2919|; CXCL9|IDBG-25111|ENSG00000138755|4283|; IFNG|IDBG-45916|ENSG00000111537|3458|; IL18|IDBG-71390|ENSG00000150782|3606|; IL1B|IDBG-66519|ENSG00000125538|3553|; IL6|IDBG-9462|ENSG00000136244|3569|; NFKB1|IDBG-31974|ENSG00000109320|4790|; NFKBIA|IDBG-4758|ENSG00000100906|4792|; SOCS3|IDBG-70676|ENSG00000184557|9021|; STAT1|…
Calcineurin-regulated NFAT-dependent transcription in lymphocytes	15231	PID NCI	9606	14	45	8.74298e-08	8.70801e-06	CTLA4; EGR1; EGR2; EGR3; FOSL1; IFNG; IL2RA; IL8; JUN; JUNB; PPARG; PTGS2; SLC3A2; TNF;	CTLA4|IDBG-79215|ENSG00000163599|1493|; EGR1|IDBG-47191|ENSG00000120738|1958|; EGR2|IDBG-75626|ENSG00000122877|1959|; EGR3|IDBG-11219|ENSG00000179388|1960|; FOSL1|IDBG-58044|ENSG00000175592|8061|; IFNG|IDBG-45916|ENSG00000111537|3458|; IL2RA|IDBG-50566|ENSG00000134460|3559|; IL8|IDBG-23954|ENSG00000169429|3576|; JUN|IDBG-99221|ENSG00000177606|3725|; JUNB|IDBG-30976|ENSG00000171223|3726|; PPARG|ID…
ATF-2 transcription factor network	15253	PID NCI	9606	15	56	2.74959e-07	2.28216e-05	ATF3; DDIT3; DUSP10; DUSP1; DUSP5; DUSP8; GADD45A; HES1; IFNG; IL6; IL8; JUN; JUNB; PLAU; SOCS3;	ATF3|IDBG-106549|ENSG00000162772|467|; DDIT3|IDBG-42805|ENSG00000175197|1649|; DUSP10|IDBG-106785|ENSG00000143507|11221|; DUSP1|IDBG-57812|ENSG00000120129|1843|; DUSP5|IDBG-89383|ENSG00000138166|1847|; DUSP8|IDBG-19372|ENSG00000184545|101927562,1850|; GADD45A|IDBG-99580|ENSG00000116717|1647|; HES1|IDBG-70185|ENSG00000114315|3280|; IFNG|IDBG-45916|ENSG00000111537|3458|; IL6|IDBG-9462|ENSG000001362…
TNF receptor signaling pathway	15154	PID NCI	9606	12	36	3.16525e-07	2.42506e-05	ADAM17; BIRC2; BIRC3; MAP2K3; NFKB1; NSMAF; SQSTM1; STAT1; TNF; TNFAIP3; TRAF1; TXN;	ADAM17|IDBG-27788|ENSG00000151694|6868|; BIRC2|IDBG-69075|ENSG00000110330|329|; BIRC3|IDBG-69045|ENSG00000023445|330|; MAP2K3|IDBG-35553|ENSG00000034152|100996792,5606|; NFKB1|IDBG-31974|ENSG00000109320|4790|; NSMAF|IDBG-22729|ENSG00000035681|8439|; SQSTM1|IDBG-61811|ENSG00000161011|8878|; STAT1|IDBG-77617|ENSG00000115415|6772|; TNF|IDBG-300259|ENSG00000232810|7124|; TNFAIP3|IDBG-97033|ENSG000001…
Validated transcriptional targets of AP1 family members Fra1 and Fra2	14994	PID NCI	9606	11	35	1.92923e-06	0.000120095	CCL2; FOSL1; FOSL2; HMOX1; IL6; IL8; JUN; JUNB; LIF; PLAU; PLAUR;	CCL2|IDBG-40504|ENSG00000108691|6347|; FOSL1|IDBG-58044|ENSG00000175592|8061|; FOSL2|IDBG-41072|ENSG00000075426|2355|; HMOX1|IDBG-5374|ENSG00000100292|3162|; IL6|IDBG-9462|ENSG00000136244|3569|; IL8|IDBG-23954|ENSG00000169429|3576|; JUN|IDBG-99221|ENSG00000177606|3725|; JUNB|IDBG-30976|ENSG00000171223|3726|; LIF|IDBG-3968|ENSG00000128342|3976|; PLAU|IDBG-78889|ENSG00000122861|5328|; PLAUR|IDBG-55…
Direct p53 effectors	15209	PID NCI	9606	22	129	2.55971e-06	0.000141637	ATF3; BID; BTG2; CDKN1A; DDIT4; DUSP1; DUSP5; GADD45A; GDF15; HIC1; HSPA1A; JMY; JUN; LIF; MET; PERP; PLK3; PMAIP1; RGCC; SERPINE1; SPP1; VDR;	ATF3|IDBG-106549|ENSG00000162772|467|; BID|IDBG-1050|ENSG00000015475|101929618,637|; BTG2|IDBG-105945|ENSG00000159388|7832|; CDKN1A|IDBG-85033|ENSG00000124762|1026|; DDIT4|IDBG-77884|ENSG00000168209|54541|; DUSP1|IDBG-57812|ENSG00000120129|1843|; DUSP5|IDBG-89383|ENSG00000138166|1847|; GADD45A|IDBG-99580|ENSG00000116717|1647|; GDF15|IDBG-38078|ENSG00000130513|9518|; HIC1|IDBG-16011|ENSG0000017737…
CD40/CD40L signaling	14909	PID NCI	9606	9	26	6.88703e-06	0.000326642	BIRC2; BIRC3; CD40; JUN; NFKB1; NFKBIA; TNFAIP3; TRAF1; TRAF3;	BIRC2|IDBG-69075|ENSG00000110330|329|; BIRC3|IDBG-69045|ENSG00000023445|330|; CD40|IDBG-78904|ENSG00000101017|958|; JUN|IDBG-99221|ENSG00000177606|3725|; NFKB1|IDBG-31974|ENSG00000109320|4790|; NFKBIA|IDBG-4758|ENSG00000100906|4792|; TNFAIP3|IDBG-97033|ENSG00000118503|7128|; TRAF1|IDBG-83153|ENSG00000056558|7185|; TRAF3|IDBG-21240|ENSG00000131323|7187|;
IL27-mediated signaling events	15133	PID NCI	9606	9	26	6.88703e-06	0.000326642	EBI3; IFNG; IL18; IL1B; IL27; IL6; STAT1; STAT4; TNF;	EBI3|IDBG-18580|ENSG00000105246|10148|; IFNG|IDBG-45916|ENSG00000111537|3458|; IL18|IDBG-71390|ENSG00000150782|3606|; IL1B|IDBG-66519|ENSG00000125538|3553|; IL27|IDBG-22826|ENSG00000197272|246778|; IL6|IDBG-9462|ENSG00000136244|3569|; STAT1|IDBG-77617|ENSG00000115415|6772|; STAT4|IDBG-77625|ENSG00000138378|6775|; TNF|IDBG-300259|ENSG00000232810|7124|;
HIF-1-alpha transcription factor network	15518	PID NCI	9606	14	64	9.31352e-06	0.000371051	ABCB1; ADM; BHLHE40; CXCR4; EDN1; HIF1A; HMOX1; JUN; LDHA; PFKFB3; PLIN2; SERPINE1; TFRC; VEGFA;	ABCB1|IDBG-25114|ENSG00000085563|5243|; ADM|IDBG-31636|ENSG00000148926|133|; BHLHE40|IDBG-14409|ENSG00000134107|8553|; CXCR4|IDBG-71032|ENSG00000121966|7852|; EDN1|IDBG-61847|ENSG00000078401|1906|; HIF1A|IDBG-8510|ENSG00000100644|3091|; HMOX1|IDBG-5374|ENSG00000100292|3162|; JUN|IDBG-99221|ENSG00000177606|3725|; LDHA|IDBG-34863|ENSG00000134333|3939|; PFKFB3|IDBG-50922|ENSG00000170525|5209|; PLIN2…
Hypoxia-inducible factor in the cardivascular system	3949	PID BIOCARTA	9606	7	16	1.2459e-05	0.000459598	ASPH; EDN1; HIF1A; HSP90AA1; JUN; LDHA; VEGFA;	ASPH|IDBG-23064|ENSG00000198363|444|; EDN1|IDBG-61847|ENSG00000078401|1906|; HIF1A|IDBG-8510|ENSG00000100644|3091|; HSP90AA1|IDBG-20861|ENSG00000080824|3320|; JUN|IDBG-99221|ENSG00000177606|3725|; LDHA|IDBG-34863|ENSG00000134333|3939|; VEGFA|IDBG-88716|ENSG00000112715|7422|;
Signal transduction through il1r	4064	PID BIOCARTA	9606	10	35	1.47513e-05	0.000524726	IL1A; IL1B; IL1R1; IL1RN; IL6; IRAK2; JUN; MAP2K3; NFKBIA; TNF;	IL1A|IDBG-66482|ENSG00000115008|3552|; IL1B|IDBG-66519|ENSG00000125538|3553|; IL1R1|IDBG-64088|ENSG00000115594|3554|; IL1RN|IDBG-66814|ENSG00000136689|3557|; IL6|IDBG-9462|ENSG00000136244|3569|; IRAK2|IDBG-17914|ENSG00000134070|3656|; JUN|IDBG-99221|ENSG00000177606|3725|; MAP2K3|IDBG-35553|ENSG00000034152|100996792,5606|; NFKBIA|IDBG-4758|ENSG00000100906|4792|; TNF|IDBG-300259|ENSG00000232810|712…
Calcium signaling in the CD4+ TCR pathway	14910	PID NCI	9606	8	23	2.17852e-05	0.000678065	AKAP5; FOSL1; IFNG; IL2RA; JUN; JUNB; PTGS2; RCAN1;	AKAP5|IDBG-9126|ENSG00000179841|9495|; FOSL1|IDBG-58044|ENSG00000175592|8061|; IFNG|IDBG-45916|ENSG00000111537|3458|; IL2RA|IDBG-50566|ENSG00000134460|3559|; JUN|IDBG-99221|ENSG00000177606|3725|; JUNB|IDBG-30976|ENSG00000171223|3726|; PTGS2|IDBG-105426|ENSG00000073756|5743|; RCAN1|IDBG-2768|ENSG00000159200|1827|;
Hypoxia and p53 in the cardiovascular system	4091	PID BIOCARTA	9606	7	20	6.92957e-05	0.00186537	ABCB1; CDKN1A; GADD45A; HIC1; HIF1A; HSP90AA1; HSPA1B;	ABCB1|IDBG-25114|ENSG00000085563|5243|; CDKN1A|IDBG-85033|ENSG00000124762|1026|; GADD45A|IDBG-99580|ENSG00000116717|1647|; HIC1|IDBG-16011|ENSG00000177374|3090|; HIF1A|IDBG-8510|ENSG00000100644|3091|; HSP90AA1|IDBG-20861|ENSG00000080824|3320|; HSPA1B|IDBG-79309|ENSG00000204388|3303,3304|;
FGF signaling pathway	15346	PID NCI	9606	11	51	9.69361e-05	0.00254074	FGFR1; JUN; MET; PLAU; PLAUR; SDC2; SDC4; SPP1; SPRY2; SRC; STAT1;	FGFR1|IDBG-17796|ENSG00000077782|2260|; JUN|IDBG-99221|ENSG00000177606|3725|; MET|IDBG-37371|ENSG00000105976|4233|; PLAU|IDBG-78889|ENSG00000122861|5328|; PLAUR|IDBG-55442|ENSG00000011422|5329|; SDC2|IDBG-29494|ENSG00000169439|6383|; SDC4|IDBG-77503|ENSG00000124145|6385|; SPP1|IDBG-29322|ENSG00000118785|6696|; SPRY2|IDBG-41306|ENSG00000136158|10253|; SRC|IDBG-74081|ENSG00000197122|6714|; STAT1|ID…
Downstream signaling in naÃ¯ve CD8+ T cells	15166	PID NCI	9606	10	43	0.000102545	0.00261883	EGR1; FOSL1; IFNG; IL2RA; JUN; JUNB; STAT4; TNF; TNFRSF18; TNFRSF4;	EGR1|IDBG-47191|ENSG00000120738|1958|; FOSL1|IDBG-58044|ENSG00000175592|8061|; IFNG|IDBG-45916|ENSG00000111537|3458|; IL2RA|IDBG-50566|ENSG00000134460|3559|; JUN|IDBG-99221|ENSG00000177606|3725|; JUNB|IDBG-30976|ENSG00000171223|3726|; STAT4|IDBG-77625|ENSG00000138378|6775|; TNF|IDBG-300259|ENSG00000232810|7124|; TNFRSF18|IDBG-84584|ENSG00000186891|8784|; TNFRSF4|IDBG-84605|ENSG00000186827|7293|;
HIF-2-alpha transcription factor network	15324	PID NCI	9606	8	29	0.000141324	0.00343313	ADORA2A; BHLHE40; EPAS1; FLT1; MMP14; SERPINE1; SLC11A2; VEGFA;	ADORA2A|IDBG-2843|ENSG00000128271|135|; BHLHE40|IDBG-14409|ENSG00000134107|8553|; EPAS1|IDBG-50208|ENSG00000116016|2034|; FLT1|IDBG-20108|ENSG00000102755|2321|; MMP14|IDBG-2848|ENSG00000157227|4323|; SERPINE1|IDBG-32959|ENSG00000106366|5054|; SLC11A2|IDBG-32924|ENSG00000110911|4891|; VEGFA|IDBG-88716|ENSG00000112715|7422|;
Tnfr2 signaling pathway	4004	PID BIOCARTA	9606	5	12	0.000312688	0.00648827	LTA; NFKBIA; TNFAIP3; TRAF1; TRAF3;	LTA|IDBG-302490|ENSG00000226979|4049|; NFKBIA|IDBG-4758|ENSG00000100906|4792|; TNFAIP3|IDBG-97033|ENSG00000118503|7128|; TRAF1|IDBG-83153|ENSG00000056558|7185|; TRAF3|IDBG-21240|ENSG00000131323|7187|;
Glucocorticoid receptor regulatory network	15321	PID NCI	9606	12	69	0.000407198	0.00779941	CDKN1A; EGR1; HSP90AA1; ICAM1; IFNG; IL6; IL8; JUN; NFKB1; NR4A1; SGK1; STAT1;	CDKN1A|IDBG-85033|ENSG00000124762|1026|; EGR1|IDBG-47191|ENSG00000120738|1958|; HSP90AA1|IDBG-20861|ENSG00000080824|3320|; ICAM1|IDBG-26804|ENSG00000090339|3383|; IFNG|IDBG-45916|ENSG00000111537|3458|; IL6|IDBG-9462|ENSG00000136244|3569|; IL8|IDBG-23954|ENSG00000169429|3576|; JUN|IDBG-99221|ENSG00000177606|3725|; NFKB1|IDBG-31974|ENSG00000109320|4790|; NR4A1|IDBG-33982|ENSG00000123358|3164|; SGK1…
Oxidative stress induced gene expression via nrf2	4184	PID BIOCARTA	9606	6	19	0.000442122	0.00830856	HMOX1; JUN; MAFF; MAFG; MAFK; NFE2L2;	HMOX1|IDBG-5374|ENSG00000100292|3162|; JUN|IDBG-99221|ENSG00000177606|3725|; MAFF|IDBG-7398|ENSG00000185022|23764|; MAFG|IDBG-72865|ENSG00000197063|4097|; MAFK|IDBG-6584|ENSG00000198517|7975|; NFE2L2|IDBG-75863|ENSG00000116044|4780|;
Erythropoietin mediated neuroprotection through nf-kb	4161	PID BIOCARTA	9606	5	13	0.00048476	0.0086218	CDKN1A; HIF1A; JUN; NFKBIA; SOD2;	CDKN1A|IDBG-85033|ENSG00000124762|1026|; HIF1A|IDBG-8510|ENSG00000100644|3091|; JUN|IDBG-99221|ENSG00000177606|3725|; NFKBIA|IDBG-4758|ENSG00000100906|4792|; SOD2|IDBG-98553|ENSG00000112096|100129518,6648|;
Pertussis toxin-insensitive ccr5 signaling in macrophage	4060	PID BIOCARTA	9606	4	8	0.000575098	0.00923867	CCL2; CCR5; CXCR4; JUN;	CCL2|IDBG-40504|ENSG00000108691|6347|; CCR5|IDBG-30229|ENSG00000160791|1234|; CXCR4|IDBG-71032|ENSG00000121966|7852|; JUN|IDBG-99221|ENSG00000177606|3725|;
Visceral fat deposits and the metabolic syndrome	4009	PID BIOCARTA	9606	4	8	0.000575098	0.00923867	HSD11B1; LPL; PPARG; TNF;	HSD11B1|IDBG-106429|ENSG00000117594|3290|; LPL|IDBG-9632|ENSG00000175445|4023|; PPARG|IDBG-18954|ENSG00000132170|5468|; TNF|IDBG-300259|ENSG00000232810|7124|;
Osteopontin-mediated events	15887	PID NCI	9606	7	27	0.000562774	0.00966419	CD44; ITGAV; JUN; NFKB1; NFKBIA; PLAU; SPP1;	CD44|IDBG-39556|ENSG00000026508|960|; ITGAV|IDBG-77054|ENSG00000138448|3685|; JUN|IDBG-99221|ENSG00000177606|3725|; NFKB1|IDBG-31974|ENSG00000109320|4790|; NFKBIA|IDBG-4758|ENSG00000100906|4792|; PLAU|IDBG-78889|ENSG00000122861|5328|; SPP1|IDBG-29322|ENSG00000118785|6696|;
Atypical NF-kappaB pathway	14922	PID NCI	9606	5	14	0.000719455	0.0102368	BCL3; NFKB1; NFKBIA; REL; SRC;	BCL3|IDBG-56568|ENSG00000069399|102465879,602|; NFKB1|IDBG-31974|ENSG00000109320|4790|; NFKBIA|IDBG-4758|ENSG00000100906|4792|; REL|IDBG-53133|ENSG00000162924|5966|; SRC|IDBG-74081|ENSG00000197122|6714|;
Il-10 anti-inflammatory signaling pathway	4128	PID BIOCARTA	9606	5	14	0.000719455	0.0102368	HMOX1; IL10; IL1A; IL6; TNF;	HMOX1|IDBG-5374|ENSG00000100292|3162|; IL10|IDBG-106270|ENSG00000136634|3586|; IL1A|IDBG-66482|ENSG00000115008|3552|; IL6|IDBG-9462|ENSG00000136244|3569|; TNF|IDBG-300259|ENSG00000232810|7124|;
S1P3 pathway	15477	PID NCI	9606	5	14	0.000719455	0.0102368	AKT3; CXCR4; FLT1; SRC; VEGFA;	AKT3|IDBG-107751|ENSG00000117020|10000|; CXCR4|IDBG-71032|ENSG00000121966|7852|; FLT1|IDBG-20108|ENSG00000102755|2321|; SRC|IDBG-74081|ENSG00000197122|6714|; VEGFA|IDBG-88716|ENSG00000112715|7422|;
Cd40l signaling pathway	4093	PID BIOCARTA	9606	4	9	0.000989326	0.0134982	CD40; NFKBIA; TNFAIP3; TRAF3;	CD40|IDBG-78904|ENSG00000101017|958|; NFKBIA|IDBG-4758|ENSG00000100906|4792|; TNFAIP3|IDBG-97033|ENSG00000118503|7128|; TRAF3|IDBG-21240|ENSG00000131323|7187|;
Regulation of map kinase pathways through dual specificity phosphatases	4090	PID BIOCARTA	9606	4	9	0.000989326	0.0134982	DUSP1; DUSP2; DUSP4; DUSP8;	DUSP1|IDBG-57812|ENSG00000120129|1843|; DUSP2|IDBG-61498|ENSG00000158050|1844|; DUSP4|IDBG-15549|ENSG00000120875|1846|; DUSP8|IDBG-19372|ENSG00000184545|101927562,1850|;
Beta3 integrin cell surface interactions	15634	PID NCI	9606	8	38	0.00102967	0.0138588	ITGAV; PLAU; PLAUR; SDC4; SPHK1; SPP1; THBS1; VEGFA;	ITGAV|IDBG-77054|ENSG00000138448|3685|; PLAU|IDBG-78889|ENSG00000122861|5328|; PLAUR|IDBG-55442|ENSG00000011422|5329|; SDC4|IDBG-77503|ENSG00000124145|6385|; SPHK1|IDBG-69650|ENSG00000176170|8877|; SPP1|IDBG-29322|ENSG00000118785|6696|; THBS1|IDBG-5926|ENSG00000137801|7057|; VEGFA|IDBG-88716|ENSG00000112715|7422|;
IL1-mediated signaling events	15122	PID NCI	9606	7	31	0.0013704	0.0162491	IL1A; IL1B; IL1R1; IL1RN; JUN; NFKB1; SQSTM1;	IL1A|IDBG-66482|ENSG00000115008|3552|; IL1B|IDBG-66519|ENSG00000125538|3553|; IL1R1|IDBG-64088|ENSG00000115594|3554|; IL1RN|IDBG-66814|ENSG00000136689|3557|; JUN|IDBG-99221|ENSG00000177606|3725|; NFKB1|IDBG-31974|ENSG00000109320|4790|; SQSTM1|IDBG-61811|ENSG00000161011|8878|;
Canonical NF-kappaB pathway	15469	PID NCI	9606	6	23	0.00135716	0.0164845	BIRC2; NFKB1; NFKBIA; RIPK2; TNF; TNFAIP3;	BIRC2|IDBG-69075|ENSG00000110330|329|; NFKB1|IDBG-31974|ENSG00000109320|4790|; NFKBIA|IDBG-4758|ENSG00000100906|4792|; RIPK2|IDBG-27941|ENSG00000104312|8767|; TNF|IDBG-300259|ENSG00000232810|7124|; TNFAIP3|IDBG-97033|ENSG00000118503|7128|;
Regulation of p38-alpha and p38-beta	15540	PID NCI	9606	5	16	0.00142921	0.0165522	DUSP10; DUSP1; DUSP16; DUSP8; MAP2K3;	DUSP10|IDBG-106785|ENSG00000143507|11221|; DUSP1|IDBG-57812|ENSG00000120129|1843|; DUSP16|IDBG-20236|ENSG00000111266|80824|; DUSP8|IDBG-19372|ENSG00000184545|101927562,1850|; MAP2K3|IDBG-35553|ENSG00000034152|100996792,5606|;
VEGF and VEGFR signaling network	14905	PID NCI	9606	4	10	0.00157599	0.0178373	FLT1; NRP1; NRP2; VEGFA;	FLT1|IDBG-20108|ENSG00000102755|2321|; NRP1|IDBG-68532|ENSG00000099250|8829|; NRP2|IDBG-79320|ENSG00000118257|8828|; VEGFA|IDBG-88716|ENSG00000112715|7422|;
Regulation of nuclear SMAD2/3 signaling	15480	PID NCI	9606	11	70	0.0016742	0.0185278	ATF3; CDKN1A; CEBPB; IL10; IRF7; JUN; SERPINE1; SKIL; SMAD7; TGIF1; VDR;	ATF3|IDBG-106549|ENSG00000162772|467|; CDKN1A|IDBG-85033|ENSG00000124762|1026|; CEBPB|IDBG-80858|ENSG00000172216|1051|; IL10|IDBG-106270|ENSG00000136634|3586|; IRF7|IDBG-17225|ENSG00000185507|3665|; JUN|IDBG-99221|ENSG00000177606|3725|; SERPINE1|IDBG-32959|ENSG00000106366|5054|; SKIL|IDBG-64482|ENSG00000136603|6498|; SMAD7|IDBG-3195|ENSG00000101665|4092|; TGIF1|IDBG-489|ENSG00000177426|7050|; VDR…
Mechanism of gene regulation by peroxisome proliferators via ppara	3965	PID BIOCARTA	9606	8	41	0.00173439	0.0187767	DUSP1; HSP90AA1; HSPA1B; JUN; LPL; ME1; NFKBIA; TNF;	DUSP1|IDBG-57812|ENSG00000120129|1843|; HSP90AA1|IDBG-20861|ENSG00000080824|3320|; HSPA1B|IDBG-79309|ENSG00000204388|3303,3304|; JUN|IDBG-99221|ENSG00000177606|3725|; LPL|IDBG-9632|ENSG00000175445|4023|; ME1|IDBG-93796|ENSG00000065833|4199|; NFKBIA|IDBG-4758|ENSG00000100906|4792|; TNF|IDBG-300259|ENSG00000232810|7124|;
VEGFR1 specific signals	15709	PID NCI	9606	6	25	0.00216342	0.0222141	FLT1; HIF1A; HSP90AA1; NRP1; NRP2; VEGFA;	FLT1|IDBG-20108|ENSG00000102755|2321|; HIF1A|IDBG-8510|ENSG00000100644|3091|; HSP90AA1|IDBG-20861|ENSG00000080824|3320|; NRP1|IDBG-68532|ENSG00000099250|8829|; NRP2|IDBG-79320|ENSG00000118257|8828|; VEGFA|IDBG-88716|ENSG00000112715|7422|;
IL6-mediated signaling events	15826	PID NCI	9606	8	43	0.00238478	0.0242371	CEBPB; IL6; JUN; JUNB; MITF; SOCS3; STAT1; TIMP1;	CEBPB|IDBG-80858|ENSG00000172216|1051|; IL6|IDBG-9462|ENSG00000136244|3569|; JUN|IDBG-99221|ENSG00000177606|3725|; JUNB|IDBG-30976|ENSG00000171223|3726|; MITF|IDBG-44086|ENSG00000187098|4286|; SOCS3|IDBG-70676|ENSG00000184557|9021|; STAT1|IDBG-77617|ENSG00000115415|6772|; TIMP1|IDBG-61666|ENSG00000102265|7076|;
Validated transcriptional targets of TAp63 isoforms	15683	PID NCI	9606	9	54	0.00287188	0.0286039	CDKN1A; EGR2; GADD45A; GDF15; JAG1; NQO1; PERP; PMAIP1; VDR;	CDKN1A|IDBG-85033|ENSG00000124762|1026|; EGR2|IDBG-75626|ENSG00000122877|1959|; GADD45A|IDBG-99580|ENSG00000116717|1647|; GDF15|IDBG-38078|ENSG00000130513|9518|; JAG1|IDBG-54207|ENSG00000101384|182|; NQO1|IDBG-39427|ENSG00000181019|1728|; PERP|IDBG-97036|ENSG00000112378|64065|; PMAIP1|IDBG-4142|ENSG00000141682|5366|; VDR|IDBG-29237|ENSG00000111424|7421|;
Alternative NF-kappaB pathway	15820	PID NCI	9606	3	6	0.00310344	0.0300099	NFKB1; NFKB2; RELB;	NFKB1|IDBG-31974|ENSG00000109320|4790|; NFKB2|IDBG-87893|ENSG00000077150|4791|; RELB|IDBG-57021|ENSG00000104856|5971|;
S1P1 pathway	14957	PID NCI	9606	4	12	0.0033946	0.0315983	ABCC1; PTGS2; SPHK1; VEGFA;	ABCC1|IDBG-16439|ENSG00000103222|4363|; PTGS2|IDBG-105426|ENSG00000073756|5743|; SPHK1|IDBG-69650|ENSG00000176170|8877|; VEGFA|IDBG-88716|ENSG00000112715|7422|;
Validated targets of C-MYC transcriptional activation	15279	PID NCI	9606	11	78	0.0040159	0.0353968	BCAT1; EIF4E; FOSL1; HMGA1; HSP90AA1; LDHA; NBN; PMAIP1; SNAI1; TAF4B; TFRC;	BCAT1|IDBG-23682|ENSG00000060982|586|; EIF4E|IDBG-30970|ENSG00000151247|1977|; FOSL1|IDBG-58044|ENSG00000175592|8061|; HMGA1|IDBG-83311|ENSG00000137309|3159|; HSP90AA1|IDBG-20861|ENSG00000080824|3320|; LDHA|IDBG-34863|ENSG00000134333|3939|; NBN|IDBG-28009|ENSG00000104320|4683|; PMAIP1|IDBG-4142|ENSG00000141682|5366|; SNAI1|IDBG-80676|ENSG00000124216|6615|; TAF4B|IDBG-1811|ENSG00000141384|6875|; T…
Nfkb activation by nontypeable hemophilus influenzae	4159	PID BIOCARTA	9606	6	28	0.00398775	0.035782	DUSP1; IL1B; IL8; MAP2K3; NFKBIA; TNF;	DUSP1|IDBG-57812|ENSG00000120129|1843|; IL1B|IDBG-66519|ENSG00000125538|3553|; IL8|IDBG-23954|ENSG00000169429|3576|; MAP2K3|IDBG-35553|ENSG00000034152|100996792,5606|; NFKBIA|IDBG-4758|ENSG00000100906|4792|; TNF|IDBG-300259|ENSG00000232810|7124|;
Nf-kb signaling pathway	3978	PID BIOCARTA	9606	5	20	0.00420894	0.0367729	IL1A; IL1R1; NFKB1; NFKBIA; TNF;	IL1A|IDBG-66482|ENSG00000115008|3552|; IL1R1|IDBG-64088|ENSG00000115594|3554|; NFKB1|IDBG-31974|ENSG00000109320|4790|; NFKBIA|IDBG-4758|ENSG00000100906|4792|; TNF|IDBG-300259|ENSG00000232810|7124|;
The 41bb-dependent immune response	3936	PID BIOCARTA	9606	4	13	0.00468786	0.0406009	IFNG; JUN; MAP2K3; TNFSF9;	IFNG|IDBG-45916|ENSG00000111537|3458|; JUN|IDBG-99221|ENSG00000177606|3725|; MAP2K3|IDBG-35553|ENSG00000034152|100996792,5606|; TNFSF9|IDBG-21688|ENSG00000125657|8744|;
Signaling events mediated by PRL	15434	PID NCI	9606	5	21	0.00527327	0.04451	ATF5; CDKN1A; EGR1; PTP4A1; SRC;	ATF5|IDBG-63891|ENSG00000169136|22809|; CDKN1A|IDBG-85033|ENSG00000124762|1026|; EGR1|IDBG-47191|ENSG00000120738|1958|; PTP4A1|IDBG-91692|ENSG00000112245|7803|; SRC|IDBG-74081|ENSG00000197122|6714|;
Vegf hypoxia and angiogenesis	3979	PID BIOCARTA	9606	6	30	0.00571407	0.04627	FLT1; HIF1A; HSP90AA1; PTK2; SRC; VEGFA;	FLT1|IDBG-20108|ENSG00000102755|2321|; HIF1A|IDBG-8510|ENSG00000100644|3091|; HSP90AA1|IDBG-20861|ENSG00000080824|3320|; PTK2|IDBG-37147|ENSG00000169398|5747|; SRC|IDBG-74081|ENSG00000197122|6714|; VEGFA|IDBG-88716|ENSG00000112715|7422|;
amb2 Integrin signaling	15836	PID NCI	9606	6	30	0.00571407	0.04627	ICAM1; IL6; NFKB1; PLAU; PLAUR; TNF;	ICAM1|IDBG-26804|ENSG00000090339|3383|; IL6|IDBG-9462|ENSG00000136244|3569|; NFKB1|IDBG-31974|ENSG00000109320|4790|; PLAU|IDBG-78889|ENSG00000122861|5328|; PLAUR|IDBG-55442|ENSG00000011422|5329|; TNF|IDBG-300259|ENSG00000232810|7124|;
Signaling events mediated by VEGFR1 and VEGFR2	15504	PID NCI	9606	9	60	0.00592579	0.046842	FLT1; HSP90AA1; ITGAV; MAP2K3; NEDD4; PTK2; SH2D2A; SRC; VEGFA;	FLT1|IDBG-20108|ENSG00000102755|2321|; HSP90AA1|IDBG-20861|ENSG00000080824|3320|; ITGAV|IDBG-77054|ENSG00000138448|3685|; MAP2K3|IDBG-35553|ENSG00000034152|100996792,5606|; NEDD4|IDBG-13236|ENSG00000069869|4734|; PTK2|IDBG-37147|ENSG00000169398|5747|; SH2D2A|IDBG-103627|ENSG00000027869|9047|; SRC|IDBG-74081|ENSG00000197122|6714|; VEGFA|IDBG-88716|ENSG00000112715|7422|;
RXR and RAR heterodimerization with other nuclear receptor	15010	PID NCI	9606	4	14	0.00627522	0.0484506	ABCA1; NR4A1; TNF; VDR;	ABCA1|IDBG-79441|ENSG00000165029|19|; NR4A1|IDBG-33982|ENSG00000123358|3164|; TNF|IDBG-300259|ENSG00000232810|7124|; VDR|IDBG-29237|ENSG00000111424|7421|;
IFN-gamma pathway	15869	PID NCI	9606	6	31	0.00675654	0.0505979	CEBPB; IFNG; IL1B; SMAD7; SOCS1; STAT1;	CEBPB|IDBG-80858|ENSG00000172216|1051|; IFNG|IDBG-45916|ENSG00000111537|3458|; IL1B|IDBG-66519|ENSG00000125538|3553|; SMAD7|IDBG-3195|ENSG00000101665|4092|; SOCS1|IDBG-14621|ENSG00000185338|8651|; STAT1|IDBG-77617|ENSG00000115415|6772|;
Signaling mediated by p38-alpha and p38-beta	15526	PID NCI	9606	6	31	0.00675654	0.0505979	CEBPB; DDIT3; EIF4E; JUN; MITF; PTGS2;	CEBPB|IDBG-80858|ENSG00000172216|1051|; DDIT3|IDBG-42805|ENSG00000175197|1649|; EIF4E|IDBG-30970|ENSG00000151247|1977|; JUN|IDBG-99221|ENSG00000177606|3725|; MITF|IDBG-44086|ENSG00000187098|4286|; PTGS2|IDBG-105426|ENSG00000073756|5743|;
Syndecan-4-mediated signaling events	15533	PID NCI	9606	6	31	0.00675654	0.0505979	CXCR4; FGFR1; PTK2; SDC4; TFPI; THBS1;	CXCR4|IDBG-71032|ENSG00000121966|7852|; FGFR1|IDBG-17796|ENSG00000077782|2260|; PTK2|IDBG-37147|ENSG00000169398|5747|; SDC4|IDBG-77503|ENSG00000124145|6385|; TFPI|IDBG-77150|ENSG00000003436|7035|; THBS1|IDBG-5926|ENSG00000137801|7057|;
Keratinocyte differentiation	4032	PID BIOCARTA	9606	8	52	0.00795335	0.0578214	BIRC2; BIRC3; ETS2; JUN; MAP2K3; NFKBIA; TNF; TRAF1;	BIRC2|IDBG-69075|ENSG00000110330|329|; BIRC3|IDBG-69045|ENSG00000023445|330|; ETS2|IDBG-3306|ENSG00000157557|2114|; JUN|IDBG-99221|ENSG00000177606|3725|; MAP2K3|IDBG-35553|ENSG00000034152|100996792,5606|; NFKBIA|IDBG-4758|ENSG00000100906|4792|; TNF|IDBG-300259|ENSG00000232810|7124|; TRAF1|IDBG-83153|ENSG00000056558|7185|;
Cellular roles of Anthrax toxin	15089	PID NCI	9606	4	15	0.00818268	0.0586327	IL18; IL1B; MAP2K3; TNF;	IL18|IDBG-71390|ENSG00000150782|3606|; IL1B|IDBG-66519|ENSG00000125538|3553|; MAP2K3|IDBG-35553|ENSG00000034152|100996792,5606|; TNF|IDBG-300259|ENSG00000232810|7124|;
ErbB receptor signaling network	15445	PID NCI	9606	4	15	0.00818268	0.0586327	AREG; EREG; HBEGF; HSP90AA1;	AREG|IDBG-24392|ENSG00000109321|374|; EREG|IDBG-24370|ENSG00000124882|2069|; HBEGF|IDBG-48445|ENSG00000113070|1839|; HSP90AA1|IDBG-20861|ENSG00000080824|3320|;
HIV-1 Nef: Negative effector of Fas and TNF-alpha	15863	PID NCI	9606	6	33	0.00924371	0.0648362	BID; BIRC3; NFKB1; NFKBIA; TNF; TRAF1;	BID|IDBG-1050|ENSG00000015475|101929618,637|; BIRC3|IDBG-69045|ENSG00000023445|330|; NFKB1|IDBG-31974|ENSG00000109320|4790|; NFKBIA|IDBG-4758|ENSG00000100906|4792|; TNF|IDBG-300259|ENSG00000232810|7124|; TRAF1|IDBG-83153|ENSG00000056558|7185|;
Glypican 1 network	15119	PID NCI	9606	4	16	0.0104338	0.0697456	FGFR1; FLT1; PRNP; VEGFA;	FGFR1|IDBG-17796|ENSG00000077782|2260|; FLT1|IDBG-20108|ENSG00000102755|2321|; PRNP|IDBG-49833|ENSG00000171867|5621|; VEGFA|IDBG-88716|ENSG00000112715|7422|;
Il12 and stat4 dependent signaling pathway in th1 development	4054	PID BIOCARTA	9606	4	16	0.0104338	0.0697456	CCR5; IFNG; JUN; STAT4;	CCR5|IDBG-30229|ENSG00000160791|1234|; IFNG|IDBG-45916|ENSG00000111537|3458|; JUN|IDBG-99221|ENSG00000177606|3725|; STAT4|IDBG-77625|ENSG00000138378|6775|;
Integrins in angiogenesis	15117	PID NCI	9606	7	44	0.0106321	0.0701295	CSF1; HSP90AA1; ITGAV; PTK2; SPP1; SRC; VEGFA;	CSF1|IDBG-100920|ENSG00000184371|1435|; HSP90AA1|IDBG-20861|ENSG00000080824|3320|; ITGAV|IDBG-77054|ENSG00000138448|3685|; PTK2|IDBG-37147|ENSG00000169398|5747|; SPP1|IDBG-29322|ENSG00000118785|6696|; SRC|IDBG-74081|ENSG00000197122|6714|; VEGFA|IDBG-88716|ENSG00000112715|7422|;
C-MYB transcription factor network	15398	PID NCI	9606	10	78	0.0115728	0.073888	ADORA2B; ATP2B1; BIRC3; CDKN1A; CEBPB; ETS2; HES1; PTGS2; TFEC; TOM1;	ADORA2B|IDBG-31920|ENSG00000170425|136|; ATP2B1|IDBG-50612|ENSG00000070961|490|; BIRC3|IDBG-69045|ENSG00000023445|330|; CDKN1A|IDBG-85033|ENSG00000124762|1026|; CEBPB|IDBG-80858|ENSG00000172216|1051|; ETS2|IDBG-3306|ENSG00000157557|2114|; HES1|IDBG-70185|ENSG00000114315|3280|; PTGS2|IDBG-105426|ENSG00000073756|5743|; TFEC|IDBG-37136|ENSG00000105967|22797|; TOM1|IDBG-5330|ENSG00000100284|10043|;
Alpha9 beta1 integrin signaling events	15241	PID NCI	9606	5	25	0.0114402	0.0739898	SAT1; SPP1; SRC; TGM2; VEGFA;	SAT1|IDBG-52302|ENSG00000130066|6303|; SPP1|IDBG-29322|ENSG00000118785|6696|; SRC|IDBG-74081|ENSG00000197122|6714|; TGM2|IDBG-74569|ENSG00000198959|7052|; VEGFA|IDBG-88716|ENSG00000112715|7422|;
Beta5 beta6 beta7 and beta8 integrin cell surface interactions	15811	PID NCI	9606	4	17	0.0130497	0.0822629	ITGAV; ITGB8; PLAU; PLAUR;	ITGAV|IDBG-77054|ENSG00000138448|3685|; ITGB8|IDBG-9181|ENSG00000105855|3696|; PLAU|IDBG-78889|ENSG00000122861|5328|; PLAUR|IDBG-55442|ENSG00000011422|5329|;
IL12 signaling mediated by STAT4	15277	PID NCI	9606	5	26	0.0135257	0.0836744	IFNG; IL18; IL2RA; JUN; STAT4;	IFNG|IDBG-45916|ENSG00000111537|3458|; IL18|IDBG-71390|ENSG00000150782|3606|; IL2RA|IDBG-50566|ENSG00000134460|3559|; JUN|IDBG-99221|ENSG00000177606|3725|; STAT4|IDBG-77625|ENSG00000138378|6775|;
LPA receptor mediated events	15008	PID NCI	9606	7	46	0.0134881	0.0844916	HBEGF; IL8; JUN; NFKB1; NFKBIA; PTK2; SRC;	HBEGF|IDBG-48445|ENSG00000113070|1839|; IL8|IDBG-23954|ENSG00000169429|3576|; JUN|IDBG-99221|ENSG00000177606|3725|; NFKB1|IDBG-31974|ENSG00000109320|4790|; NFKBIA|IDBG-4758|ENSG00000100906|4792|; PTK2|IDBG-37147|ENSG00000169398|5747|; SRC|IDBG-74081|ENSG00000197122|6714|;
Signaling events mediated by TCPTP	15420	PID NCI	9606	6	36	0.0141063	0.0867279	CSF1; EIF2AK2; MET; SRC; STAT1; VEGFA;	CSF1|IDBG-100920|ENSG00000184371|1435|; EIF2AK2|IDBG-44867|ENSG00000055332|5610|; MET|IDBG-37371|ENSG00000105976|4233|; SRC|IDBG-74081|ENSG00000197122|6714|; STAT1|IDBG-77617|ENSG00000115415|6772|; VEGFA|IDBG-88716|ENSG00000112715|7422|;
IL2-mediated signaling events	15044	PID NCI	9606	6	37	0.0160611	0.0969505	IFNG; IL2RA; JUN; SOCS1; SOCS3; STAT1;	IFNG|IDBG-45916|ENSG00000111537|3458|; IL2RA|IDBG-50566|ENSG00000134460|3559|; JUN|IDBG-99221|ENSG00000177606|3725|; SOCS1|IDBG-14621|ENSG00000185338|8651|; SOCS3|IDBG-70676|ENSG00000184557|9021|; STAT1|IDBG-77617|ENSG00000115415|6772|;
Atm signaling pathway	3932	PID BIOCARTA	9606	4	18	0.0160487	0.0980647	GADD45A; JUN; NFKBIA; RBBP8;	GADD45A|IDBG-99580|ENSG00000116717|1647|; JUN|IDBG-99221|ENSG00000177606|3725|; NFKBIA|IDBG-4758|ENSG00000100906|4792|; RBBP8|IDBG-1496|ENSG00000101773|5932|;
Proteoglycan syndecan-mediated signaling events	15111	PID NCI	9606	2	4	0.0175217	0.103264	SDC2; SDC4;	SDC2|IDBG-29494|ENSG00000169439|6383|; SDC4|IDBG-77503|ENSG00000124145|6385|;
Beta1 integrin cell surface interactions	14944	PID NCI	9606	8	60	0.0183072	0.106012	ITGAV; LAMB3; PLAU; PLAUR; SPP1; TGM2; THBS1; VEGFA;	ITGAV|IDBG-77054|ENSG00000138448|3685|; LAMB3|IDBG-106421|ENSG00000196878|3914|; PLAU|IDBG-78889|ENSG00000122861|5328|; PLAUR|IDBG-55442|ENSG00000011422|5329|; SPP1|IDBG-29322|ENSG00000118785|6696|; TGM2|IDBG-74569|ENSG00000198959|7052|; THBS1|IDBG-5926|ENSG00000137801|7057|; VEGFA|IDBG-88716|ENSG00000112715|7422|;
IL4-mediated signaling events	15439	PID NCI	9606	8	60	0.0183072	0.106012	CEBPB; EGR2; HMGA1; IL10; LTA; PARP14; SOCS1; SOCS3;	CEBPB|IDBG-80858|ENSG00000172216|1051|; EGR2|IDBG-75626|ENSG00000122877|1959|; HMGA1|IDBG-83311|ENSG00000137309|3159|; IL10|IDBG-106270|ENSG00000136634|3586|; LTA|IDBG-302490|ENSG00000226979|4049|; PARP14|IDBG-52688|ENSG00000173193|54625|; SOCS1|IDBG-14621|ENSG00000185338|8651|; SOCS3|IDBG-70676|ENSG00000184557|9021|;
Hiv-1 nef: negative effector of fas and tnf	4101	PID BIOCARTA	9606	7	52	0.0252931	0.136913	BID; BIRC2; BIRC3; NFKBIA; PTK2; TNF; TRAF1;	BID|IDBG-1050|ENSG00000015475|101929618,637|; BIRC2|IDBG-69075|ENSG00000110330|329|; BIRC3|IDBG-69045|ENSG00000023445|330|; NFKBIA|IDBG-4758|ENSG00000100906|4792|; PTK2|IDBG-37147|ENSG00000169398|5747|; TNF|IDBG-300259|ENSG00000232810|7124|; TRAF1|IDBG-83153|ENSG00000056558|7185|;
JNK signaling in the CD4+ TCR pathway	15461	PID NCI	9606	3	12	0.0265147	0.138993	JUN; LCP2; MAP3K8;	JUN|IDBG-99221|ENSG00000177606|3725|; LCP2|IDBG-57216|ENSG00000043462|3937|; MAP3K8|IDBG-66703|ENSG00000107968|1326|;
Ifn gamma signaling pathway	4171	PID BIOCARTA	9606	2	5	0.0281235	0.142188	IFNG; STAT1;	IFNG|IDBG-45916|ENSG00000111537|3458|; STAT1|IDBG-77617|ENSG00000115415|6772|;
Signaling events mediated by Hepatocyte Growth Factor Receptor (c-Met)	14943	PID NCI	9606	8	67	0.0332559	0.16079	EGR1; EIF4E; JUN; MET; PTK2; RIN2; SNAI1; SRC;	EGR1|IDBG-47191|ENSG00000120738|1958|; EIF4E|IDBG-30970|ENSG00000151247|1977|; JUN|IDBG-99221|ENSG00000177606|3725|; MET|IDBG-37371|ENSG00000105976|4233|; PTK2|IDBG-37147|ENSG00000169398|5747|; RIN2|IDBG-57967|ENSG00000132669|54453|; SNAI1|IDBG-80676|ENSG00000124216|6615|; SRC|IDBG-74081|ENSG00000197122|6714|;
Role of mitochondria in apoptotic signaling	3988	PID BIOCARTA	9606	3	13	0.0330627	0.162219	BID; BIRC2; BIRC3;	BID|IDBG-1050|ENSG00000015475|101929618,637|; BIRC2|IDBG-69075|ENSG00000110330|329|; BIRC3|IDBG-69045|ENSG00000023445|330|;
Ceramide signaling pathway	14925	PID NCI	9606	6	44	0.0351223	0.168182	BID; BIRC3; EIF2AK2; NFKB1; NFKBIA; TNF;	BID|IDBG-1050|ENSG00000015475|101929618,637|; BIRC3|IDBG-69045|ENSG00000023445|330|; EIF2AK2|IDBG-44867|ENSG00000055332|5610|; NFKB1|IDBG-31974|ENSG00000109320|4790|; NFKBIA|IDBG-4758|ENSG00000100906|4792|; TNF|IDBG-300259|ENSG00000232810|7124|;
SHP2 signaling	15583	PID NCI	9606	6	44	0.0351223	0.168182	IFNG; IL2RA; IL6; SDC2; STAT1; VEGFA;	IFNG|IDBG-45916|ENSG00000111537|3458|; IL2RA|IDBG-50566|ENSG00000134460|3559|; IL6|IDBG-9462|ENSG00000136244|3569|; SDC2|IDBG-29494|ENSG00000169439|6383|; STAT1|IDBG-77617|ENSG00000115415|6772|; VEGFA|IDBG-88716|ENSG00000112715|7422|;
Segmentation clock	3960	PID BIOCARTA	9606	4	23	0.0372424	0.177481	ADAM17; DLL1; HES1; NKD1;	ADAM17|IDBG-27788|ENSG00000151694|6868|; DLL1|IDBG-99280|ENSG00000198719|28514|; HES1|IDBG-70185|ENSG00000114315|3280|; NKD1|IDBG-30580|ENSG00000140807|85407|;
Class I PI3K signaling events mediated by Akt	15022	PID NCI	9606	4	24	0.0427739	0.177512	AKT3; CDKN1A; HSP90AA1; SRC;	AKT3|IDBG-107751|ENSG00000117020|10000|; CDKN1A|IDBG-85033|ENSG00000124762|1026|; HSP90AA1|IDBG-20861|ENSG00000080824|3320|; SRC|IDBG-74081|ENSG00000197122|6714|;
Multi-drug resistance factors	4061	PID BIOCARTA	9606	2	6	0.0406335	0.183126	ABCB1; ABCC1;	ABCB1|IDBG-25114|ENSG00000085563|5243|; ABCC1|IDBG-16439|ENSG00000103222|4363|;
Proteolysis and signaling pathway of notch	3942	PID BIOCARTA	9606	2	6	0.0406335	0.183126	ADAM17; DLL1;	ADAM17|IDBG-27788|ENSG00000151694|6868|; DLL1|IDBG-99280|ENSG00000198719|28514|;
Circadian rhythm pathway	15497	PID NCI	9606	3	14	0.0403684	0.187009	BHLHE40; NR1D1; PER1;	BHLHE40|IDBG-14409|ENSG00000134107|8553|; NR1D1|IDBG-47135|ENSG00000126368|9572|; PER1|IDBG-27996|ENSG00000179094|102465532,5187|;
Validated transcriptional targets of deltaNp63 isoforms	15671	PID NCI	9606	6	47	0.0464614	0.18888	FOSL2; HES1; IL1A; PERP; RRAD; VDR;	FOSL2|IDBG-41072|ENSG00000075426|2355|; HES1|IDBG-70185|ENSG00000114315|3280|; IL1A|IDBG-66482|ENSG00000115008|3552|; PERP|IDBG-97036|ENSG00000112378|64065|; RRAD|IDBG-35758|ENSG00000166592|6236|; VDR|IDBG-29237|ENSG00000111424|7421|;
Bone remodeling	4036	PID BIOCARTA	9606	3	15	0.0484148	0.193659	FOSL1; FOSL2; NFKBIA;	FOSL1|IDBG-58044|ENSG00000175592|8061|; FOSL2|IDBG-41072|ENSG00000075426|2355|; NFKBIA|IDBG-4758|ENSG00000100906|4792|;
Fibrinolysis pathway	3961	PID BIOCARTA	9606	3	15	0.0484148	0.193659	PLAU; SERPINB2; SERPINE1;	PLAU|IDBG-78889|ENSG00000122861|5328|; SERPINB2|IDBG-4558|ENSG00000197632|5055|; SERPINE1|IDBG-32959|ENSG00000106366|5054|;
ErbB1 downstream signaling	15233	PID NCI	9606	9	85	0.0484028	0.195972	DUSP1; EGR1; JUN; PLD1; RALGDS; SH2D2A; SRC; STAT1; ZFP36;	DUSP1|IDBG-57812|ENSG00000120129|1843|; EGR1|IDBG-47191|ENSG00000120738|1958|; JUN|IDBG-99221|ENSG00000177606|3725|; PLD1|IDBG-64867|ENSG00000075651|5337|; RALGDS|IDBG-90728|ENSG00000160271|5900|; SH2D2A|IDBG-103627|ENSG00000027869|9047|; SRC|IDBG-74081|ENSG00000197122|6714|; STAT1|IDBG-77617|ENSG00000115415|6772|; ZFP36|IDBG-50307|ENSG00000128016|7538|;
Cadmium induces dna synthesis and proliferation in macrophages	4178	PID BIOCARTA	9606	3	16	0.0571796	0.22074	JUN; NFKBIA; TNF;	JUN|IDBG-99221|ENSG00000177606|3725|; NFKBIA|IDBG-4758|ENSG00000100906|4792|; TNF|IDBG-300259|ENSG00000232810|7124|;
Chaperones modulate interferon signaling pathway	3952	PID BIOCARTA	9606	3	16	0.0571796	0.22074	HSPA1B; IFNG; NFKBIA;	HSPA1B|IDBG-79309|ENSG00000204388|3303,3304|; IFNG|IDBG-45916|ENSG00000111537|3458|; NFKBIA|IDBG-4758|ENSG00000100906|4792|;
Signaling events mediated by HDAC Class I	15280	PID NCI	9606	6	50	0.0598352	0.225742	NFKB1; NFKBIA; PPARG; RANBP2; SMAD7; TNF;	NFKB1|IDBG-31974|ENSG00000109320|4790|; NFKBIA|IDBG-4758|ENSG00000100906|4792|; PPARG|IDBG-18954|ENSG00000132170|5468|; RANBP2|IDBG-65098|ENSG00000153201|5903|; SMAD7|IDBG-3195|ENSG00000101665|4092|; TNF|IDBG-300259|ENSG00000232810|7124|;
Urokinase-type plasminogen activator (uPA) and uPAR-mediated signaling	15219	PID NCI	9606	5	38	0.0597201	0.227027	ITGAV; PLAU; PLAUR; SERPINE1; SRC;	ITGAV|IDBG-77054|ENSG00000138448|3685|; PLAU|IDBG-78889|ENSG00000122861|5328|; PLAUR|IDBG-55442|ENSG00000011422|5329|; SERPINE1|IDBG-32959|ENSG00000106366|5054|; SRC|IDBG-74081|ENSG00000197122|6714|;
Beta2 integrin cell surface interactions	15182	PID NCI	9606	4	29	0.0769105	0.243958	C3; ICAM1; PLAU; PLAUR;	C3|IDBG-21798|ENSG00000125730|718|; ICAM1|IDBG-26804|ENSG00000090339|3383|; PLAU|IDBG-78889|ENSG00000122861|5328|; PLAUR|IDBG-55442|ENSG00000011422|5329|;
Mets affect on macrophage differentiation	4075	PID BIOCARTA	9606	3	18	0.0767535	0.245021	CSF1; ETS2; JUN;	CSF1|IDBG-100920|ENSG00000184371|1435|; ETS2|IDBG-3306|ENSG00000157557|2114|; JUN|IDBG-99221|ENSG00000177606|3725|;
The co-stimulatory signal during t-cell activation	4018	PID BIOCARTA	9606	3	18	0.0767535	0.245021	CD80; CTLA4; ICOS;	CD80|IDBG-51287|ENSG00000121594|941|; CTLA4|IDBG-79215|ENSG00000163599|1493|; ICOS|IDBG-79246|ENSG00000163600|29851|;
Class I PI3K signaling events	14950	PID NCI	9606	3	17	0.066636	0.245813	HSP90AA1; SGK1; SRC;	HSP90AA1|IDBG-20861|ENSG00000080824|3320|; SGK1|IDBG-96775|ENSG00000118515|6446|; SRC|IDBG-74081|ENSG00000197122|6714|;
Actions of nitric oxide in the heart	3993	PID BIOCARTA	9606	5	41	0.0779132	0.246354	FLT1; HSP90AA1; PDE3B; SLC7A1; VEGFA;	FLT1|IDBG-20108|ENSG00000102755|2321|; HSP90AA1|IDBG-20861|ENSG00000080824|3320|; PDE3B|IDBG-33215|ENSG00000152270|5140|; SLC7A1|IDBG-20593|ENSG00000139514|6541|; VEGFA|IDBG-88716|ENSG00000112715|7422|;
Inhibition of matrix metalloproteinases	4164	PID BIOCARTA	9606	2	8	0.0704118	0.250465	MMP14; TIMP1;	MMP14|IDBG-2848|ENSG00000157227|4323|; TIMP1|IDBG-61666|ENSG00000102265|7076|;
Nectin adhesion pathway	15243	PID NCI	9606	4	28	0.0692365	0.253528	ITGAV; PTK2; PVRL2; SRC;	ITGAV|IDBG-77054|ENSG00000138448|3685|; PTK2|IDBG-37147|ENSG00000169398|5747|; PVRL2|IDBG-56684|ENSG00000130202|5819|; SRC|IDBG-74081|ENSG00000197122|6714|;
mTOR signaling pathway	15244	PID NCI	9606	5	40	0.0715507	0.25361	DDIT4; EIF4E; PDCD4; RHEB; SGK1;	DDIT4|IDBG-77884|ENSG00000168209|54541|; EIF4E|IDBG-30970|ENSG00000151247|1977|; PDCD4|IDBG-89535|ENSG00000150593|100616113,27250|; RHEB|IDBG-49648|ENSG00000106615|6009|; SGK1|IDBG-96775|ENSG00000118515|6446|;
ErbB4 signaling events	15100	PID NCI	9606	4	30	0.0849914	0.265365	ADAM17; EREG; HBEGF; NEDD4;	ADAM17|IDBG-27788|ENSG00000151694|6868|; EREG|IDBG-24370|ENSG00000124882|2069|; HBEGF|IDBG-48445|ENSG00000113070|1839|; NEDD4|IDBG-13236|ENSG00000069869|4734|;
Gata3 participate in activating the th2 cytokine genes expression	4080	PID BIOCARTA	9606	3	19	0.0874986	0.268149	IL1A; JUNB; MAP2K3;	IL1A|IDBG-66482|ENSG00000115008|3552|; JUNB|IDBG-30976|ENSG00000171223|3726|; MAP2K3|IDBG-35553|ENSG00000034152|100996792,5606|;
IL8- and CXCR1-mediated signaling events	15076	PID NCI	9606	3	19	0.0874986	0.268149	GNA15; IL8; PLD1;	GNA15|IDBG-16917|ENSG00000060558|2769|; IL8|IDBG-23954|ENSG00000169429|3576|; PLD1|IDBG-64867|ENSG00000075651|5337|;
No2-dependent il-12 pathway in nk cells	3943	PID BIOCARTA	9606	2	9	0.0872493	0.269041	IFNG; STAT4;	IFNG|IDBG-45916|ENSG00000111537|3458|; STAT4|IDBG-77625|ENSG00000138378|6775|;
Role of ppar-gamma coactivators in obesity and thermogenesis	4034	PID BIOCARTA	9606	2	9	0.0872493	0.269041	LPL; PPARG;	LPL|IDBG-9632|ENSG00000175445|4023|; PPARG|IDBG-18954|ENSG00000132170|5468|;
Sodd/tnfr1 signaling pathway	4139	PID BIOCARTA	9606	2	9	0.0872493	0.269041	BIRC3; TNF;	BIRC3|IDBG-69045|ENSG00000023445|330|; TNF|IDBG-300259|ENSG00000232810|7124|;
Roles of Ãƒ? arrestin dependent recruitment of src kinases in gpcr signaling	4114	PID BIOCARTA	9606	4	31	0.0934678	0.277892	CCR5; CXCR4; EDN1; SRC;	CCR5|IDBG-30229|ENSG00000160791|1234|; CXCR4|IDBG-71032|ENSG00000121966|7852|; EDN1|IDBG-61847|ENSG00000078401|1906|; SRC|IDBG-74081|ENSG00000197122|6714|;
Notch-mediated HES/HEY network	15284	PID NCI	9606	5	43	0.091515	0.277893	HES1; HEY1; HIF1A; RBBP8; RCAN1;	HES1|IDBG-70185|ENSG00000114315|3280|; HEY1|IDBG-26239|ENSG00000164683|23462|; HIF1A|IDBG-8510|ENSG00000100644|3091|; RBBP8|IDBG-1496|ENSG00000101773|5932|; RCAN1|IDBG-2768|ENSG00000159200|1827|;
Sprouty regulation of tyrosine kinase signals	4142	PID BIOCARTA	9606	3	20	0.0988355	0.283689	SPRY1; SPRY2; SRC;	SPRY1|IDBG-37218|ENSG00000164056|10252|; SPRY2|IDBG-41306|ENSG00000136158|10253|; SRC|IDBG-74081|ENSG00000197122|6714|;
Sphingosine 1-phosphate (S1P) pathway	14928	PID NCI	9606	2	10	0.10513	0.289253	ABCC1; S1PR2;	ABCC1|IDBG-16439|ENSG00000103222|4363|; S1PR2|IDBG-730032|ENSG00000267534|9294|;
Ceramide signaling pathway	4149	PID BIOCARTA	9606	4	32	0.102327	0.28954	BIRC3; NFKBIA; NSMAF; TNF;	BIRC3|IDBG-69045|ENSG00000023445|330|; NFKBIA|IDBG-4758|ENSG00000100906|4792|; NSMAF|IDBG-22729|ENSG00000035681|8439|; TNF|IDBG-300259|ENSG00000232810|7124|;
Phospholipids as signalling intermediaries	3981	PID BIOCARTA	9606	4	32	0.102327	0.28954	ITGAV; PTK2; SPHK1; SRC;	ITGAV|IDBG-77054|ENSG00000138448|3685|; PTK2|IDBG-37147|ENSG00000169398|5747|; SPHK1|IDBG-69650|ENSG00000176170|8877|; SRC|IDBG-74081|ENSG00000197122|6714|;
Integrin-linked kinase signaling	15296	PID NCI	9606	5	45	0.106253	0.290736	HSP90AA1; JUN; LIMS1; SNAI1; ZEB1;	HSP90AA1|IDBG-20861|ENSG00000080824|3320|; JUN|IDBG-99221|ENSG00000177606|3725|; LIMS1|IDBG-65056|ENSG00000169756|100288695,3987|; SNAI1|IDBG-80676|ENSG00000124216|6615|; ZEB1|IDBG-66941|ENSG00000148516|100996668,6935|;
Signaling events mediated by PTP1B	15198	PID NCI	9606	5	45	0.106253	0.290736	CSF1; SOCS3; SPRY2; SRC; TXN;	CSF1|IDBG-100920|ENSG00000184371|1435|; SOCS3|IDBG-70676|ENSG00000184557|9021|; SPRY2|IDBG-41306|ENSG00000136158|10253|; SRC|IDBG-74081|ENSG00000197122|6714|; TXN|IDBG-80361|ENSG00000136810|7295|;
Alpha4 beta1 integrin signaling events	15573	PID NCI	9606	4	33	0.111557	0.301112	PTK2; SPP1; SRC; THBS1;	PTK2|IDBG-37147|ENSG00000169398|5747|; SPP1|IDBG-29322|ENSG00000118785|6696|; SRC|IDBG-74081|ENSG00000197122|6714|; THBS1|IDBG-5926|ENSG00000137801|7057|;
Cell to cell adhesion signaling	4013	PID BIOCARTA	9606	2	11	0.123885	0.315574	PTK2; SRC;	PTK2|IDBG-37147|ENSG00000169398|5747|; SRC|IDBG-74081|ENSG00000197122|6714|;
Il22 soluble receptor signaling pathway	4119	PID BIOCARTA	9606	2	11	0.123885	0.315574	SOCS3; STAT1;	SOCS3|IDBG-70676|ENSG00000184557|9021|; STAT1|IDBG-77617|ENSG00000115415|6772|;
Plexin-D1 Signaling	15258	PID NCI	9606	2	11	0.123885	0.315574	NRP1; VEGFA;	NRP1|IDBG-68532|ENSG00000099250|8829|; VEGFA|IDBG-88716|ENSG00000112715|7422|;
Signaling mediated by p38-gamma and p38-delta	15207	PID NCI	9606	2	11	0.123885	0.315574	MAP2K3; ZAK;	MAP2K3|IDBG-35553|ENSG00000034152|100996792,5606|; ZAK|IDBG-75233|ENSG00000091436|51776|;
Fc-epsilon receptor I signaling in mast cells	15695	PID NCI	9606	6	60	0.119181	0.318242	DUSP1; JUN; LCP2; NFKB1; PTK2; SPHK1;	DUSP1|IDBG-57812|ENSG00000120129|1843|; JUN|IDBG-99221|ENSG00000177606|3725|; LCP2|IDBG-57216|ENSG00000043462|3937|; NFKB1|IDBG-31974|ENSG00000109320|4790|; PTK2|IDBG-37147|ENSG00000169398|5747|; SPHK1|IDBG-69650|ENSG00000176170|8877|;
Tnf/stress related signaling	4103	PID BIOCARTA	9606	3	22	0.123134	0.321894	JUN; MAP2K3; TNF;	JUN|IDBG-99221|ENSG00000177606|3725|; MAP2K3|IDBG-35553|ENSG00000034152|100996792,5606|; TNF|IDBG-300259|ENSG00000232810|7124|;
Regulation of Androgen receptor activity	15656	PID NCI	9606	5	48	0.130378	0.329584	EGR1; HSP90AA1; JUN; REL; SRC;	EGR1|IDBG-47191|ENSG00000120738|1958|; HSP90AA1|IDBG-20861|ENSG00000080824|3320|; JUN|IDBG-99221|ENSG00000177606|3725|; REL|IDBG-53133|ENSG00000162924|5966|; SRC|IDBG-74081|ENSG00000197122|6714|;
Toll-like receptor pathway	3951	PID BIOCARTA	9606	4	35	0.131064	0.33048	EIF2AK2; JUN; MAP2K3; NFKBIA;	EIF2AK2|IDBG-44867|ENSG00000055332|5610|; JUN|IDBG-99221|ENSG00000177606|3725|; MAP2K3|IDBG-35553|ENSG00000034152|100996792,5606|; NFKBIA|IDBG-4758|ENSG00000100906|4792|;
Regulation of retinoblastoma protein	15024	PID NCI	9606	5	49	0.138927	0.345064	CDKN1A; JUN; MET; MITF; PPARG;	CDKN1A|IDBG-85033|ENSG00000124762|1026|; JUN|IDBG-99221|ENSG00000177606|3725|; MET|IDBG-37371|ENSG00000105976|4233|; MITF|IDBG-44086|ENSG00000187098|4286|; PPARG|IDBG-18954|ENSG00000132170|5468|;
Role of Calcineurin-dependent NFAT signaling in lymphocytes	15595	PID NCI	9606	4	36	0.14131	0.347518	AKAP5; MAP3K8; NR4A1; RCAN1;	AKAP5|IDBG-9126|ENSG00000179841|9495|; MAP3K8|IDBG-66703|ENSG00000107968|1326|; NR4A1|IDBG-33982|ENSG00000123358|3164|; RCAN1|IDBG-2768|ENSG00000159200|1827|;
Double stranded rna induced gene expression	4037	PID BIOCARTA	9606	2	13	0.163413	0.376757	EIF2AK2; NFKBIA;	EIF2AK2|IDBG-44867|ENSG00000055332|5610|; NFKBIA|IDBG-4758|ENSG00000100906|4792|;
Il 6 signaling pathway	3992	PID BIOCARTA	9606	2	13	0.163413	0.376757	CEBPB; IL6;	CEBPB|IDBG-80858|ENSG00000172216|1051|; IL6|IDBG-9462|ENSG00000136244|3569|;
P53 signaling pathway	4126	PID BIOCARTA	9606	2	13	0.163413	0.376757	CDKN1A; GADD45A;	CDKN1A|IDBG-85033|ENSG00000124762|1026|; GADD45A|IDBG-99580|ENSG00000116717|1647|;
Platelet amyloid precursor protein pathway	3985	PID BIOCARTA	9606	2	13	0.163413	0.376757	PLAU; SERPINE1;	PLAU|IDBG-78889|ENSG00000122861|5328|; SERPINE1|IDBG-32959|ENSG00000106366|5054|;
S1P2 pathway	15183	PID NCI	9606	2	13	0.163413	0.376757	JUN; S1PR2;	JUN|IDBG-99221|ENSG00000177606|3725|; S1PR2|IDBG-730032|ENSG00000267534|9294|;
Ss-arrestins in gpcr desensitization	4015	PID BIOCARTA	9606	3	25	0.163056	0.383028	CCR5; CXCR4; EDN1;	CCR5|IDBG-30229|ENSG00000160791|1234|; CXCR4|IDBG-71032|ENSG00000121966|7852|; EDN1|IDBG-61847|ENSG00000078401|1906|;
Trk receptor signaling mediated by the MAPK pathway	14953	PID NCI	9606	3	25	0.163056	0.383028	EGR1; EHD4; RIT1;	EGR1|IDBG-47191|ENSG00000120738|1958|; EHD4|IDBG-7456|ENSG00000103966|30844|; RIT1|IDBG-103321|ENSG00000143622|6016|;
Activation of camp-dependent protein kinase pka	4094	PID BIOCARTA	9606	3	26	0.177132	0.400052	CCR5; CXCR4; EDN1;	CCR5|IDBG-30229|ENSG00000160791|1234|; CXCR4|IDBG-71032|ENSG00000121966|7852|; EDN1|IDBG-61847|ENSG00000078401|1906|;
Links between pyk2 and map kinases	4153	PID BIOCARTA	9606	3	26	0.177132	0.400052	JUN; MAP2K3; SRC;	JUN|IDBG-99221|ENSG00000177606|3725|; MAP2K3|IDBG-35553|ENSG00000034152|100996792,5606|; SRC|IDBG-74081|ENSG00000197122|6714|;
Extrinsic prothrombin activation pathway	3947	PID BIOCARTA	9606	2	14	0.18392	0.407983	F3; TFPI;	F3|IDBG-100378|ENSG00000117525|2152|; TFPI|IDBG-77150|ENSG00000003436|7035|;
Stress induction of hsp regulation	4047	PID BIOCARTA	9606	2	14	0.18392	0.407983	IL1A; TNF;	IL1A|IDBG-66482|ENSG00000115008|3552|; TNF|IDBG-300259|ENSG00000232810|7124|;
Regulation of Ras family activation	15433	PID NCI	9606	3	27	0.191526	0.416505	LGALS3; RABGEF1; RASGRP3;	LGALS3|IDBG-7247|ENSG00000131981|3958|; RABGEF1|IDBG-18687|ENSG00000154710|27342|; RASGRP3|IDBG-43993|ENSG00000152689|25780|;
Role of Ãƒ?-arrestins in the activation and targeting of map kinases	3945	PID BIOCARTA	9606	3	27	0.191526	0.416505	CCR5; CXCR4; EDN1;	CCR5|IDBG-30229|ENSG00000160791|1234|; CXCR4|IDBG-71032|ENSG00000121966|7852|; EDN1|IDBG-61847|ENSG00000078401|1906|;
Ion channels and their functional role in vascular endothelium	4141	PID BIOCARTA	9606	4	41	0.196771	0.424207	CCR5; CXCR4; EDN1; HSP90AA1;	CCR5|IDBG-30229|ENSG00000160791|1234|; CXCR4|IDBG-71032|ENSG00000121966|7852|; EDN1|IDBG-61847|ENSG00000078401|1906|; HSP90AA1|IDBG-20861|ENSG00000080824|3320|;
Endothelins	15358	PID NCI	9606	3	28	0.2062	0.434198	EDN1; JUN; SRC;	EDN1|IDBG-61847|ENSG00000078401|1906|; JUN|IDBG-99221|ENSG00000177606|3725|; SRC|IDBG-74081|ENSG00000197122|6714|;
ErbB2/ErbB3 signaling events	15442	PID NCI	9606	3	28	0.2062	0.434198	CHRNE; JUN; SRC;	CHRNE|IDBG-20041|ENSG00000108556|1145|; JUN|IDBG-99221|ENSG00000177606|3725|; SRC|IDBG-74081|ENSG00000197122|6714|;
Mapkinase signaling pathway	4137	PID BIOCARTA	9606	5	56	0.204912	0.437028	JUN; MAP2K3; MAP3K8; MAP4K3; STAT1;	JUN|IDBG-99221|ENSG00000177606|3725|; MAP2K3|IDBG-35553|ENSG00000034152|100996792,5606|; MAP3K8|IDBG-66703|ENSG00000107968|1326|; MAP4K3|IDBG-47398|ENSG00000011566|8491|; STAT1|IDBG-77617|ENSG00000115415|6772|;
Calcium signaling by hbx of hepatitis b virus	4105	PID BIOCARTA	9606	2	15	0.204767	0.437657	JUN; SRC;	JUN|IDBG-99221|ENSG00000177606|3725|; SRC|IDBG-74081|ENSG00000197122|6714|;
Repression of pain sensation by the transcriptional regulator dream	4031	PID BIOCARTA	9606	2	15	0.204767	0.437657	CREM; JUN;	CREM|IDBG-69430|ENSG00000095794|1390|; JUN|IDBG-99221|ENSG00000177606|3725|;
FoxO family signaling	15266	PID NCI	9606	3	29	0.221118	0.455971	GADD45A; SGK1; SOD2;	GADD45A|IDBG-99580|ENSG00000116717|1647|; SGK1|IDBG-96775|ENSG00000118515|6446|; SOD2|IDBG-98553|ENSG00000112096|100129518,6648|;
Internalization of ErbB1	15162	PID NCI	9606	3	29	0.221118	0.455971	PTK2; SPRY2; SRC;	PTK2|IDBG-37147|ENSG00000169398|5747|; SPRY2|IDBG-41306|ENSG00000136158|10253|; SRC|IDBG-74081|ENSG00000197122|6714|;
Hypoxic and oxygen homeostasis regulation of HIF-1-alpha	15564	PID NCI	9606	2	16	0.225851	0.457211	HIF1A; HSP90AA1;	HIF1A|IDBG-8510|ENSG00000100644|3091|; HSP90AA1|IDBG-20861|ENSG00000080824|3320|;
Nongenotropic Androgen signaling	14920	PID NCI	9606	2	16	0.225851	0.457211	PTK2; SRC;	PTK2|IDBG-37147|ENSG00000169398|5747|; SRC|IDBG-74081|ENSG00000197122|6714|;
BMP receptor signaling	15033	PID NCI	9606	3	30	0.236244	0.463186	PPP1R15A; SMAD7; ZFYVE16;	PPP1R15A|IDBG-61333|ENSG00000087074|23645|; SMAD7|IDBG-3195|ENSG00000101665|4092|; ZFYVE16|IDBG-31374|ENSG00000039319|9765|;
EPO signaling pathway	15297	PID NCI	9606	3	30	0.236244	0.463186	NFKB1; SOCS3; STAT1;	NFKB1|IDBG-31974|ENSG00000109320|4790|; SOCS3|IDBG-70676|ENSG00000184557|9021|; STAT1|IDBG-77617|ENSG00000115415|6772|;
Fmlp induced chemokine gene expression in hmc-1 cells	4092	PID BIOCARTA	9606	3	30	0.236244	0.463186	GNA15; MAP2K3; NFKBIA;	GNA15|IDBG-16917|ENSG00000060558|2769|; MAP2K3|IDBG-35553|ENSG00000034152|100996792,5606|; NFKBIA|IDBG-4758|ENSG00000100906|4792|;
Syndecan-2-mediated signaling events	14896	PID NCI	9606	3	30	0.236244	0.463186	IL8; SDC2; SRC;	IL8|IDBG-23954|ENSG00000169429|3576|; SDC2|IDBG-29494|ENSG00000169439|6383|; SRC|IDBG-74081|ENSG00000197122|6714|;
Nfat and hypertrophy of the heart	4058	PID BIOCARTA	9606	4	44	0.232773	0.468367	EDN1; HBEGF; LIF; TNF;	EDN1|IDBG-61847|ENSG00000078401|1906|; HBEGF|IDBG-48445|ENSG00000113070|1839|; LIF|IDBG-3968|ENSG00000128342|3976|; TNF|IDBG-300259|ENSG00000232810|7124|;
Akt signaling pathway	4177	PID BIOCARTA	9606	2	17	0.24708	0.470538	HSP90AA1; NFKBIA;	HSP90AA1|IDBG-20861|ENSG00000080824|3320|; NFKBIA|IDBG-4758|ENSG00000100906|4792|;
EPHA2 forward signaling	15662	PID NCI	9606	2	17	0.24708	0.470538	PTK2; SRC;	PTK2|IDBG-37147|ENSG00000169398|5747|; SRC|IDBG-74081|ENSG00000197122|6714|;
Prion pathway	4003	PID BIOCARTA	9606	2	17	0.24708	0.470538	LAMB3; PRNP;	LAMB3|IDBG-106421|ENSG00000196878|3914|; PRNP|IDBG-49833|ENSG00000171867|5621|;
Role of nicotinic acetylcholine receptors in the regulation of apoptosis	3940	PID BIOCARTA	9606	2	17	0.24708	0.470538	PTK2; SRC;	PTK2|IDBG-37147|ENSG00000169398|5747|; SRC|IDBG-74081|ENSG00000197122|6714|;
Syndecan-3-mediated signaling events	15336	PID NCI	9606	2	17	0.24708	0.470538	IL8; SRC;	IL8|IDBG-23954|ENSG00000169429|3576|; SRC|IDBG-74081|ENSG00000197122|6714|;
Tnfr1 signaling pathway	4052	PID BIOCARTA	9606	2	17	0.24708	0.470538	BIRC3; TNF;	BIRC3|IDBG-69045|ENSG00000023445|330|; TNF|IDBG-300259|ENSG00000232810|7124|;
Ucalpain and friends in cell spread	3968	PID BIOCARTA	9606	2	17	0.24708	0.470538	PTK2; SRC;	PTK2|IDBG-37147|ENSG00000169398|5747|; SRC|IDBG-74081|ENSG00000197122|6714|;
Angiopoietin receptor Tie2-mediated signaling	15393	PID NCI	9606	4	45	0.245116	0.475898	CDKN1A; NFKB1; PTK2; TNF;	CDKN1A|IDBG-85033|ENSG00000124762|1026|; NFKB1|IDBG-31974|ENSG00000109320|4790|; PTK2|IDBG-37147|ENSG00000169398|5747|; TNF|IDBG-300259|ENSG00000232810|7124|;
Neurotrophic factor-mediated Trk receptor signaling	15320	PID NCI	9606	4	45	0.245116	0.475898	EHD4; NEDD4L; RIT1; SQSTM1;	EHD4|IDBG-7456|ENSG00000103966|30844|; NEDD4L|IDBG-3835|ENSG00000049759|23327|; RIT1|IDBG-103321|ENSG00000143622|6016|; SQSTM1|IDBG-61811|ENSG00000161011|8878|;
p73 transcription factor network	15377	PID NCI	9606	6	75	0.244669	0.477824	CDKN1A; GDF15; NEDD4L; PEA15; PLK3; SERPINE1;	CDKN1A|IDBG-85033|ENSG00000124762|1026|; GDF15|IDBG-38078|ENSG00000130513|9518|; NEDD4L|IDBG-3835|ENSG00000049759|23327|; PEA15|IDBG-104008|ENSG00000162734|8682|; PLK3|IDBG-97804|ENSG00000173846|102725475,1263|; SERPINE1|IDBG-32959|ENSG00000106366|5054|;
Arf6 signaling events	15819	PID NCI	9606	3	31	0.251541	0.47812	ARAP2; MET; SRC;	ARAP2|IDBG-13031|ENSG00000047365|116984|; MET|IDBG-37371|ENSG00000105976|4233|; SRC|IDBG-74081|ENSG00000197122|6714|;
Presenilin action in Notch and Wnt signaling	15094	PID NCI	9606	4	46	0.2576	0.485928	DLL1; JUN; NEDD4; NKD1;	DLL1|IDBG-99280|ENSG00000198719|28514|; JUN|IDBG-99221|ENSG00000177606|3725|; NEDD4|IDBG-13236|ENSG00000069869|4734|; NKD1|IDBG-30580|ENSG00000140807|85407|;
Agrin in postsynaptic differentiation	4033	PID BIOCARTA	9606	4	47	0.270207	0.496543	JUN; LAMB3; PTK2; SRC;	JUN|IDBG-99221|ENSG00000177606|3725|; LAMB3|IDBG-106421|ENSG00000196878|3914|; PTK2|IDBG-37147|ENSG00000169398|5747|; SRC|IDBG-74081|ENSG00000197122|6714|;
TGF-beta receptor signaling	15571	PID NCI	9606	4	47	0.270207	0.496543	NEDD4L; PPP1R15A; SMAD7; ZFYVE16;	NEDD4L|IDBG-3835|ENSG00000049759|23327|; PPP1R15A|IDBG-61333|ENSG00000087074|23645|; SMAD7|IDBG-3195|ENSG00000101665|4092|; ZFYVE16|IDBG-31374|ENSG00000039319|9765|;
Insulin-mediated glucose transport	15841	PID NCI	9606	2	18	0.26837	0.496835	STX4; TRIP10;	STX4|IDBG-27565|ENSG00000103496|6810|; TRIP10|IDBG-21941|ENSG00000125733|9322|;
p38 MAPK signaling pathway	15901	PID NCI	9606	2	18	0.26837	0.496835	MAP2K3; TXN;	MAP2K3|IDBG-35553|ENSG00000034152|100996792,5606|; TXN|IDBG-80361|ENSG00000136810|7295|;
Role of egf receptor transactivation by gpcrs in cardiac hypertrophy	3987	PID BIOCARTA	9606	3	32	0.266977	0.498891	EDN1; JUN; NFKBIA;	EDN1|IDBG-61847|ENSG00000078401|1906|; JUN|IDBG-99221|ENSG00000177606|3725|; NFKBIA|IDBG-4758|ENSG00000100906|4792|;
BCR signaling pathway	15384	PID NCI	9606	5	63	0.279031	0.508071	BCL2A1; JUN; NFKB1; NFKBIA; SH3BP5;	BCL2A1|IDBG-25591|ENSG00000140379|597|; JUN|IDBG-99221|ENSG00000177606|3725|; NFKB1|IDBG-31974|ENSG00000109320|4790|; NFKBIA|IDBG-4758|ENSG00000100906|4792|; SH3BP5|IDBG-20659|ENSG00000131370|9467|;
E2F transcription factor network	15410	PID NCI	9606	5	64	0.290059	0.522421	CDKN1A; HIC1; PLAU; RBBP8; SERPINE1;	CDKN1A|IDBG-85033|ENSG00000124762|1026|; HIC1|IDBG-16011|ENSG00000177374|3090|; PLAU|IDBG-78889|ENSG00000122861|5328|; RBBP8|IDBG-1496|ENSG00000101773|5932|; SERPINE1|IDBG-32959|ENSG00000106366|5054|;
Il-2 receptor beta chain in t cell activation	4011	PID BIOCARTA	9606	4	49	0.295718	0.523153	CCNH; IL2RA; SOCS1; SOCS3;	CCNH|IDBG-32948|ENSG00000134480|902|; IL2RA|IDBG-50566|ENSG00000134460|3559|; SOCS1|IDBG-14621|ENSG00000185338|8651|; SOCS3|IDBG-70676|ENSG00000184557|9021|;
ATM pathway	15622	PID NCI	9606	3	34	0.298136	0.524635	BID; NBN; RBBP8;	BID|IDBG-1050|ENSG00000015475|101929618,637|; NBN|IDBG-28009|ENSG00000104320|4683|; RBBP8|IDBG-1496|ENSG00000101773|5932|;
Signaling events mediated by HDAC Class II	15366	PID NCI	9606	3	34	0.298136	0.524635	BCOR; HSP90AA1; RANBP2;	BCOR|IDBG-56665|ENSG00000183337|54880|; HSP90AA1|IDBG-20861|ENSG00000080824|3320|; RANBP2|IDBG-65098|ENSG00000153201|5903|;
Regulation of Telomerase	15864	PID NCI	9606	5	65	0.301163	0.528096	HSP90AA1; IFNG; JUN; NBN; NFKB1;	HSP90AA1|IDBG-20861|ENSG00000080824|3320|; IFNG|IDBG-45916|ENSG00000111537|3458|; JUN|IDBG-99221|ENSG00000177606|3725|; NBN|IDBG-28009|ENSG00000104320|4683|; NFKB1|IDBG-31974|ENSG00000109320|4790|;
ALK1 signaling events	15251	PID NCI	9606	2	20	0.310851	0.536582	INHBA; SMAD7;	INHBA|IDBG-13490|ENSG00000122641|3624|; SMAD7|IDBG-3195|ENSG00000101665|4092|;
Ras signaling pathway	4082	PID BIOCARTA	9606	2	20	0.310851	0.536582	PLD1; RALGDS;	PLD1|IDBG-64867|ENSG00000075651|5337|; RALGDS|IDBG-90728|ENSG00000160271|5900|;
Tgf beta signaling pathway	4035	PID BIOCARTA	9606	2	20	0.310851	0.536582	SKIL; SMAD7;	SKIL|IDBG-64482|ENSG00000136603|6498|; SMAD7|IDBG-3195|ENSG00000101665|4092|;
Signaling events mediated by focal adhesion kinase	15260	PID NCI	9606	4	50	0.308588	0.538273	ITGAV; JUN; PTK2; SRC;	ITGAV|IDBG-77054|ENSG00000138448|3685|; JUN|IDBG-99221|ENSG00000177606|3725|; PTK2|IDBG-37147|ENSG00000169398|5747|; SRC|IDBG-74081|ENSG00000197122|6714|;
IL2 signaling events mediated by PI3K	15791	PID NCI	9606	3	35	0.313799	0.538869	HSP90AA1; IL2RA; NFKB1;	HSP90AA1|IDBG-20861|ENSG00000080824|3320|; IL2RA|IDBG-50566|ENSG00000134460|3559|; NFKB1|IDBG-31974|ENSG00000109320|4790|;
CXCR3-mediated signaling events	15621	PID NCI	9606	2	21	0.331917	0.557486	CXCL9; SRC;	CXCL9|IDBG-25111|ENSG00000138755|4283|; SRC|IDBG-74081|ENSG00000197122|6714|;
IL3-mediated signaling events	15527	PID NCI	9606	2	21	0.331917	0.557486	CEBPB; OSM;	CEBPB|IDBG-80858|ENSG00000172216|1051|; OSM|IDBG-4002|ENSG00000099985|5008|;
PDGFR-alpha signaling pathway	15770	PID NCI	9606	2	21	0.331917	0.557486	ITGAV; JUN;	ITGAV|IDBG-77054|ENSG00000138448|3685|; JUN|IDBG-99221|ENSG00000177606|3725|;
Signaling events mediated by Stem cell factor receptor (c-Kit)	15404	PID NCI	9606	4	52	0.334474	0.559892	MITF; SOCS1; SPRED2; STAT1;	MITF|IDBG-44086|ENSG00000187098|4286|; SOCS1|IDBG-14621|ENSG00000185338|8651|; SPRED2|IDBG-54314|ENSG00000198369|200734|; STAT1|IDBG-77617|ENSG00000115415|6772|;
Signaling events regulated by Ret tyrosine kinase	15569	PID NCI	9606	3	36	0.32948	0.560004	JUN; PTK2; SRC;	JUN|IDBG-99221|ENSG00000177606|3725|; PTK2|IDBG-37147|ENSG00000169398|5747|; SRC|IDBG-74081|ENSG00000197122|6714|;
PDGFR-beta signaling pathway	15816	PID NCI	9606	6	85	0.343232	0.572628	DOCK4; EIF2AK2; ITGAV; JUN; SPHK1; STAT1;	DOCK4|IDBG-36595|ENSG00000128512|9732|; EIF2AK2|IDBG-44867|ENSG00000055332|5610|; ITGAV|IDBG-77054|ENSG00000138448|3685|; JUN|IDBG-99221|ENSG00000177606|3725|; SPHK1|IDBG-69650|ENSG00000176170|8877|; STAT1|IDBG-77617|ENSG00000115415|6772|;
Chrebp regulation by carbohydrates and camp	4074	PID BIOCARTA	9606	3	37	0.345152	0.572953	CCR5; CXCR4; EDN1;	CCR5|IDBG-30229|ENSG00000160791|1234|; CXCR4|IDBG-71032|ENSG00000121966|7852|; EDN1|IDBG-61847|ENSG00000078401|1906|;
Rac1 cell motility signaling pathway	4120	PID BIOCARTA	9606	3	37	0.345152	0.572953	ARAP2; ARFGAP3; PLD1;	ARAP2|IDBG-13031|ENSG00000047365|116984|; ARFGAP3|IDBG-408807|ENSG00000242247|26286|; PLD1|IDBG-64867|ENSG00000075651|5337|;
Cell cycle: g2/m checkpoint	3977	PID BIOCARTA	9606	2	22	0.352795	0.57322	CDKN1A; GADD45A;	CDKN1A|IDBG-85033|ENSG00000124762|1026|; GADD45A|IDBG-99580|ENSG00000116717|1647|;
GMCSF-mediated signaling events	15598	PID NCI	9606	2	22	0.352795	0.57322	CCL2; OSM;	CCL2|IDBG-40504|ENSG00000108691|6347|; OSM|IDBG-4002|ENSG00000099985|5008|;
Inhibition of cellular proliferation by gleevec	3946	PID BIOCARTA	9606	2	22	0.352795	0.57322	JUN; STAT1;	JUN|IDBG-99221|ENSG00000177606|3725|; STAT1|IDBG-77617|ENSG00000115415|6772|;
Tumor suppressor arf inhibits ribosomal biogenesis	4089	PID BIOCARTA	9606	2	22	0.352795	0.57322	HSP90AA1; HSPA1B;	HSP90AA1|IDBG-20861|ENSG00000080824|3320|; HSPA1B|IDBG-79309|ENSG00000204388|3303,3304|;
Caspase Cascade in Apoptosis	14995	PID NCI	9606	4	53	0.347458	0.574864	BID; BIRC3; PTK2; TNF;	BID|IDBG-1050|ENSG00000015475|101929618,637|; BIRC3|IDBG-69045|ENSG00000023445|330|; PTK2|IDBG-37147|ENSG00000169398|5747|; TNF|IDBG-300259|ENSG00000232810|7124|;
Notch signaling pathway	15899	PID NCI	9606	4	53	0.347458	0.574864	CDKN1A; DLL1; JAG1; RBBP8;	CDKN1A|IDBG-85033|ENSG00000124762|1026|; DLL1|IDBG-99280|ENSG00000198719|28514|; JAG1|IDBG-54207|ENSG00000101384|182|; RBBP8|IDBG-1496|ENSG00000101773|5932|;
Activation of csk by camp-dependent protein kinase inhibits signaling through the t cell receptor	4160	PID BIOCARTA	9606	3	38	0.360791	0.580529	CCR5; CXCR4; EDN1;	CCR5|IDBG-30229|ENSG00000160791|1234|; CXCR4|IDBG-71032|ENSG00000121966|7852|; EDN1|IDBG-61847|ENSG00000078401|1906|;
Inactivation of gsk3 by akt causes accumulation of b-catenin in alveolar macrophages	4022	PID BIOCARTA	9606	3	38	0.360791	0.580529	EIF2AK2; NFKBIA; NKD1;	EIF2AK2|IDBG-44867|ENSG00000055332|5610|; NFKBIA|IDBG-4758|ENSG00000100906|4792|; NKD1|IDBG-30580|ENSG00000140807|85407|;
T cell receptor signaling pathway	4156	PID BIOCARTA	9606	4	54	0.36045	0.582805	ARAP2; ARFGAP3; JUN; NFKBIA;	ARAP2|IDBG-13031|ENSG00000047365|116984|; ARFGAP3|IDBG-408807|ENSG00000242247|26286|; JUN|IDBG-99221|ENSG00000177606|3725|; NFKBIA|IDBG-4758|ENSG00000100906|4792|;
Caspase cascade in apoptosis	4166	PID BIOCARTA	9606	2	23	0.37344	0.589456	BIRC2; BIRC3;	BIRC2|IDBG-69075|ENSG00000110330|329|; BIRC3|IDBG-69045|ENSG00000023445|330|;
Cyclins and cell cycle regulation	4145	PID BIOCARTA	9606	2	23	0.37344	0.589456	CCNH; CDKN1A;	CCNH|IDBG-32948|ENSG00000134480|902|; CDKN1A|IDBG-85033|ENSG00000124762|1026|;
Eicosanoid metabolism	3989	PID BIOCARTA	9606	2	23	0.37344	0.589456	PTGER4; PTGES;	PTGER4|IDBG-18106|ENSG00000171522|5734|; PTGES|IDBG-89226|ENSG00000148344|9536|;
Mtor signaling pathway	4110	PID BIOCARTA	9606	2	23	0.37344	0.589456	EIF4E; RHEB;	EIF4E|IDBG-30970|ENSG00000151247|1977|; RHEB|IDBG-49648|ENSG00000106615|6009|;
p75(NTR)-mediated signaling	15333	PID NCI	9606	4	55	0.373434	0.596058	ADAM17; BEX1; RIPK2; SQSTM1;	ADAM17|IDBG-27788|ENSG00000151694|6868|; BEX1|IDBG-80366|ENSG00000133169|55859|; RIPK2|IDBG-27941|ENSG00000104312|8767|; SQSTM1|IDBG-61811|ENSG00000161011|8878|;
Corticosteroids and cardioprotection	3970	PID BIOCARTA	9606	2	24	0.393813	0.606241	EDN1; HSP90AA1;	EDN1|IDBG-61847|ENSG00000078401|1906|; HSP90AA1|IDBG-20861|ENSG00000080824|3320|;
Endogenous TLR signaling	15845	PID NCI	9606	2	24	0.393813	0.606241	IRAK2; TICAM1;	IRAK2|IDBG-17914|ENSG00000134070|3656|; TICAM1|IDBG-19505|ENSG00000127666|148022|;
Plasma membrane estrogen receptor signaling	15557	PID NCI	9606	2	24	0.393813	0.606241	HBEGF; SRC;	HBEGF|IDBG-48445|ENSG00000113070|1839|; SRC|IDBG-74081|ENSG00000197122|6714|;
Retinoic acid receptors-mediated signaling	15413	PID NCI	9606	2	24	0.393813	0.606241	CCNH; VDR;	CCNH|IDBG-32948|ENSG00000134480|902|; VDR|IDBG-29237|ENSG00000111424|7421|;
Tpo signaling pathway	4124	PID BIOCARTA	9606	2	24	0.393813	0.606241	JUN; STAT1;	JUN|IDBG-99221|ENSG00000177606|3725|; STAT1|IDBG-77617|ENSG00000115415|6772|;
a6b1 and a6b4 Integrin signaling	15252	PID NCI	9606	2	24	0.393813	0.606241	IL1A; MET;	IL1A|IDBG-66482|ENSG00000115008|3552|; MET|IDBG-37371|ENSG00000105976|4233|;
Stabilization and expansion of the E-cadherin adherens junction	15724	PID NCI	9606	3	41	0.407278	0.62216	MET; PVRL2; STX4;	MET|IDBG-37371|ENSG00000105976|4233|; PVRL2|IDBG-56684|ENSG00000130202|5819|; STX4|IDBG-27565|ENSG00000103496|6810|;
FAS (CD95) signaling pathway	15900	PID NCI	9606	2	25	0.413879	0.623636	BID; SRC;	BID|IDBG-1050|ENSG00000015475|101929618,637|; SRC|IDBG-74081|ENSG00000197122|6714|;
IL8- and CXCR2-mediated signaling events	14981	PID NCI	9606	2	25	0.413879	0.623636	GNA15; IL8;	GNA15|IDBG-16917|ENSG00000060558|2769|; IL8|IDBG-23954|ENSG00000169429|3576|;
Signaling events mediated by HDAC Class III	15506	PID NCI	9606	2	25	0.413879	0.623636	CDKN1A; HIST4H4;	CDKN1A|IDBG-85033|ENSG00000124762|1026|; HIST4H4|IDBG-21047|ENSG00000197837|121504,554313,8294,8359,8360,8361,8362,8363,8364,8365,8366,8367,8368,8370|;
Integrin family cell surface interactions	15169	PID NCI	9606	2	26	0.433608	0.634176	ITGAV; ITGB8;	ITGAV|IDBG-77054|ENSG00000138448|3685|; ITGB8|IDBG-9181|ENSG00000105855|3696|;
Netrin-mediated signaling events	15097	PID NCI	9606	2	26	0.433608	0.634176	MYO10; PTK2;	MYO10|IDBG-13359|ENSG00000145555|4651|; PTK2|IDBG-37147|ENSG00000169398|5747|;
Pdgf signaling pathway	4071	PID BIOCARTA	9606	2	26	0.433608	0.634176	JUN; STAT1;	JUN|IDBG-99221|ENSG00000177606|3725|; STAT1|IDBG-77617|ENSG00000115415|6772|;
Trk receptor signaling mediated by PI3K and PLC-gamma	14893	PID NCI	9606	2	26	0.433608	0.634176	EGR1; SRC;	EGR1|IDBG-47191|ENSG00000120738|1958|; SRC|IDBG-74081|ENSG00000197122|6714|;
Validated targets of C-MYC transcriptional repression	15263	PID NCI	9606	4	60	0.437781	0.638403	CDKN1A; DDIT3; FTH1; GADD45A;	CDKN1A|IDBG-85033|ENSG00000124762|1026|; DDIT3|IDBG-42805|ENSG00000175197|1649|; FTH1|IDBG-50740|ENSG00000167996|2495|; GADD45A|IDBG-99580|ENSG00000116717|1647|;
Influence of ras and rho proteins on g1 to s transition	4175	PID BIOCARTA	9606	2	27	0.452975	0.65197	CDKN1A; NFKBIA;	CDKN1A|IDBG-85033|ENSG00000124762|1026|; NFKBIA|IDBG-4758|ENSG00000100906|4792|;
Posttranslational regulation of adherens junction stability and dissassembly	15876	PID NCI	9606	3	45	0.467533	0.667139	MET; RIN2; SRC;	MET|IDBG-37371|ENSG00000105976|4233|; RIN2|IDBG-57967|ENSG00000132669|54453|; SRC|IDBG-74081|ENSG00000197122|6714|;
BARD1 signaling events	15606	PID NCI	9606	2	28	0.471957	0.667713	NBN; RBBP8;	NBN|IDBG-28009|ENSG00000104320|4683|; RBBP8|IDBG-1496|ENSG00000101773|5932|;
IL2 signaling events mediated by STAT5	15584	PID NCI	9606	2	28	0.471957	0.667713	IL2RA; LTA;	IL2RA|IDBG-50566|ENSG00000134460|3559|; LTA|IDBG-302490|ENSG00000226979|4049|;
Thromboxane A2 receptor signaling	14941	PID NCI	9606	2	28	0.471957	0.667713	ICAM1; TGM2;	ICAM1|IDBG-26804|ENSG00000090339|3383|; TGM2|IDBG-74569|ENSG00000198959|7052|;
Adp-ribosylation factor	3998	PID BIOCARTA	9606	2	29	0.490538	0.686202	ARAP2; ARFGAP3;	ARAP2|IDBG-13031|ENSG00000047365|116984|; ARFGAP3|IDBG-408807|ENSG00000242247|26286|;
P38 mapk signaling pathway	4081	PID BIOCARTA	9606	2	29	0.490538	0.686202	DDIT3; STAT1;	DDIT3|IDBG-42805|ENSG00000175197|1649|; STAT1|IDBG-77617|ENSG00000115415|6772|;
The information processing pathway at the ifn beta enhancer	3944	PID BIOCARTA	9606	2	29	0.490538	0.686202	IRF7; JUN;	IRF7|IDBG-17225|ENSG00000185507|3665|; JUN|IDBG-99221|ENSG00000177606|3725|;
Aurora A signaling	15046	PID NCI	9606	2	31	0.526437	0.710476	GADD45A; NFKBIA;	GADD45A|IDBG-99580|ENSG00000116717|1647|; NFKBIA|IDBG-4758|ENSG00000100906|4792|;
Erk and pi-3 kinase are necessary for collagen binding in corneal epithelia	4125	PID BIOCARTA	9606	2	31	0.526437	0.710476	PTK2; SRC;	PTK2|IDBG-37147|ENSG00000169398|5747|; SRC|IDBG-74081|ENSG00000197122|6714|;
CXCR4-mediated signaling events	15059	PID NCI	9606	3	50	0.53872	0.72119	CXCR4; PTK2; RGS1;	CXCR4|IDBG-71032|ENSG00000121966|7852|; PTK2|IDBG-37147|ENSG00000169398|5747|; RGS1|IDBG-105443|ENSG00000090104|5996|;
EPHB forward signaling	15316	PID NCI	9606	2	32	0.543735	0.72401	PTK2; SRC;	PTK2|IDBG-37147|ENSG00000169398|5747|; SRC|IDBG-74081|ENSG00000197122|6714|;
Integrin signaling pathway	4024	PID BIOCARTA	9606	2	33	0.560587	0.74051	PTK2; SRC;	PTK2|IDBG-37147|ENSG00000169398|5747|; SRC|IDBG-74081|ENSG00000197122|6714|;
Rho cell motility signaling pathway	4044	PID BIOCARTA	9606	2	33	0.560587	0.74051	ARAP2; ARFGAP3;	ARAP2|IDBG-13031|ENSG00000047365|116984|; ARFGAP3|IDBG-408807|ENSG00000242247|26286|;
Angiotensin ii mediated activation of jnk pathway via pyk2 dependent signaling	4049	PID BIOCARTA	9606	2	34	0.57699	0.755168	JUN; SRC;	JUN|IDBG-99221|ENSG00000177606|3725|; SRC|IDBG-74081|ENSG00000197122|6714|;
LKB1 signaling events	15286	PID NCI	9606	2	34	0.57699	0.755168	HSP90AA1; SIK1;	HSP90AA1|IDBG-20861|ENSG00000080824|3320|; SIK1|IDBG-4715|ENSG00000142178|150094|;
FOXA1 transcription factor network	15723	PID NCI	9606	2	36	0.608439	0.778927	CEBPB; JUN;	CEBPB|IDBG-80858|ENSG00000172216|1051|; JUN|IDBG-99221|ENSG00000177606|3725|;
FOXA2 and FOXA3 transcription factor networks	14900	PID NCI	9606	2	38	0.638078	0.806505	HMGCS1; TFRC;	HMGCS1|IDBG-19361|ENSG00000112972|3157|; TFRC|IDBG-71016|ENSG00000072274|102724492,7037|;
TCR signaling in naÃ¯ve CD4+ T cells	15110	PID NCI	9606	3	60	0.663137	0.825605	LCP2; MAP3K8; SLA2;	LCP2|IDBG-57216|ENSG00000043462|3937|; MAP3K8|IDBG-66703|ENSG00000107968|1326|; SLA2|IDBG-73000|ENSG00000101082|84174|;
Validated nuclear estrogen receptor alpha network	15063	PID NCI	9606	3	64	0.705545	0.833598	C3; CEBPB; JUN;	C3|IDBG-21798|ENSG00000125730|718|; CEBPB|IDBG-80858|ENSG00000172216|1051|; JUN|IDBG-99221|ENSG00000177606|3725|;
Insulin Pathway	15835	PID NCI	9606	2	42	0.692023	0.848836	SGK1; TRIP10;	SGK1|IDBG-96775|ENSG00000118515|6446|; TRIP10|IDBG-21941|ENSG00000125733|9322|;
Fanconi anemia pathway	15101	PID NCI	9606	2	45	0.727991	0.850034	HES1; NBN;	HES1|IDBG-70185|ENSG00000114315|3280|; NBN|IDBG-28009|ENSG00000104320|4683|;
TCR signaling in naÃ¯ve CD8+ T cells	14930	PID NCI	9606	2	48	0.760337	0.871457	LCP2; MAP3K8;	LCP2|IDBG-57216|ENSG00000043462|3937|; MAP3K8|IDBG-66703|ENSG00000107968|1326|;
Regulation of nuclear beta catenin signaling and target gene transcription	15295	PID NCI	9606	3	72	0.777902	0.885475	IL8; JUN; MITF;	IL8|IDBG-23954|ENSG00000169429|3576|; JUN|IDBG-99221|ENSG00000177606|3725|; MITF|IDBG-44086|ENSG00000187098|4286|;
CDC42 signaling events	15467	PID NCI	9606	2	61	0.86471	0.949561	JUN; PLD1;	JUN|IDBG-99221|ENSG00000177606|3725|; PLD1|IDBG-64867|ENSG00000075651|5337|;
Coregulation of Androgen receptor activity	15082	PID NCI	9606	2	60	0.858462	0.950031	TGIF1; ZMIZ1;	TGIF1|IDBG-489|ENSG00000177426|7050|; ZMIZ1|IDBG-79982|ENSG00000108175|57178|;

## Sheet: Calbicans_up_significant_any_tp
Pathway Name	Pathway Id	Source Name	Significant at 15 min	Significant at 30 min	Significant at 60 min	Significant at 120 min	Significant at 240 min
Alpha9 beta1 integrin signaling events	15241	PID NCI				X
Alternative NF-kappaB pathway	15820	PID NCI				X	X
amb2 Integrin signaling	15836	PID NCI		X	X	X	X
Angiotensin ii mediated activation of jnk pathway via pyk2 dependent signaling	4049	PID BIOCARTA	X
AP-1 transcription factor network	15318	PID NCI	X	X	X	X	X
ATF-2 transcription factor network	15253	PID NCI	X	X	X	X	X
Atm signaling pathway	3932	PID BIOCARTA		X
Atypical NF-kappaB pathway	14922	PID NCI				X	X
Bcr signaling pathway	4023	PID BIOCARTA	X
BCR signaling pathway	15384	PID NCI	X	X
Beta1 integrin cell surface interactions	14944	PID NCI			X
Beta2 integrin cell surface interactions	15182	PID NCI		X
Beta3 integrin cell surface interactions	15634	PID NCI			X	X	X
Bone remodeling	4036	PID BIOCARTA		X	X
Cadmium induces dna synthesis and proliferation in macrophages	4178	PID BIOCARTA	X	X	X
Calcineurin-regulated NFAT-dependent transcription in lymphocytes	15231	PID NCI	X	X	X	X	X
Calcium signaling by hbx of hepatitis b virus	4105	PID BIOCARTA	X	X
Calcium signaling in the CD4+ TCR pathway	14910	PID NCI	X	X	X	X	X
Canonical NF-kappaB pathway	15469	PID NCI		X	X	X	X
CD40/CD40L signaling	14909	PID NCI		X		X	X
Cd40l signaling pathway	4093	PID BIOCARTA				X	X
Cellular roles of Anthrax toxin	15089	PID NCI		X		X
C-MYB transcription factor network	15398	PID NCI			X	X
Direct p53 effectors	15209	PID NCI	X	X	X	X	X
Downregulated of mta-3 in er-negative breast tumors	3959	PID BIOCARTA		X
Downstream signaling in naïve CD8+ T cells	15166	PID NCI	X	X	X	X	X
Endothelins	15358	PID NCI	X	X
ErbB receptor signaling network	15445	PID NCI		X	X
ErbB1 downstream signaling	15233	PID NCI	X	X	X	X
ErbB2/ErbB3 signaling events	15442	PID NCI	X	X
ErbB4 signaling events	15100	PID NCI		X
Erythropoietin mediated neuroprotection through nf-kb	4161	PID BIOCARTA		X	X	X	X
Fc epsilon receptor i signaling in mast cells	4183	PID BIOCARTA	X	X
Fc-epsilon receptor I signaling in mast cells	15695	PID NCI	X	X
FGF signaling pathway	15346	PID NCI	X	X	X	X	X
FOXA1 transcription factor network	15723	PID NCI	X	X
Gata3 participate in activating the th2 cytokine genes expression	4080	PID BIOCARTA		X
Glucocorticoid receptor regulatory network	15321	PID NCI	X	X	X	X	X
GMCSF-mediated signaling events	15598	PID NCI	X	X
HIF-1-alpha transcription factor network	15518	PID NCI	X	X	X	X	X
HIF-2-alpha transcription factor network	15324	PID NCI				X	X
HIV-1 Nef: Negative effector of Fas and TNF-alpha	15863	PID NCI				X
Hypoxia and p53 in the cardiovascular system	4091	PID BIOCARTA				X	X
Hypoxia-inducible factor in the cardivascular system	3949	PID BIOCARTA			X	X	X
IFN-gamma pathway	15869	PID NCI				X
Igf-1 signaling pathway	4168	PID BIOCARTA	X	X	X
Il 6 signaling pathway	3992	PID BIOCARTA		X
Il-10 anti-inflammatory signaling pathway	4128	PID BIOCARTA		X	X	X	X
IL12 signaling mediated by STAT4	15277	PID NCI	X	X
IL12-mediated signaling events	15185	PID NCI	X	X	X	X	X
IL1-mediated signaling events	15122	PID NCI		X	X	X	X
Il-2 receptor beta chain in t cell activation	4011	PID BIOCARTA	X
IL23-mediated signaling events	15427	PID NCI	X	X	X	X	X
IL27-mediated signaling events	15133	PID NCI		X	X	X	X
IL2-mediated signaling events	15044	PID NCI	X	X	X
IL3-mediated signaling events	15527	PID NCI		X
IL4-mediated signaling events	15439	PID NCI	X	X	X
IL6-mediated signaling events	15826	PID NCI	X	X	X	X	X
Inhibition of cellular proliferation by gleevec	3946	PID BIOCARTA	X	X
Keratinocyte differentiation	4032	PID BIOCARTA	X	X	X	X
LPA receptor mediated events	15008	PID NCI	X	X	X
Mapkinase signaling pathway	4137	PID BIOCARTA	X
Mechanism of gene regulation by peroxisome proliferators via ppara	3965	PID BIOCARTA	X	X			X
Mets affect on macrophage differentiation	4075	PID BIOCARTA	X	X	X
Nerve growth factor pathway (ngf)	4099	PID BIOCARTA	X	X
Nfat and hypertrophy of the heart	4058	PID BIOCARTA		X
Nfkb activation by nontypeable hemophilus influenzae	4159	PID BIOCARTA	X	X	X	X	X
Nf-kb signaling pathway	3978	PID BIOCARTA		X	X	X	X
Osteopontin-mediated events	15887	PID NCI	X	X	X	X	X
Oxidative stress induced gene expression via nrf2	4184	PID BIOCARTA	X	X	X	X	X
Pdgf signaling pathway	4071	PID BIOCARTA	X	X
PDGFR-alpha signaling pathway	15770	PID NCI	X	X	X
PDGFR-beta signaling pathway	15816	PID NCI	X
Pertussis toxin-insensitive ccr5 signaling in macrophage	4060	PID BIOCARTA	X	X	X	X	X
Presenilin action in Notch and Wnt signaling	15094	PID NCI	X
Regulation of Androgen receptor activity	15656	PID NCI	X
Regulation of map kinase pathways through dual specificity phosphatases	4090	PID BIOCARTA		X	X	X	X
Regulation of nuclear beta catenin signaling and target gene transcription	15295	PID NCI	X
Regulation of nuclear SMAD2/3 signaling	15480	PID NCI	X	X	X	X	X
Regulation of p38-alpha and p38-beta	15540	PID NCI				X	X
Regulation of Telomerase	15864	PID NCI	X
Repression of pain sensation by the transcriptional regulator dream	4031	PID BIOCARTA	X	X	X
RhoA signaling pathway	15635	PID NCI	X
Role of egf receptor transactivation by gpcrs in cardiac hypertrophy	3987	PID BIOCARTA	X	X	X
RXR and RAR heterodimerization with other nuclear receptor	15010	PID NCI		X		X	X
S1P1 pathway	14957	PID NCI					X
S1P2 pathway	15183	PID NCI	X	X
S1P3 pathway	15477	PID NCI			X	X	X
Signal transduction through il1r	4064	PID BIOCARTA	X	X	X	X	X
Signaling events mediated by Hepatocyte Growth Factor Receptor (c-Met)	14943	PID NCI	X	X
Signaling events mediated by PRL	15434	PID NCI			X	X	X
Signaling events mediated by VEGFR1 and VEGFR2	15504	PID NCI					X
Signaling mediated by p38-alpha and p38-beta	15526	PID NCI	X	X	X	X
Stress induction of hsp regulation	4047	PID BIOCARTA		X
T cell receptor signaling pathway	4156	PID BIOCARTA	X	X
The 41bb-dependent immune response	3936	PID BIOCARTA		X		X	X
TNF receptor signaling pathway	15154	PID NCI				X	X
Tnf/stress related signaling	4103	PID BIOCARTA		X
Tnfr2 signaling pathway	4004	PID BIOCARTA				X	X
Toll-like receptor pathway	3951	PID BIOCARTA	X	X
Tpo signaling pathway	4124	PID BIOCARTA	X	X
Trk receptor signaling mediated by the MAPK pathway	14953	PID NCI	X	X
Tsp-1 induced apoptosis in microvascular endothelial cell	3984	PID BIOCARTA	X	X	X
Validated targets of C-MYC transcriptional activation	15279	PID NCI					X
Validated transcriptional targets of AP1 family members Fra1 and Fra2	14994	PID NCI	X	X	X	X	X
Validated transcriptional targets of TAp63 isoforms	15683	PID NCI				X	X
VEGF and VEGFR signaling network	14905	PID NCI				X	X
Vegf hypoxia and angiogenesis	3979	PID BIOCARTA					X
VEGFR1 specific signals	15709	PID NCI				X	X
Visceral fat deposits and the metabolic syndrome	4009	PID BIOCARTA				X	X

## Sheet: Cglabrata_up_15
Pathway Name	Pathway Id	Source Name	Organism	Pathway uploaded gene count	Genes in InnateDB for this entity	Pathway p-value	Pathway p-value (corrected)	Gene Symbols	Genes (Symbol|IDBG-ID|Ensembl|Entrez|Fold Change|P-Value)
Calcineurin-regulated NFAT-dependent transcription in lymphocytes	15231	PID NCI	9606	8	45	2.52861e-12	4.42507e-10	EGR1; EGR2; EGR3; FOS; IL8; JUN; JUNB; PTGS2;	EGR1|IDBG-47191|ENSG00000120738|1958|; EGR2|IDBG-75626|ENSG00000122877|1959|; EGR3|IDBG-11219|ENSG00000179388|1960|; FOS|IDBG-12957|ENSG00000170345|2353|; IL8|IDBG-23954|ENSG00000169429|3576|; JUN|IDBG-99221|ENSG00000177606|3725|; JUNB|IDBG-30976|ENSG00000171223|3726|; PTGS2|IDBG-105426|ENSG00000073756|5743|;
AP-1 transcription factor network	15318	PID NCI	9606	7	67	3.29967e-09	2.88721e-07	DUSP1; EGR1; FOS; FOSB; IL8; JUN; JUNB;	DUSP1|IDBG-57812|ENSG00000120129|1843|; EGR1|IDBG-47191|ENSG00000120738|1958|; FOS|IDBG-12957|ENSG00000170345|2353|; FOSB|IDBG-57590|ENSG00000125740|2354|; IL8|IDBG-23954|ENSG00000169429|3576|; JUN|IDBG-99221|ENSG00000177606|3725|; JUNB|IDBG-30976|ENSG00000171223|3726|;
ATF-2 transcription factor network	15253	PID NCI	9606	6	56	4.18664e-08	2.44221e-06	DUSP1; FOS; IL8; JUN; JUNB; SOCS3;	DUSP1|IDBG-57812|ENSG00000120129|1843|; FOS|IDBG-12957|ENSG00000170345|2353|; IL8|IDBG-23954|ENSG00000169429|3576|; JUN|IDBG-99221|ENSG00000177606|3725|; JUNB|IDBG-30976|ENSG00000171223|3726|; SOCS3|IDBG-70676|ENSG00000184557|9021|;
Calcium signaling in the CD4+ TCR pathway	14910	PID NCI	9606	4	23	1.23277e-06	3.59558e-05	FOS; JUN; JUNB; PTGS2;	FOS|IDBG-12957|ENSG00000170345|2353|; JUN|IDBG-99221|ENSG00000177606|3725|; JUNB|IDBG-30976|ENSG00000171223|3726|; PTGS2|IDBG-105426|ENSG00000073756|5743|;
Glucocorticoid receptor regulatory network	15321	PID NCI	9606	5	69	4.48004e-06	8.71119e-05	EGR1; FOS; IL8; JUN; NR4A1;	EGR1|IDBG-47191|ENSG00000120738|1958|; FOS|IDBG-12957|ENSG00000170345|2353|; IL8|IDBG-23954|ENSG00000169429|3576|; JUN|IDBG-99221|ENSG00000177606|3725|; NR4A1|IDBG-33982|ENSG00000123358|3164|;
ErbB1 downstream signaling	15233	PID NCI	9606	5	85	1.25424e-05	0.000219491	DUSP1; EGR1; FOS; JUN; ZFP36;	DUSP1|IDBG-57812|ENSG00000120129|1843|; EGR1|IDBG-47191|ENSG00000120738|1958|; FOS|IDBG-12957|ENSG00000170345|2353|; JUN|IDBG-99221|ENSG00000177606|3725|; ZFP36|IDBG-50307|ENSG00000128016|7538|;
Downstream signaling in naïve CD8+ T cells	15166	PID NCI	9606	4	43	1.63174e-05	0.000237963	EGR1; FOS; JUN; JUNB;	EGR1|IDBG-47191|ENSG00000120738|1958|; FOS|IDBG-12957|ENSG00000170345|2353|; JUN|IDBG-99221|ENSG00000177606|3725|; JUNB|IDBG-30976|ENSG00000171223|3726|;
IL6-mediated signaling events	15826	PID NCI	9606	4	43	1.63174e-05	0.000237963	FOS; JUN; JUNB; SOCS3;	FOS|IDBG-12957|ENSG00000170345|2353|; JUN|IDBG-99221|ENSG00000177606|3725|; JUNB|IDBG-30976|ENSG00000171223|3726|; SOCS3|IDBG-70676|ENSG00000184557|9021|;
Tsp-1 induced apoptosis in microvascular endothelial cell	3984	PID BIOCARTA	9606	2	7	0.000266436	0.00245402	FOS; JUN;	FOS|IDBG-12957|ENSG00000170345|2353|; JUN|IDBG-99221|ENSG00000177606|3725|;
Validated transcriptional targets of AP1 family members Fra1 and Fra2	14994	PID NCI	9606	3	35	0.000265817	0.00258434	IL8; JUN; JUNB;	IL8|IDBG-23954|ENSG00000169429|3576|; JUN|IDBG-99221|ENSG00000177606|3725|; JUNB|IDBG-30976|ENSG00000171223|3726|;
IL2-mediated signaling events	15044	PID NCI	9606	3	37	0.000314002	0.00274752	FOS; JUN; SOCS3;	FOS|IDBG-12957|ENSG00000170345|2353|; JUN|IDBG-99221|ENSG00000177606|3725|; SOCS3|IDBG-70676|ENSG00000184557|9021|;
Pertussis toxin-insensitive ccr5 signaling in macrophage	4060	PID BIOCARTA	9606	2	8	0.000354437	0.00295365	FOS; JUN;	FOS|IDBG-12957|ENSG00000170345|2353|; JUN|IDBG-99221|ENSG00000177606|3725|;
Mechanism of gene regulation by peroxisome proliferators via ppara	3965	PID BIOCARTA	9606	3	41	0.000426527	0.00339282	APOA2; DUSP1; JUN;	APOA2|IDBG-104234|ENSG00000158874|336|; DUSP1|IDBG-57812|ENSG00000120129|1843|; JUN|IDBG-99221|ENSG00000177606|3725|;
LPA receptor mediated events	15008	PID NCI	9606	3	46	0.000599873	0.00419911	FOS; IL8; JUN;	FOS|IDBG-12957|ENSG00000170345|2353|; IL8|IDBG-23954|ENSG00000169429|3576|; JUN|IDBG-99221|ENSG00000177606|3725|;
S1P2 pathway	15183	PID NCI	9606	2	13	0.000976151	0.00657025	FOS; JUN;	FOS|IDBG-12957|ENSG00000170345|2353|; JUN|IDBG-99221|ENSG00000177606|3725|;
Direct p53 effectors	15209	PID NCI	9606	4	129	0.00116658	0.00703969	BTG2; DUSP1; JUN; PMAIP1;	BTG2|IDBG-105945|ENSG00000159388|7832|; DUSP1|IDBG-57812|ENSG00000120129|1843|; JUN|IDBG-99221|ENSG00000177606|3725|; PMAIP1|IDBG-4142|ENSG00000141682|5366|;
Calcium signaling by hbx of hepatitis b virus	4105	PID BIOCARTA	9606	2	15	0.00130807	0.00715348	FOS; JUN;	FOS|IDBG-12957|ENSG00000170345|2353|; JUN|IDBG-99221|ENSG00000177606|3725|;
Repression of pain sensation by the transcriptional regulator dream	4031	PID BIOCARTA	9606	2	15	0.00130807	0.00715348	FOS; JUN;	FOS|IDBG-12957|ENSG00000170345|2353|; JUN|IDBG-99221|ENSG00000177606|3725|;
Fc-epsilon receptor I signaling in mast cells	15695	PID NCI	9606	3	60	0.00130604	0.00761857	DUSP1; FOS; JUN;	DUSP1|IDBG-57812|ENSG00000120129|1843|; FOS|IDBG-12957|ENSG00000170345|2353|; JUN|IDBG-99221|ENSG00000177606|3725|;
Cadmium induces dna synthesis and proliferation in macrophages	4178	PID BIOCARTA	9606	2	16	0.00149153	0.00790961	FOS; JUN;	FOS|IDBG-12957|ENSG00000170345|2353|; JUN|IDBG-99221|ENSG00000177606|3725|;
Nerve growth factor pathway (ngf)	4099	PID BIOCARTA	9606	2	17	0.00168654	0.00868074	FOS; JUN;	FOS|IDBG-12957|ENSG00000170345|2353|; JUN|IDBG-99221|ENSG00000177606|3725|;
Mets affect on macrophage differentiation	4075	PID BIOCARTA	9606	2	18	0.00189304	0.00920228	FOS; JUN;	FOS|IDBG-12957|ENSG00000170345|2353|; JUN|IDBG-99221|ENSG00000177606|3725|;
Oxidative stress induced gene expression via nrf2	4184	PID BIOCARTA	9606	2	19	0.00211093	0.00998414	FOS; JUN;	FOS|IDBG-12957|ENSG00000170345|2353|; JUN|IDBG-99221|ENSG00000177606|3725|;
Igf-1 signaling pathway	4168	PID BIOCARTA	9606	2	20	0.00234014	0.0102381	FOS; JUN;	FOS|IDBG-12957|ENSG00000170345|2353|; JUN|IDBG-99221|ENSG00000177606|3725|;
PDGFR-alpha signaling pathway	15770	PID NCI	9606	2	21	0.00258058	0.0110147	FOS; JUN;	FOS|IDBG-12957|ENSG00000170345|2353|; JUN|IDBG-99221|ENSG00000177606|3725|;
GMCSF-mediated signaling events	15598	PID NCI	9606	2	22	0.00283218	0.0115263	FOS; OSM;	FOS|IDBG-12957|ENSG00000170345|2353|; OSM|IDBG-4002|ENSG00000099985|5008|;
Inhibition of cellular proliferation by gleevec	3946	PID BIOCARTA	9606	2	22	0.00283218	0.0115263	FOS; JUN;	FOS|IDBG-12957|ENSG00000170345|2353|; JUN|IDBG-99221|ENSG00000177606|3725|;
Trk receptor signaling mediated by the MAPK pathway	14953	PID NCI	9606	2	25	0.00365311	0.0133186	EGR1; FOS;	EGR1|IDBG-47191|ENSG00000120738|1958|; FOS|IDBG-12957|ENSG00000170345|2353|;
Tpo signaling pathway	4124	PID BIOCARTA	9606	2	24	0.00336853	0.0133975	FOS; JUN;	FOS|IDBG-12957|ENSG00000170345|2353|; JUN|IDBG-99221|ENSG00000177606|3725|;
IL12 signaling mediated by STAT4	15277	PID NCI	9606	2	26	0.00394854	0.0138199	FOS; JUN;	FOS|IDBG-12957|ENSG00000170345|2353|; JUN|IDBG-99221|ENSG00000177606|3725|;
Pdgf signaling pathway	4071	PID BIOCARTA	9606	2	26	0.00394854	0.0138199	FOS; JUN;	FOS|IDBG-12957|ENSG00000170345|2353|; JUN|IDBG-99221|ENSG00000177606|3725|;
Osteopontin-mediated events	15887	PID NCI	9606	2	27	0.00425473	0.0145996	FOS; JUN;	FOS|IDBG-12957|ENSG00000170345|2353|; JUN|IDBG-99221|ENSG00000177606|3725|;
Endothelins	15358	PID NCI	9606	2	28	0.0045716	0.0148154	FOS; JUN;	FOS|IDBG-12957|ENSG00000170345|2353|; JUN|IDBG-99221|ENSG00000177606|3725|;
ErbB2/ErbB3 signaling events	15442	PID NCI	9606	2	28	0.0045716	0.0148154	FOS; JUN;	FOS|IDBG-12957|ENSG00000170345|2353|; JUN|IDBG-99221|ENSG00000177606|3725|;
Nfkb activation by nontypeable hemophilus influenzae	4159	PID BIOCARTA	9606	2	28	0.0045716	0.0148154	DUSP1; IL8;	DUSP1|IDBG-57812|ENSG00000120129|1843|; IL8|IDBG-23954|ENSG00000169429|3576|;
Fc epsilon receptor i signaling in mast cells	4183	PID BIOCARTA	9606	2	29	0.00489908	0.0153096	FOS; JUN;	FOS|IDBG-12957|ENSG00000170345|2353|; JUN|IDBG-99221|ENSG00000177606|3725|;
Bcr signaling pathway	4023	PID BIOCARTA	9606	2	31	0.00558555	0.0162912	FOS; JUN;	FOS|IDBG-12957|ENSG00000170345|2353|; JUN|IDBG-99221|ENSG00000177606|3725|;
RhoA signaling pathway	15635	PID NCI	9606	2	31	0.00558555	0.0162912	FOS; JUN;	FOS|IDBG-12957|ENSG00000170345|2353|; JUN|IDBG-99221|ENSG00000177606|3725|;
Signaling mediated by p38-alpha and p38-beta	15526	PID NCI	9606	2	31	0.00558555	0.0162912	JUN; PTGS2;	JUN|IDBG-99221|ENSG00000177606|3725|; PTGS2|IDBG-105426|ENSG00000073756|5743|;
Role of egf receptor transactivation by gpcrs in cardiac hypertrophy	3987	PID BIOCARTA	9606	2	32	0.00594439	0.0170536	FOS; JUN;	FOS|IDBG-12957|ENSG00000170345|2353|; JUN|IDBG-99221|ENSG00000177606|3725|;
Angiotensin ii mediated activation of jnk pathway via pyk2 dependent signaling	4049	PID BIOCARTA	9606	2	34	0.0066929	0.0185914	FOS; JUN;	FOS|IDBG-12957|ENSG00000170345|2353|; JUN|IDBG-99221|ENSG00000177606|3725|;
Signal transduction through il1r	4064	PID BIOCARTA	9606	2	35	0.00708242	0.0190681	FOS; JUN;	FOS|IDBG-12957|ENSG00000170345|2353|; JUN|IDBG-99221|ENSG00000177606|3725|;
Toll-like receptor pathway	3951	PID BIOCARTA	9606	2	35	0.00708242	0.0190681	FOS; JUN;	FOS|IDBG-12957|ENSG00000170345|2353|; JUN|IDBG-99221|ENSG00000177606|3725|;
FOXA1 transcription factor network	15723	PID NCI	9606	2	36	0.00748202	0.0198387	FOS; JUN;	FOS|IDBG-12957|ENSG00000170345|2353|; JUN|IDBG-99221|ENSG00000177606|3725|;
IL23-mediated signaling events	15427	PID NCI	9606	2	37	0.00789162	0.0206124	CXCL1; SOCS3;	CXCL1|IDBG-24070|ENSG00000163739|2919|; SOCS3|IDBG-70676|ENSG00000184557|9021|;
Presenilin action in Notch and Wnt signaling	15094	PID NCI	9606	2	46	0.0120161	0.0300403	FOS; JUN;	FOS|IDBG-12957|ENSG00000170345|2353|; JUN|IDBG-99221|ENSG00000177606|3725|;
Il-2 receptor beta chain in t cell activation	4011	PID BIOCARTA	9606	2	49	0.0135606	0.0320691	FOS; SOCS3;	FOS|IDBG-12957|ENSG00000170345|2353|; SOCS3|IDBG-70676|ENSG00000184557|9021|;
Regulation of Androgen receptor activity	15656	PID NCI	9606	2	48	0.0130366	0.0321326	EGR1; JUN;	EGR1|IDBG-47191|ENSG00000120738|1958|; JUN|IDBG-99221|ENSG00000177606|3725|;
FGF signaling pathway	15346	PID NCI	9606	2	51	0.0146358	0.0341502	FOS; JUN;	FOS|IDBG-12957|ENSG00000170345|2353|; JUN|IDBG-99221|ENSG00000177606|3725|;
Keratinocyte differentiation	4032	PID BIOCARTA	9606	2	52	0.0151868	0.0345155	FOS; JUN;	FOS|IDBG-12957|ENSG00000170345|2353|; JUN|IDBG-99221|ENSG00000177606|3725|;
T cell receptor signaling pathway	4156	PID BIOCARTA	9606	2	54	0.0163154	0.0361417	FOS; JUN;	FOS|IDBG-12957|ENSG00000170345|2353|; JUN|IDBG-99221|ENSG00000177606|3725|;
Validated transcriptional targets of TAp63 isoforms	15683	PID NCI	9606	2	54	0.0163154	0.0361417	EGR2; PMAIP1;	EGR2|IDBG-75626|ENSG00000122877|1959|; PMAIP1|IDBG-4142|ENSG00000141682|5366|;
Mapkinase signaling pathway	4137	PID BIOCARTA	9606	2	56	0.0174789	0.038235	FOS; JUN;	FOS|IDBG-12957|ENSG00000170345|2353|; JUN|IDBG-99221|ENSG00000177606|3725|;
IL12-mediated signaling events	15185	PID NCI	9606	2	57	0.0180736	0.0390478	CCL3; FOS;	CCL3|IDBG-776925|ENSG00000277632|6348|; FOS|IDBG-12957|ENSG00000170345|2353|;
IL4-mediated signaling events	15439	PID NCI	9606	2	60	0.0199085	0.0409882	EGR2; SOCS3;	EGR2|IDBG-75626|ENSG00000122877|1959|; SOCS3|IDBG-70676|ENSG00000184557|9021|;
BCR signaling pathway	15384	PID NCI	9606	2	63	0.0218185	0.0429016	FOS; JUN;	FOS|IDBG-12957|ENSG00000170345|2353|; JUN|IDBG-99221|ENSG00000177606|3725|;
HIF-1-alpha transcription factor network	15518	PID NCI	9606	2	64	0.0224716	0.0436947	FOS; JUN;	FOS|IDBG-12957|ENSG00000170345|2353|; JUN|IDBG-99221|ENSG00000177606|3725|;
Regulation of Telomerase	15864	PID NCI	9606	2	65	0.0231327	0.0444859	FOS; JUN;	FOS|IDBG-12957|ENSG00000170345|2353|; JUN|IDBG-99221|ENSG00000177606|3725|;
Signaling events mediated by Hepatocyte Growth Factor Receptor (c-Met)	14943	PID NCI	9606	2	67	0.0244789	0.0465631	EGR1; JUN;	EGR1|IDBG-47191|ENSG00000120738|1958|; JUN|IDBG-99221|ENSG00000177606|3725|;
Regulation of nuclear SMAD2/3 signaling	15480	PID NCI	9606	2	70	0.0265572	0.0494416	FOS; JUN;	FOS|IDBG-12957|ENSG00000170345|2353|; JUN|IDBG-99221|ENSG00000177606|3725|;
Regulation of nuclear beta catenin signaling and target gene transcription	15295	PID NCI	9606	2	72	0.0279813	0.0515446	IL8; JUN;	IL8|IDBG-23954|ENSG00000169429|3576|; JUN|IDBG-99221|ENSG00000177606|3725|;
PDGFR-beta signaling pathway	15816	PID NCI	9606	2	85	0.0379554	0.0603836	FOS; JUN;	FOS|IDBG-12957|ENSG00000170345|2353|; JUN|IDBG-99221|ENSG00000177606|3725|;

## Sheet: Cglabrata_up_30
Pathway Name	Pathway Id	Source Name	Organism	Pathway uploaded gene count	Genes in InnateDB for this entity	Pathway p-value	Pathway p-value (corrected)	Gene Symbols	Genes (Symbol|IDBG-ID|Ensembl|Entrez|Fold Change|P-Value)
Calcineurin-regulated NFAT-dependent transcription in lymphocytes	15231	PID NCI	9606	10	45	1.13277e-12	1.67649e-10	EGR1; EGR2; EGR3; FOS; FOSL1; IL8; JUN; JUNB; PTGS2; TNF;	EGR1|IDBG-47191|ENSG00000120738|1958|; EGR2|IDBG-75626|ENSG00000122877|1959|; EGR3|IDBG-11219|ENSG00000179388|1960|; FOS|IDBG-12957|ENSG00000170345|2353|; FOSL1|IDBG-58044|ENSG00000175592|8061|; IL8|IDBG-23954|ENSG00000169429|3576|; JUN|IDBG-99221|ENSG00000177606|3725|; JUNB|IDBG-30976|ENSG00000171223|3726|; PTGS2|IDBG-105426|ENSG00000073756|5743|; TNF|IDBG-300259|ENSG00000232810|7124|;
AP-1 transcription factor network	15318	PID NCI	9606	9	67	1.91692e-09	1.41852e-07	ATF3; DUSP1; EGR1; FOS; FOSB; FOSL1; IL8; JUN; JUNB;	ATF3|IDBG-106549|ENSG00000162772|467|; DUSP1|IDBG-57812|ENSG00000120129|1843|; EGR1|IDBG-47191|ENSG00000120738|1958|; FOS|IDBG-12957|ENSG00000170345|2353|; FOSB|IDBG-57590|ENSG00000125740|2354|; FOSL1|IDBG-58044|ENSG00000175592|8061|; IL8|IDBG-23954|ENSG00000169429|3576|; JUN|IDBG-99221|ENSG00000177606|3725|; JUNB|IDBG-30976|ENSG00000171223|3726|;
ATF-2 transcription factor network	15253	PID NCI	9606	8	56	9.72486e-09	5.75712e-07	ATF3; DDIT3; DUSP1; FOS; IL8; JUN; JUNB; SOCS3;	ATF3|IDBG-106549|ENSG00000162772|467|; DDIT3|IDBG-42805|ENSG00000175197|1649|; DUSP1|IDBG-57812|ENSG00000120129|1843|; FOS|IDBG-12957|ENSG00000170345|2353|; IL8|IDBG-23954|ENSG00000169429|3576|; JUN|IDBG-99221|ENSG00000177606|3725|; JUNB|IDBG-30976|ENSG00000171223|3726|; SOCS3|IDBG-70676|ENSG00000184557|9021|;
Validated transcriptional targets of AP1 family members Fra1 and Fra2	14994	PID NCI	9606	6	35	2.47168e-07	1.04517e-05	FOSL1; IL8; JUN; JUNB; LIF; PLAUR;	FOSL1|IDBG-58044|ENSG00000175592|8061|; IL8|IDBG-23954|ENSG00000169429|3576|; JUN|IDBG-99221|ENSG00000177606|3725|; JUNB|IDBG-30976|ENSG00000171223|3726|; LIF|IDBG-3968|ENSG00000128342|3976|; PLAUR|IDBG-55442|ENSG00000011422|5329|;
Glucocorticoid receptor regulatory network	15321	PID NCI	9606	7	69	9.58826e-07	2.3651e-05	EGR1; FOS; ICAM1; IL8; JUN; NR4A1; SGK1;	EGR1|IDBG-47191|ENSG00000120738|1958|; FOS|IDBG-12957|ENSG00000170345|2353|; ICAM1|IDBG-26804|ENSG00000090339|3383|; IL8|IDBG-23954|ENSG00000169429|3576|; JUN|IDBG-99221|ENSG00000177606|3725|; NR4A1|IDBG-33982|ENSG00000123358|3164|; SGK1|IDBG-96775|ENSG00000118515|6446|;
Downstream signaling in naïve CD8+ T cells	15166	PID NCI	9606	6	43	8.83729e-07	2.37804e-05	EGR1; FOS; FOSL1; JUN; JUNB; TNF;	EGR1|IDBG-47191|ENSG00000120738|1958|; FOS|IDBG-12957|ENSG00000170345|2353|; FOSL1|IDBG-58044|ENSG00000175592|8061|; JUN|IDBG-99221|ENSG00000177606|3725|; JUNB|IDBG-30976|ENSG00000171223|3726|; TNF|IDBG-300259|ENSG00000232810|7124|;
Calcium signaling in the CD4+ TCR pathway	14910	PID NCI	9606	5	23	7.55113e-07	2.48348e-05	FOS; FOSL1; JUN; JUNB; PTGS2;	FOS|IDBG-12957|ENSG00000170345|2353|; FOSL1|IDBG-58044|ENSG00000175592|8061|; JUN|IDBG-99221|ENSG00000177606|3725|; JUNB|IDBG-30976|ENSG00000171223|3726|; PTGS2|IDBG-105426|ENSG00000073756|5743|;
Signal transduction through il1r	4064	PID BIOCARTA	9606	5	35	6.77354e-06	0.000111387	FOS; IL1A; IL1B; JUN; TNF;	FOS|IDBG-12957|ENSG00000170345|2353|; IL1A|IDBG-66482|ENSG00000115008|3552|; IL1B|IDBG-66519|ENSG00000125538|3553|; JUN|IDBG-99221|ENSG00000177606|3725|; TNF|IDBG-300259|ENSG00000232810|7124|;
IL6-mediated signaling events	15826	PID NCI	9606	5	43	1.91343e-05	0.00024625	CEBPB; FOS; JUN; JUNB; SOCS3;	CEBPB|IDBG-80858|ENSG00000172216|1051|; FOS|IDBG-12957|ENSG00000170345|2353|; JUN|IDBG-99221|ENSG00000177606|3725|; JUNB|IDBG-30976|ENSG00000171223|3726|; SOCS3|IDBG-70676|ENSG00000184557|9021|;
Pertussis toxin-insensitive ccr5 signaling in macrophage	4060	PID BIOCARTA	9606	3	8	2.47089e-05	0.000304743	CXCR4; FOS; JUN;	CXCR4|IDBG-71032|ENSG00000121966|7852|; FOS|IDBG-12957|ENSG00000170345|2353|; JUN|IDBG-99221|ENSG00000177606|3725|;
Nfkb activation by nontypeable hemophilus influenzae	4159	PID BIOCARTA	9606	4	28	6.03072e-05	0.000661145	DUSP1; IL1B; IL8; TNF;	DUSP1|IDBG-57812|ENSG00000120129|1843|; IL1B|IDBG-66519|ENSG00000125538|3553|; IL8|IDBG-23954|ENSG00000169429|3576|; TNF|IDBG-300259|ENSG00000232810|7124|;
Signaling mediated by p38-alpha and p38-beta	15526	PID NCI	9606	4	31	9.1053e-05	0.000929368	CEBPB; DDIT3; JUN; PTGS2;	CEBPB|IDBG-80858|ENSG00000172216|1051|; DDIT3|IDBG-42805|ENSG00000175197|1649|; JUN|IDBG-99221|ENSG00000177606|3725|; PTGS2|IDBG-105426|ENSG00000073756|5743|;
IL23-mediated signaling events	15427	PID NCI	9606	4	37	0.000184485	0.00165477	CXCL1; IL1B; SOCS3; TNF;	CXCL1|IDBG-24070|ENSG00000163739|2919|; IL1B|IDBG-66519|ENSG00000125538|3553|; SOCS3|IDBG-70676|ENSG00000184557|9021|; TNF|IDBG-300259|ENSG00000232810|7124|;
ErbB receptor signaling network	15445	PID NCI	9606	3	15	0.000193026	0.00168046	AREG; EREG; HBEGF;	AREG|IDBG-24392|ENSG00000109321|374|; EREG|IDBG-24370|ENSG00000124882|2069|; HBEGF|IDBG-48445|ENSG00000113070|1839|;
Cadmium induces dna synthesis and proliferation in macrophages	4178	PID BIOCARTA	9606	3	16	0.000236243	0.00199794	FOS; JUN; TNF;	FOS|IDBG-12957|ENSG00000170345|2353|; JUN|IDBG-99221|ENSG00000177606|3725|; TNF|IDBG-300259|ENSG00000232810|7124|;
Oxidative stress induced gene expression via nrf2	4184	PID BIOCARTA	9606	3	19	0.000401973	0.00313116	FOS; JUN; MAFF;	FOS|IDBG-12957|ENSG00000170345|2353|; JUN|IDBG-99221|ENSG00000177606|3725|; MAFF|IDBG-7398|ENSG00000185022|23764|;
LPA receptor mediated events	15008	PID NCI	9606	4	46	0.000432329	0.00328126	FOS; HBEGF; IL8; JUN;	FOS|IDBG-12957|ENSG00000170345|2353|; HBEGF|IDBG-48445|ENSG00000113070|1839|; IL8|IDBG-23954|ENSG00000169429|3576|; JUN|IDBG-99221|ENSG00000177606|3725|;
ErbB1 downstream signaling	15233	PID NCI	9606	5	85	0.000505811	0.00356476	DUSP1; EGR1; FOS; JUN; ZFP36;	DUSP1|IDBG-57812|ENSG00000120129|1843|; EGR1|IDBG-47191|ENSG00000120738|1958|; FOS|IDBG-12957|ENSG00000170345|2353|; JUN|IDBG-99221|ENSG00000177606|3725|; ZFP36|IDBG-50307|ENSG00000128016|7538|;
Direct p53 effectors	15209	PID NCI	9606	6	129	0.000486229	0.00359809	ATF3; BTG2; DUSP1; JUN; LIF; PMAIP1;	ATF3|IDBG-106549|ENSG00000162772|467|; BTG2|IDBG-105945|ENSG00000159388|7832|; DUSP1|IDBG-57812|ENSG00000120129|1843|; JUN|IDBG-99221|ENSG00000177606|3725|; LIF|IDBG-3968|ENSG00000128342|3976|; PMAIP1|IDBG-4142|ENSG00000141682|5366|;
Tsp-1 induced apoptosis in microvascular endothelial cell	3984	PID BIOCARTA	9606	2	7	0.0012255	0.00771804	FOS; JUN;	FOS|IDBG-12957|ENSG00000170345|2353|; JUN|IDBG-99221|ENSG00000177606|3725|;
HIF-1-alpha transcription factor network	15518	PID NCI	9606	4	64	0.00151461	0.0091495	ADM; CXCR4; FOS; JUN;	ADM|IDBG-31636|ENSG00000148926|133|; CXCR4|IDBG-71032|ENSG00000121966|7852|; FOS|IDBG-12957|ENSG00000170345|2353|; JUN|IDBG-99221|ENSG00000177606|3725|;
amb2 Integrin signaling	15836	PID NCI	9606	3	30	0.00158378	0.00919216	ICAM1; PLAUR; TNF;	ICAM1|IDBG-26804|ENSG00000090339|3383|; PLAUR|IDBG-55442|ENSG00000011422|5329|; TNF|IDBG-300259|ENSG00000232810|7124|;
Visceral fat deposits and the metabolic syndrome	4009	PID BIOCARTA	9606	2	8	0.00162576	0.00925434	HSD11B1; TNF;	HSD11B1|IDBG-106429|ENSG00000117594|3290|; TNF|IDBG-300259|ENSG00000232810|7124|;
IL1-mediated signaling events	15122	PID NCI	9606	3	31	0.00174372	0.00973851	IL1A; IL1B; JUN;	IL1A|IDBG-66482|ENSG00000115008|3552|; IL1B|IDBG-66519|ENSG00000125538|3553|; JUN|IDBG-99221|ENSG00000177606|3725|;
Regulation of nuclear SMAD2/3 signaling	15480	PID NCI	9606	4	70	0.00211027	0.0109586	ATF3; CEBPB; FOS; JUN;	ATF3|IDBG-106549|ENSG00000162772|467|; CEBPB|IDBG-80858|ENSG00000172216|1051|; FOS|IDBG-12957|ENSG00000170345|2353|; JUN|IDBG-99221|ENSG00000177606|3725|;
Regulation of map kinase pathways through dual specificity phosphatases	4090	PID BIOCARTA	9606	2	9	0.00207974	0.0111928	DUSP1; DUSP2;	DUSP1|IDBG-57812|ENSG00000120129|1843|; DUSP2|IDBG-61498|ENSG00000158050|1844|;
FOXA1 transcription factor network	15723	PID NCI	9606	3	36	0.00269365	0.0126559	CEBPB; FOS; JUN;	CEBPB|IDBG-80858|ENSG00000172216|1051|; FOS|IDBG-12957|ENSG00000170345|2353|; JUN|IDBG-99221|ENSG00000177606|3725|;
IL2-mediated signaling events	15044	PID NCI	9606	3	37	0.00291505	0.0132747	FOS; JUN; SOCS3;	FOS|IDBG-12957|ENSG00000170345|2353|; JUN|IDBG-99221|ENSG00000177606|3725|; SOCS3|IDBG-70676|ENSG00000184557|9021|;
Mechanism of gene regulation by peroxisome proliferators via ppara	3965	PID BIOCARTA	9606	3	41	0.00391126	0.0172796	DUSP1; JUN; TNF;	DUSP1|IDBG-57812|ENSG00000120129|1843|; JUN|IDBG-99221|ENSG00000177606|3725|; TNF|IDBG-300259|ENSG00000232810|7124|;
S1P2 pathway	15183	PID NCI	9606	2	13	0.0044161	0.0176644	FOS; JUN;	FOS|IDBG-12957|ENSG00000170345|2353|; JUN|IDBG-99221|ENSG00000177606|3725|;
The 41bb-dependent immune response	3936	PID BIOCARTA	9606	2	13	0.0044161	0.0176644	JUN; TNFSF9;	JUN|IDBG-99221|ENSG00000177606|3725|; TNFSF9|IDBG-21688|ENSG00000125657|8744|;
Il-10 anti-inflammatory signaling pathway	4128	PID BIOCARTA	9606	2	14	0.00512624	0.0187329	IL1A; TNF;	IL1A|IDBG-66482|ENSG00000115008|3552|; TNF|IDBG-300259|ENSG00000232810|7124|;
RXR and RAR heterodimerization with other nuclear receptor	15010	PID NCI	9606	2	14	0.00512624	0.0187329	NR4A1; TNF;	NR4A1|IDBG-33982|ENSG00000123358|3164|; TNF|IDBG-300259|ENSG00000232810|7124|;
Stress induction of hsp regulation	4047	PID BIOCARTA	9606	2	14	0.00512624	0.0187329	IL1A; TNF;	IL1A|IDBG-66482|ENSG00000115008|3552|; TNF|IDBG-300259|ENSG00000232810|7124|;
Nfat and hypertrophy of the heart	4058	PID BIOCARTA	9606	3	44	0.004779	0.0188611	HBEGF; LIF; TNF;	HBEGF|IDBG-48445|ENSG00000113070|1839|; LIF|IDBG-3968|ENSG00000128342|3976|; TNF|IDBG-300259|ENSG00000232810|7124|;
Bone remodeling	4036	PID BIOCARTA	9606	2	15	0.0058852	0.020256	FOS; FOSL1;	FOS|IDBG-12957|ENSG00000170345|2353|; FOSL1|IDBG-58044|ENSG00000175592|8061|;
Calcium signaling by hbx of hepatitis b virus	4105	PID BIOCARTA	9606	2	15	0.0058852	0.020256	FOS; JUN;	FOS|IDBG-12957|ENSG00000170345|2353|; JUN|IDBG-99221|ENSG00000177606|3725|;
Cellular roles of Anthrax toxin	15089	PID NCI	9606	2	15	0.0058852	0.020256	IL1B; TNF;	IL1B|IDBG-66519|ENSG00000125538|3553|; TNF|IDBG-300259|ENSG00000232810|7124|;
Repression of pain sensation by the transcriptional regulator dream	4031	PID BIOCARTA	9606	2	15	0.0058852	0.020256	FOS; JUN;	FOS|IDBG-12957|ENSG00000170345|2353|; JUN|IDBG-99221|ENSG00000177606|3725|;
Il-2 receptor beta chain in t cell activation	4011	PID BIOCARTA	9606	3	49	0.00646619	0.0219999	CCNA1; FOS; SOCS3;	CCNA1|IDBG-24529|ENSG00000133101|8900|; FOS|IDBG-12957|ENSG00000170345|2353|; SOCS3|IDBG-70676|ENSG00000184557|9021|;
FGF signaling pathway	15346	PID NCI	9606	3	51	0.00722826	0.0237729	FOS; JUN; PLAUR;	FOS|IDBG-12957|ENSG00000170345|2353|; JUN|IDBG-99221|ENSG00000177606|3725|; PLAUR|IDBG-55442|ENSG00000011422|5329|;
Keratinocyte differentiation	4032	PID BIOCARTA	9606	3	52	0.00762841	0.0242797	FOS; JUN; TNF;	FOS|IDBG-12957|ENSG00000170345|2353|; JUN|IDBG-99221|ENSG00000177606|3725|; TNF|IDBG-300259|ENSG00000232810|7124|;
Nerve growth factor pathway (ngf)	4099	PID BIOCARTA	9606	2	17	0.00754645	0.0242799	FOS; JUN;	FOS|IDBG-12957|ENSG00000170345|2353|; JUN|IDBG-99221|ENSG00000177606|3725|;
Mets affect on macrophage differentiation	4075	PID BIOCARTA	9606	2	18	0.0084472	0.0263197	FOS; JUN;	FOS|IDBG-12957|ENSG00000170345|2353|; JUN|IDBG-99221|ENSG00000177606|3725|;
Gata3 participate in activating the th2 cytokine genes expression	4080	PID BIOCARTA	9606	2	19	0.0093937	0.0286653	IL1A; JUNB;	IL1A|IDBG-66482|ENSG00000115008|3552|; JUNB|IDBG-30976|ENSG00000171223|3726|;
IL12-mediated signaling events	15185	PID NCI	9606	3	57	0.00982413	0.0296729	CCL3; FOS; IL1B;	CCL3|IDBG-776925|ENSG00000277632|6348|; FOS|IDBG-12957|ENSG00000170345|2353|; IL1B|IDBG-66519|ENSG00000125538|3553|;
Igf-1 signaling pathway	4168	PID BIOCARTA	9606	2	20	0.0103852	0.0304358	FOS; JUN;	FOS|IDBG-12957|ENSG00000170345|2353|; JUN|IDBG-99221|ENSG00000177606|3725|;
Nf-kb signaling pathway	3978	PID BIOCARTA	9606	2	20	0.0103852	0.0304358	IL1A; TNF;	IL1A|IDBG-66482|ENSG00000115008|3552|; TNF|IDBG-300259|ENSG00000232810|7124|;
IL3-mediated signaling events	15527	PID NCI	9606	2	21	0.0114209	0.0321962	CEBPB; OSM;	CEBPB|IDBG-80858|ENSG00000172216|1051|; OSM|IDBG-4002|ENSG00000099985|5008|;
PDGFR-alpha signaling pathway	15770	PID NCI	9606	2	21	0.0114209	0.0321962	FOS; JUN;	FOS|IDBG-12957|ENSG00000170345|2353|; JUN|IDBG-99221|ENSG00000177606|3725|;
Fc-epsilon receptor I signaling in mast cells	15695	PID NCI	9606	3	60	0.0113005	0.0324751	DUSP1; FOS; JUN;	DUSP1|IDBG-57812|ENSG00000120129|1843|; FOS|IDBG-12957|ENSG00000170345|2353|; JUN|IDBG-99221|ENSG00000177606|3725|;
IL4-mediated signaling events	15439	PID NCI	9606	3	60	0.0113005	0.0324751	CEBPB; EGR2; SOCS3;	CEBPB|IDBG-80858|ENSG00000172216|1051|; EGR2|IDBG-75626|ENSG00000122877|1959|; SOCS3|IDBG-70676|ENSG00000184557|9021|;
GMCSF-mediated signaling events	15598	PID NCI	9606	2	22	0.0125002	0.0336369	FOS; OSM;	FOS|IDBG-12957|ENSG00000170345|2353|; OSM|IDBG-4002|ENSG00000099985|5008|;
Inhibition of cellular proliferation by gleevec	3946	PID BIOCARTA	9606	2	22	0.0125002	0.0336369	FOS; JUN;	FOS|IDBG-12957|ENSG00000170345|2353|; JUN|IDBG-99221|ENSG00000177606|3725|;
Tnf/stress related signaling	4103	PID BIOCARTA	9606	2	22	0.0125002	0.0336369	JUN; TNF;	JUN|IDBG-99221|ENSG00000177606|3725|; TNF|IDBG-300259|ENSG00000232810|7124|;
BCR signaling pathway	15384	PID NCI	9606	3	63	0.0128983	0.0340883	BCL2A1; FOS; JUN;	BCL2A1|IDBG-25591|ENSG00000140379|597|; FOS|IDBG-12957|ENSG00000170345|2353|; JUN|IDBG-99221|ENSG00000177606|3725|;
Tpo signaling pathway	4124	PID BIOCARTA	9606	2	24	0.0147865	0.0387327	FOS; JUN;	FOS|IDBG-12957|ENSG00000170345|2353|; JUN|IDBG-99221|ENSG00000177606|3725|;
Trk receptor signaling mediated by the MAPK pathway	14953	PID NCI	9606	2	25	0.015992	0.0408072	EGR1; FOS;	EGR1|IDBG-47191|ENSG00000120738|1958|; FOS|IDBG-12957|ENSG00000170345|2353|;
IL12 signaling mediated by STAT4	15277	PID NCI	9606	2	26	0.0172382	0.0418239	FOS; JUN;	FOS|IDBG-12957|ENSG00000170345|2353|; JUN|IDBG-99221|ENSG00000177606|3725|;
IL27-mediated signaling events	15133	PID NCI	9606	2	26	0.0172382	0.0418239	IL1B; TNF;	IL1B|IDBG-66519|ENSG00000125538|3553|; TNF|IDBG-300259|ENSG00000232810|7124|;
Pdgf signaling pathway	4071	PID BIOCARTA	9606	2	26	0.0172382	0.0418239	FOS; JUN;	FOS|IDBG-12957|ENSG00000170345|2353|; JUN|IDBG-99221|ENSG00000177606|3725|;
Osteopontin-mediated events	15887	PID NCI	9606	2	27	0.0185245	0.043866	FOS; JUN;	FOS|IDBG-12957|ENSG00000170345|2353|; JUN|IDBG-99221|ENSG00000177606|3725|;
Endothelins	15358	PID NCI	9606	2	28	0.01985	0.045197	FOS; JUN;	FOS|IDBG-12957|ENSG00000170345|2353|; JUN|IDBG-99221|ENSG00000177606|3725|;
ErbB2/ErbB3 signaling events	15442	PID NCI	9606	2	28	0.01985	0.045197	FOS; JUN;	FOS|IDBG-12957|ENSG00000170345|2353|; JUN|IDBG-99221|ENSG00000177606|3725|;
Beta2 integrin cell surface interactions	15182	PID NCI	9606	2	29	0.0212142	0.0472136	ICAM1; PLAUR;	ICAM1|IDBG-26804|ENSG00000090339|3383|; PLAUR|IDBG-55442|ENSG00000011422|5329|;
Fc epsilon receptor i signaling in mast cells	4183	PID BIOCARTA	9606	2	29	0.0212142	0.0472136	FOS; JUN;	FOS|IDBG-12957|ENSG00000170345|2353|; JUN|IDBG-99221|ENSG00000177606|3725|;
C-MYB transcription factor network	15398	PID NCI	9606	3	78	0.0227508	0.0487988	CCNA1; CEBPB; PTGS2;	CCNA1|IDBG-24529|ENSG00000133101|8900|; CEBPB|IDBG-80858|ENSG00000172216|1051|; PTGS2|IDBG-105426|ENSG00000073756|5743|;
ErbB4 signaling events	15100	PID NCI	9606	2	30	0.0226164	0.0488646	EREG; HBEGF;	EREG|IDBG-24370|ENSG00000124882|2069|; HBEGF|IDBG-48445|ENSG00000113070|1839|;
Bcr signaling pathway	4023	PID BIOCARTA	9606	2	31	0.0240559	0.0501447	FOS; JUN;	FOS|IDBG-12957|ENSG00000170345|2353|; JUN|IDBG-99221|ENSG00000177606|3725|;
IFN-gamma pathway	15869	PID NCI	9606	2	31	0.0240559	0.0501447	CEBPB; IL1B;	CEBPB|IDBG-80858|ENSG00000172216|1051|; IL1B|IDBG-66519|ENSG00000125538|3553|;
RhoA signaling pathway	15635	PID NCI	9606	2	31	0.0240559	0.0501447	FOS; JUN;	FOS|IDBG-12957|ENSG00000170345|2353|; JUN|IDBG-99221|ENSG00000177606|3725|;
Role of egf receptor transactivation by gpcrs in cardiac hypertrophy	3987	PID BIOCARTA	9606	2	32	0.0255321	0.0517636	FOS; JUN;	FOS|IDBG-12957|ENSG00000170345|2353|; JUN|IDBG-99221|ENSG00000177606|3725|;
Angiotensin ii mediated activation of jnk pathway via pyk2 dependent signaling	4049	PID BIOCARTA	9606	2	34	0.0285918	0.0560476	FOS; JUN;	FOS|IDBG-12957|ENSG00000170345|2353|; JUN|IDBG-99221|ENSG00000177606|3725|;
Toll-like receptor pathway	3951	PID BIOCARTA	9606	2	35	0.0301742	0.057623	FOS; JUN;	FOS|IDBG-12957|ENSG00000170345|2353|; JUN|IDBG-99221|ENSG00000177606|3725|;
Presenilin action in Notch and Wnt signaling	15094	PID NCI	9606	2	46	0.0497026	0.0855347	FOS; JUN;	FOS|IDBG-12957|ENSG00000170345|2353|; JUN|IDBG-99221|ENSG00000177606|3725|;
Regulation of Androgen receptor activity	15656	PID NCI	9606	2	48	0.0536364	0.0907221	EGR1; JUN;	EGR1|IDBG-47191|ENSG00000120738|1958|; JUN|IDBG-99221|ENSG00000177606|3725|;
CXCR4-mediated signaling events	15059	PID NCI	9606	2	50	0.0576771	0.0932918	CXCR4; RGS1;	CXCR4|IDBG-71032|ENSG00000121966|7852|; RGS1|IDBG-105443|ENSG00000090104|5996|;
T cell receptor signaling pathway	4156	PID BIOCARTA	9606	2	54	0.0660626	0.10238	FOS; JUN;	FOS|IDBG-12957|ENSG00000170345|2353|; JUN|IDBG-99221|ENSG00000177606|3725|;
Validated transcriptional targets of TAp63 isoforms	15683	PID NCI	9606	2	54	0.0660626	0.10238	EGR2; PMAIP1;	EGR2|IDBG-75626|ENSG00000122877|1959|; PMAIP1|IDBG-4142|ENSG00000141682|5366|;
Mapkinase signaling pathway	4137	PID BIOCARTA	9606	2	56	0.0703995	0.10797	FOS; JUN;	FOS|IDBG-12957|ENSG00000170345|2353|; JUN|IDBG-99221|ENSG00000177606|3725|;
Validated nuclear estrogen receptor alpha network	15063	PID NCI	9606	2	64	0.0886182	0.129217	CEBPB; JUN;	CEBPB|IDBG-80858|ENSG00000172216|1051|; JUN|IDBG-99221|ENSG00000177606|3725|;
Regulation of Telomerase	15864	PID NCI	9606	2	65	0.090986	0.130737	FOS; JUN;	FOS|IDBG-12957|ENSG00000170345|2353|; JUN|IDBG-99221|ENSG00000177606|3725|;
Signaling events mediated by Hepatocyte Growth Factor Receptor (c-Met)	14943	PID NCI	9606	2	67	0.0957772	0.135646	EGR1; JUN;	EGR1|IDBG-47191|ENSG00000120738|1958|; JUN|IDBG-99221|ENSG00000177606|3725|;
Regulation of nuclear beta catenin signaling and target gene transcription	15295	PID NCI	9606	2	72	0.108059	0.141529	IL8; JUN;	IL8|IDBG-23954|ENSG00000169429|3576|; JUN|IDBG-99221|ENSG00000177606|3725|;
Validated targets of C-MYC transcriptional activation	15279	PID NCI	9606	2	78	0.123315	0.158014	FOSL1; PMAIP1;	FOSL1|IDBG-58044|ENSG00000175592|8061|; PMAIP1|IDBG-4142|ENSG00000141682|5366|;
PDGFR-beta signaling pathway	15816	PID NCI	9606	2	85	0.141724	0.173348	FOS; JUN;	FOS|IDBG-12957|ENSG00000170345|2353|; JUN|IDBG-99221|ENSG00000177606|3725|;

## Sheet: Cglabrata_up_60
Pathway Name	Pathway Id	Source Name	Organism	Pathway uploaded gene count	Genes in InnateDB for this entity	Pathway p-value	Pathway p-value (corrected)	Gene Symbols	Genes (Symbol|IDBG-ID|Ensembl|Entrez|Fold Change|P-Value)
AP-1 transcription factor network	15318	PID NCI	9606	14	67	3.78461e-11	1.06537e-08	ATF3; DUSP1; EDN1; EGR1; FOS; FOSB; FOSL1; IL6; IL8; JUN; JUNB; MAFG; PLAU; TIMP1;	ATF3|IDBG-106549|ENSG00000162772|467|; DUSP1|IDBG-57812|ENSG00000120129|1843|; EDN1|IDBG-61847|ENSG00000078401|1906|; EGR1|IDBG-47191|ENSG00000120738|1958|; FOS|IDBG-12957|ENSG00000170345|2353|; FOSB|IDBG-57590|ENSG00000125740|2354|; FOSL1|IDBG-58044|ENSG00000175592|8061|; IL6|IDBG-9462|ENSG00000136244|3569|; IL8|IDBG-23954|ENSG00000169429|3576|; JUN|IDBG-99221|ENSG00000177606|3725|; JUNB|IDBG-30…
ATF-2 transcription factor network	15253	PID NCI	9606	12	56	7.25666e-10	1.36183e-07	ATF3; DDIT3; DUSP1; DUSP5; FOS; HES1; IL6; IL8; JUN; JUNB; PLAU; SOCS3;	ATF3|IDBG-106549|ENSG00000162772|467|; DDIT3|IDBG-42805|ENSG00000175197|1649|; DUSP1|IDBG-57812|ENSG00000120129|1843|; DUSP5|IDBG-89383|ENSG00000138166|1847|; FOS|IDBG-12957|ENSG00000170345|2353|; HES1|IDBG-70185|ENSG00000114315|3280|; IL6|IDBG-9462|ENSG00000136244|3569|; IL8|IDBG-23954|ENSG00000169429|3576|; JUN|IDBG-99221|ENSG00000177606|3725|; JUNB|IDBG-30976|ENSG00000171223|3726|; PLAU|IDBG-7…
Calcineurin-regulated NFAT-dependent transcription in lymphocytes	15231	PID NCI	9606	10	45	1.36657e-08	1.2823e-06	EGR1; EGR2; EGR3; FOS; FOSL1; IL8; JUN; JUNB; PTGS2; TNF;	EGR1|IDBG-47191|ENSG00000120738|1958|; EGR2|IDBG-75626|ENSG00000122877|1959|; EGR3|IDBG-11219|ENSG00000179388|1960|; FOS|IDBG-12957|ENSG00000170345|2353|; FOSL1|IDBG-58044|ENSG00000175592|8061|; IL8|IDBG-23954|ENSG00000169429|3576|; JUN|IDBG-99221|ENSG00000177606|3725|; JUNB|IDBG-30976|ENSG00000171223|3726|; PTGS2|IDBG-105426|ENSG00000073756|5743|; TNF|IDBG-300259|ENSG00000232810|7124|;
Signal transduction through il1r	4064	PID BIOCARTA	9606	9	35	1.86264e-08	1.31083e-06	FOS; IL1A; IL1B; IL1RN; IL6; IRAK2; JUN; NFKBIA; TNF;	FOS|IDBG-12957|ENSG00000170345|2353|; IL1A|IDBG-66482|ENSG00000115008|3552|; IL1B|IDBG-66519|ENSG00000125538|3553|; IL1RN|IDBG-66814|ENSG00000136689|3557|; IL6|IDBG-9462|ENSG00000136244|3569|; IRAK2|IDBG-17914|ENSG00000134070|3656|; JUN|IDBG-99221|ENSG00000177606|3725|; NFKBIA|IDBG-4758|ENSG00000100906|4792|; TNF|IDBG-300259|ENSG00000232810|7124|;
Validated transcriptional targets of AP1 family members Fra1 and Fra2	14994	PID NCI	9606	9	35	1.86264e-08	1.31083e-06	FOSL1; IL6; IL8; JUN; JUNB; LIF; PLAU; PLAUR; THBD;	FOSL1|IDBG-58044|ENSG00000175592|8061|; IL6|IDBG-9462|ENSG00000136244|3569|; IL8|IDBG-23954|ENSG00000169429|3576|; JUN|IDBG-99221|ENSG00000177606|3725|; JUNB|IDBG-30976|ENSG00000171223|3726|; LIF|IDBG-3968|ENSG00000128342|3976|; PLAU|IDBG-78889|ENSG00000122861|5328|; PLAUR|IDBG-55442|ENSG00000011422|5329|; THBD|IDBG-59473|ENSG00000178726|7056|;
Oxidative stress induced gene expression via nrf2	4184	PID BIOCARTA	9606	6	19	1.26996e-06	5.49991e-05	FOS; JUN; MAFF; MAFG; MAFK; NFE2L2;	FOS|IDBG-12957|ENSG00000170345|2353|; JUN|IDBG-99221|ENSG00000177606|3725|; MAFF|IDBG-7398|ENSG00000185022|23764|; MAFG|IDBG-72865|ENSG00000197063|4097|; MAFK|IDBG-6584|ENSG00000198517|7975|; NFE2L2|IDBG-75863|ENSG00000116044|4780|;
IL6-mediated signaling events	15826	PID NCI	9606	8	43	1.72134e-06	6.92225e-05	CEBPB; FOS; IL6; JUN; JUNB; PTPRE; SOCS3; TIMP1;	CEBPB|IDBG-80858|ENSG00000172216|1051|; FOS|IDBG-12957|ENSG00000170345|2353|; IL6|IDBG-9462|ENSG00000136244|3569|; JUN|IDBG-99221|ENSG00000177606|3725|; JUNB|IDBG-30976|ENSG00000171223|3726|; PTPRE|IDBG-93141|ENSG00000132334|5791|; SOCS3|IDBG-70676|ENSG00000184557|9021|; TIMP1|IDBG-61666|ENSG00000102265|7076|;
HIF-1-alpha transcription factor network	15518	PID NCI	9606	9	64	4.41159e-06	0.000155233	ADM; BHLHE40; CXCR4; EDN1; FOS; JUN; PFKFB3; PLIN2; VEGFA;	ADM|IDBG-31636|ENSG00000148926|133|; BHLHE40|IDBG-14409|ENSG00000134107|8553|; CXCR4|IDBG-71032|ENSG00000121966|7852|; EDN1|IDBG-61847|ENSG00000078401|1906|; FOS|IDBG-12957|ENSG00000170345|2353|; JUN|IDBG-99221|ENSG00000177606|3725|; PFKFB3|IDBG-50922|ENSG00000170525|5209|; PLIN2|IDBG-52524|ENSG00000147872|123|; VEGFA|IDBG-88716|ENSG00000112715|7422|;
FGF signaling pathway	15346	PID NCI	9606	8	51	6.59479e-06	0.00020627	DUSP6; FOS; JUN; PLAU; PLAUR; SDC4; SPP1; SPRY2;	DUSP6|IDBG-50524|ENSG00000139318|1848|; FOS|IDBG-12957|ENSG00000170345|2353|; JUN|IDBG-99221|ENSG00000177606|3725|; PLAU|IDBG-78889|ENSG00000122861|5328|; PLAUR|IDBG-55442|ENSG00000011422|5329|; SDC4|IDBG-77503|ENSG00000124145|6385|; SPP1|IDBG-29322|ENSG00000118785|6696|; SPRY2|IDBG-41306|ENSG00000136158|10253|;
IL23-mediated signaling events	15427	PID NCI	9606	7	37	6.96384e-06	0.00020635	CXCL1; IL12B; IL1B; IL6; NFKBIA; SOCS3; TNF;	CXCL1|IDBG-24070|ENSG00000163739|2919|; IL12B|IDBG-55893|ENSG00000113302|3593|; IL1B|IDBG-66519|ENSG00000125538|3553|; IL6|IDBG-9462|ENSG00000136244|3569|; NFKBIA|IDBG-4758|ENSG00000100906|4792|; SOCS3|IDBG-70676|ENSG00000184557|9021|; TNF|IDBG-300259|ENSG00000232810|7124|;
Glucocorticoid receptor regulatory network	15321	PID NCI	9606	9	69	8.33118e-06	0.000223355	CDKN1A; EGR1; FOS; ICAM1; IL6; IL8; JUN; NR4A1; SGK1;	CDKN1A|IDBG-85033|ENSG00000124762|1026|; EGR1|IDBG-47191|ENSG00000120738|1958|; FOS|IDBG-12957|ENSG00000170345|2353|; ICAM1|IDBG-26804|ENSG00000090339|3383|; IL6|IDBG-9462|ENSG00000136244|3569|; IL8|IDBG-23954|ENSG00000169429|3576|; JUN|IDBG-99221|ENSG00000177606|3725|; NR4A1|IDBG-33982|ENSG00000123358|3164|; SGK1|IDBG-96775|ENSG00000118515|6446|;
Direct p53 effectors	15209	PID NCI	9606	12	129	9.54716e-06	0.00024432	ATF3; BTG2; CDKN1A; DUSP1; DUSP5; GDF15; HIC1; JUN; LIF; PLK3; PMAIP1; SPP1;	ATF3|IDBG-106549|ENSG00000162772|467|; BTG2|IDBG-105945|ENSG00000159388|7832|; CDKN1A|IDBG-85033|ENSG00000124762|1026|; DUSP1|IDBG-57812|ENSG00000120129|1843|; DUSP5|IDBG-89383|ENSG00000138166|1847|; GDF15|IDBG-38078|ENSG00000130513|9518|; HIC1|IDBG-16011|ENSG00000177374|3090|; JUN|IDBG-99221|ENSG00000177606|3725|; LIF|IDBG-3968|ENSG00000128342|3976|; PLK3|IDBG-97804|ENSG00000173846|102725475,126…
Regulation of map kinase pathways through dual specificity phosphatases	4090	PID BIOCARTA	9606	4	9	1.78456e-05	0.000418627	DUSP1; DUSP2; DUSP4; DUSP6;	DUSP1|IDBG-57812|ENSG00000120129|1843|; DUSP2|IDBG-61498|ENSG00000158050|1844|; DUSP4|IDBG-15549|ENSG00000120875|1846|; DUSP6|IDBG-50524|ENSG00000139318|1848|;
Calcium signaling in the CD4+ TCR pathway	14910	PID NCI	9606	5	23	7.51321e-05	0.0013645	FOS; FOSL1; JUN; JUNB; PTGS2;	FOS|IDBG-12957|ENSG00000170345|2353|; FOSL1|IDBG-58044|ENSG00000175592|8061|; JUN|IDBG-99221|ENSG00000177606|3725|; JUNB|IDBG-30976|ENSG00000171223|3726|; PTGS2|IDBG-105426|ENSG00000073756|5743|;
Beta3 integrin cell surface interactions	15634	PID NCI	9606	6	38	9.42597e-05	0.00147412	PLAU; PLAUR; SDC4; SPHK1; SPP1; VEGFA;	PLAU|IDBG-78889|ENSG00000122861|5328|; PLAUR|IDBG-55442|ENSG00000011422|5329|; SDC4|IDBG-77503|ENSG00000124145|6385|; SPHK1|IDBG-69650|ENSG00000176170|8877|; SPP1|IDBG-29322|ENSG00000118785|6696|; VEGFA|IDBG-88716|ENSG00000112715|7422|;
IL12-mediated signaling events	15185	PID NCI	9606	7	57	0.000127718	0.00171202	CCL3; FOS; GADD45B; IL12B; IL1B; RIPK2; SOCS1;	CCL3|IDBG-776925|ENSG00000277632|6348|; FOS|IDBG-12957|ENSG00000170345|2353|; GADD45B|IDBG-16168|ENSG00000099860|4616|; IL12B|IDBG-55893|ENSG00000113302|3593|; IL1B|IDBG-66519|ENSG00000125538|3553|; RIPK2|IDBG-27941|ENSG00000104312|8767|; SOCS1|IDBG-14621|ENSG00000185338|8651|;
C-MYB transcription factor network	15398	PID NCI	9606	8	78	0.000153428	0.00187782	ADORA2B; ATP2B1; CCNA1; CDKN1A; CEBPB; ETS2; HES1; PTGS2;	ADORA2B|IDBG-31920|ENSG00000170425|136|; ATP2B1|IDBG-50612|ENSG00000070961|490|; CCNA1|IDBG-24529|ENSG00000133101|8900|; CDKN1A|IDBG-85033|ENSG00000124762|1026|; CEBPB|IDBG-80858|ENSG00000172216|1051|; ETS2|IDBG-3306|ENSG00000157557|2114|; HES1|IDBG-70185|ENSG00000114315|3280|; PTGS2|IDBG-105426|ENSG00000073756|5743|;
Osteopontin-mediated events	15887	PID NCI	9606	5	27	0.000168948	0.00194118	FOS; JUN; NFKBIA; PLAU; SPP1;	FOS|IDBG-12957|ENSG00000170345|2353|; JUN|IDBG-99221|ENSG00000177606|3725|; NFKBIA|IDBG-4758|ENSG00000100906|4792|; PLAU|IDBG-78889|ENSG00000122861|5328|; SPP1|IDBG-29322|ENSG00000118785|6696|;
Downstream signaling in naïve CD8+ T cells	15166	PID NCI	9606	6	43	0.00019163	0.00207477	EGR1; FOS; FOSL1; JUN; JUNB; TNF;	EGR1|IDBG-47191|ENSG00000120738|1958|; FOS|IDBG-12957|ENSG00000170345|2353|; FOSL1|IDBG-58044|ENSG00000175592|8061|; JUN|IDBG-99221|ENSG00000177606|3725|; JUNB|IDBG-30976|ENSG00000171223|3726|; TNF|IDBG-300259|ENSG00000232810|7124|;
Nfkb activation by nontypeable hemophilus influenzae	4159	PID BIOCARTA	9606	5	28	0.000202376	0.00214976	DUSP1; IL1B; IL8; NFKBIA; TNF;	DUSP1|IDBG-57812|ENSG00000120129|1843|; IL1B|IDBG-66519|ENSG00000125538|3553|; IL8|IDBG-23954|ENSG00000169429|3576|; NFKBIA|IDBG-4758|ENSG00000100906|4792|; TNF|IDBG-300259|ENSG00000232810|7124|;
Cadmium induces dna synthesis and proliferation in macrophages	4178	PID BIOCARTA	9606	4	16	0.000230984	0.00236444	FOS; JUN; NFKBIA; TNF;	FOS|IDBG-12957|ENSG00000170345|2353|; JUN|IDBG-99221|ENSG00000177606|3725|; NFKBIA|IDBG-4758|ENSG00000100906|4792|; TNF|IDBG-300259|ENSG00000232810|7124|;
amb2 Integrin signaling	15836	PID NCI	9606	5	30	0.000284108	0.00257988	ICAM1; IL6; PLAU; PLAUR; TNF;	ICAM1|IDBG-26804|ENSG00000090339|3383|; IL6|IDBG-9462|ENSG00000136244|3569|; PLAU|IDBG-78889|ENSG00000122861|5328|; PLAUR|IDBG-55442|ENSG00000011422|5329|; TNF|IDBG-300259|ENSG00000232810|7124|;
ErbB1 downstream signaling	15233	PID NCI	9606	8	85	0.000279667	0.00258119	ARF4; DUSP1; DUSP6; EGR1; FOS; JUN; SRF; ZFP36;	ARF4|IDBG-41329|ENSG00000168374|378|; DUSP1|IDBG-57812|ENSG00000120129|1843|; DUSP6|IDBG-50524|ENSG00000139318|1848|; EGR1|IDBG-47191|ENSG00000120738|1958|; FOS|IDBG-12957|ENSG00000170345|2353|; JUN|IDBG-99221|ENSG00000177606|3725|; SRF|IDBG-87849|ENSG00000112658|6722|; ZFP36|IDBG-50307|ENSG00000128016|7538|;
IL1-mediated signaling events	15122	PID NCI	9606	5	31	0.000333315	0.00284328	IL1A; IL1B; IL1R2; IL1RN; JUN;	IL1A|IDBG-66482|ENSG00000115008|3552|; IL1B|IDBG-66519|ENSG00000125538|3553|; IL1R2|IDBG-64053|ENSG00000115590|7850|; IL1RN|IDBG-66814|ENSG00000136689|3557|; JUN|IDBG-99221|ENSG00000177606|3725|;
Mets affect on macrophage differentiation	4075	PID BIOCARTA	9606	4	18	0.000376406	0.00316293	CSF1; ETS2; FOS; JUN;	CSF1|IDBG-100920|ENSG00000184371|1435|; ETS2|IDBG-3306|ENSG00000157557|2114|; FOS|IDBG-12957|ENSG00000170345|2353|; JUN|IDBG-99221|ENSG00000177606|3725|;
Pertussis toxin-insensitive ccr5 signaling in macrophage	4060	PID BIOCARTA	9606	3	8	0.000405865	0.00331162	CXCR4; FOS; JUN;	CXCR4|IDBG-71032|ENSG00000121966|7852|; FOS|IDBG-12957|ENSG00000170345|2353|; JUN|IDBG-99221|ENSG00000177606|3725|;
Regulation of nuclear SMAD2/3 signaling	15480	PID NCI	9606	7	70	0.000465678	0.00364134	ATF3; CDKN1A; CEBPB; FOS; JUN; SKIL; TGIF1;	ATF3|IDBG-106549|ENSG00000162772|467|; CDKN1A|IDBG-85033|ENSG00000124762|1026|; CEBPB|IDBG-80858|ENSG00000172216|1051|; FOS|IDBG-12957|ENSG00000170345|2353|; JUN|IDBG-99221|ENSG00000177606|3725|; SKIL|IDBG-64482|ENSG00000136603|6498|; TGIF1|IDBG-489|ENSG00000177426|7050|;
Canonical NF-kappaB pathway	15469	PID NCI	9606	4	23	0.00100752	0.00727225	NFKBIA; RIPK2; TNF; TNFAIP3;	NFKBIA|IDBG-4758|ENSG00000100906|4792|; RIPK2|IDBG-27941|ENSG00000104312|8767|; TNF|IDBG-300259|ENSG00000232810|7124|; TNFAIP3|IDBG-97033|ENSG00000118503|7128|;
Trk receptor signaling mediated by the MAPK pathway	14953	PID NCI	9606	4	25	0.00139521	0.00957931	EGR1; EHD4; FOS; SRF;	EGR1|IDBG-47191|ENSG00000120738|1958|; EHD4|IDBG-7456|ENSG00000103966|30844|; FOS|IDBG-12957|ENSG00000170345|2353|; SRF|IDBG-87849|ENSG00000112658|6722|;
S1P1 pathway	14957	PID NCI	9606	3	12	0.00150315	0.00995618	PTGS2; SPHK1; VEGFA;	PTGS2|IDBG-105426|ENSG00000073756|5743|; SPHK1|IDBG-69650|ENSG00000176170|8877|; VEGFA|IDBG-88716|ENSG00000112715|7422|;
IL27-mediated signaling events	15133	PID NCI	9606	4	26	0.00162345	0.0105058	IL12B; IL1B; IL6; TNF;	IL12B|IDBG-55893|ENSG00000113302|3593|; IL1B|IDBG-66519|ENSG00000125538|3553|; IL6|IDBG-9462|ENSG00000136244|3569|; TNF|IDBG-300259|ENSG00000232810|7124|;
Erythropoietin mediated neuroprotection through nf-kb	4161	PID BIOCARTA	9606	3	13	0.00192557	0.0121808	CDKN1A; JUN; NFKBIA;	CDKN1A|IDBG-85033|ENSG00000124762|1026|; JUN|IDBG-99221|ENSG00000177606|3725|; NFKBIA|IDBG-4758|ENSG00000100906|4792|;
LPA receptor mediated events	15008	PID NCI	9606	5	46	0.00211208	0.0132123	FOS; HBEGF; IL8; JUN; NFKBIA;	FOS|IDBG-12957|ENSG00000170345|2353|; HBEGF|IDBG-48445|ENSG00000113070|1839|; IL8|IDBG-23954|ENSG00000169429|3576|; JUN|IDBG-99221|ENSG00000177606|3725|; NFKBIA|IDBG-4758|ENSG00000100906|4792|;
Il-10 anti-inflammatory signaling pathway	4128	PID BIOCARTA	9606	3	14	0.00241497	0.0144641	IL1A; IL6; TNF;	IL1A|IDBG-66482|ENSG00000115008|3552|; IL6|IDBG-9462|ENSG00000136244|3569|; TNF|IDBG-300259|ENSG00000232810|7124|;
S1P3 pathway	15477	PID NCI	9606	3	14	0.00241497	0.0144641	CXCR4; FLT1; VEGFA;	CXCR4|IDBG-71032|ENSG00000121966|7852|; FLT1|IDBG-20108|ENSG00000102755|2321|; VEGFA|IDBG-88716|ENSG00000112715|7422|;
HIF-2-alpha transcription factor network	15324	PID NCI	9606	4	29	0.00246178	0.0145893	ADORA2A; BHLHE40; FLT1; VEGFA;	ADORA2A|IDBG-2843|ENSG00000128271|135|; BHLHE40|IDBG-14409|ENSG00000134107|8553|; FLT1|IDBG-20108|ENSG00000102755|2321|; VEGFA|IDBG-88716|ENSG00000112715|7422|;
Bone remodeling	4036	PID BIOCARTA	9606	3	15	0.00297472	0.0165819	FOS; FOSL1; NFKBIA;	FOS|IDBG-12957|ENSG00000170345|2353|; FOSL1|IDBG-58044|ENSG00000175592|8061|; NFKBIA|IDBG-4758|ENSG00000100906|4792|;
ErbB receptor signaling network	15445	PID NCI	9606	3	15	0.00297472	0.0165819	AREG; EREG; HBEGF;	AREG|IDBG-24392|ENSG00000109321|374|; EREG|IDBG-24370|ENSG00000124882|2069|; HBEGF|IDBG-48445|ENSG00000113070|1839|;
Repression of pain sensation by the transcriptional regulator dream	4031	PID BIOCARTA	9606	3	15	0.00297472	0.0165819	CREM; FOS; JUN;	CREM|IDBG-69430|ENSG00000095794|1390|; FOS|IDBG-12957|ENSG00000170345|2353|; JUN|IDBG-99221|ENSG00000177606|3725|;
Signaling mediated by p38-alpha and p38-beta	15526	PID NCI	9606	4	31	0.00316176	0.0174517	CEBPB; DDIT3; JUN; PTGS2;	CEBPB|IDBG-80858|ENSG00000172216|1051|; DDIT3|IDBG-42805|ENSG00000175197|1649|; JUN|IDBG-99221|ENSG00000177606|3725|; PTGS2|IDBG-105426|ENSG00000073756|5743|;
Role of egf receptor transactivation by gpcrs in cardiac hypertrophy	3987	PID BIOCARTA	9606	4	32	0.00355791	0.0194476	EDN1; FOS; JUN; NFKBIA;	EDN1|IDBG-61847|ENSG00000078401|1906|; FOS|IDBG-12957|ENSG00000170345|2353|; JUN|IDBG-99221|ENSG00000177606|3725|; NFKBIA|IDBG-4758|ENSG00000100906|4792|;
Keratinocyte differentiation	4032	PID BIOCARTA	9606	5	52	0.00363748	0.0195038	ETS2; FOS; JUN; NFKBIA; TNF;	ETS2|IDBG-3306|ENSG00000157557|2114|; FOS|IDBG-12957|ENSG00000170345|2353|; JUN|IDBG-99221|ENSG00000177606|3725|; NFKBIA|IDBG-4758|ENSG00000100906|4792|; TNF|IDBG-300259|ENSG00000232810|7124|;
Hypoxia-inducible factor in the cardivascular system	3949	PID BIOCARTA	9606	3	16	0.00360789	0.0195312	EDN1; JUN; VEGFA;	EDN1|IDBG-61847|ENSG00000078401|1906|; JUN|IDBG-99221|ENSG00000177606|3725|; VEGFA|IDBG-88716|ENSG00000112715|7422|;
IL2-mediated signaling events	15044	PID NCI	9606	4	37	0.00604858	0.0309577	FOS; JUN; SOCS1; SOCS3;	FOS|IDBG-12957|ENSG00000170345|2353|; JUN|IDBG-99221|ENSG00000177606|3725|; SOCS1|IDBG-14621|ENSG00000185338|8651|; SOCS3|IDBG-70676|ENSG00000184557|9021|;
Igf-1 signaling pathway	4168	PID BIOCARTA	9606	3	20	0.00692715	0.032773	FOS; JUN; SRF;	FOS|IDBG-12957|ENSG00000170345|2353|; JUN|IDBG-99221|ENSG00000177606|3725|; SRF|IDBG-87849|ENSG00000112658|6722|;
Nf-kb signaling pathway	3978	PID BIOCARTA	9606	3	20	0.00692715	0.032773	IL1A; NFKBIA; TNF;	IL1A|IDBG-66482|ENSG00000115008|3552|; NFKBIA|IDBG-4758|ENSG00000100906|4792|; TNF|IDBG-300259|ENSG00000232810|7124|;
Beta1 integrin cell surface interactions	14944	PID NCI	9606	5	60	0.00672721	0.0338163	LAMB3; PLAU; PLAUR; SPP1; VEGFA;	LAMB3|IDBG-106421|ENSG00000196878|3914|; PLAU|IDBG-78889|ENSG00000122861|5328|; PLAUR|IDBG-55442|ENSG00000011422|5329|; SPP1|IDBG-29322|ENSG00000118785|6696|; VEGFA|IDBG-88716|ENSG00000112715|7422|;
Tsp-1 induced apoptosis in microvascular endothelial cell	3984	PID BIOCARTA	9606	2	7	0.00777465	0.0361746	FOS; JUN;	FOS|IDBG-12957|ENSG00000170345|2353|; JUN|IDBG-99221|ENSG00000177606|3725|;
PDGFR-alpha signaling pathway	15770	PID NCI	9606	3	21	0.00796459	0.0367546	FOS; JUN; SRF;	FOS|IDBG-12957|ENSG00000170345|2353|; JUN|IDBG-99221|ENSG00000177606|3725|; SRF|IDBG-87849|ENSG00000112658|6722|;
Mechanism of gene regulation by peroxisome proliferators via ppara	3965	PID BIOCARTA	9606	4	41	0.00872019	0.0380579	DUSP1; JUN; NFKBIA; TNF;	DUSP1|IDBG-57812|ENSG00000120129|1843|; JUN|IDBG-99221|ENSG00000177606|3725|; NFKBIA|IDBG-4758|ENSG00000100906|4792|; TNF|IDBG-300259|ENSG00000232810|7124|;
Visceral fat deposits and the metabolic syndrome	4009	PID BIOCARTA	9606	2	8	0.0102309	0.0433083	HSD11B1; TNF;	HSD11B1|IDBG-106429|ENSG00000117594|3290|; TNF|IDBG-300259|ENSG00000232810|7124|;
Nfat and hypertrophy of the heart	4058	PID BIOCARTA	9606	4	44	0.0111625	0.0465516	EDN1; HBEGF; LIF; TNF;	EDN1|IDBG-61847|ENSG00000078401|1906|; HBEGF|IDBG-48445|ENSG00000113070|1839|; LIF|IDBG-3968|ENSG00000128342|3976|; TNF|IDBG-300259|ENSG00000232810|7124|;
Alpha9 beta1 integrin signaling events	15241	PID NCI	9606	3	25	0.0129942	0.0515194	SAT1; SPP1; VEGFA;	SAT1|IDBG-52302|ENSG00000130066|6303|; SPP1|IDBG-29322|ENSG00000118785|6696|; VEGFA|IDBG-88716|ENSG00000112715|7422|;
Cd40l signaling pathway	4093	PID BIOCARTA	9606	2	9	0.0129826	0.0525844	NFKBIA; TNFAIP3;	NFKBIA|IDBG-4758|ENSG00000100906|4792|; TNFAIP3|IDBG-97033|ENSG00000118503|7128|;
CD40/CD40L signaling	14909	PID NCI	9606	3	26	0.0144774	0.0566025	JUN; NFKBIA; TNFAIP3;	JUN|IDBG-99221|ENSG00000177606|3725|; NFKBIA|IDBG-4758|ENSG00000100906|4792|; TNFAIP3|IDBG-97033|ENSG00000118503|7128|;
Pdgf signaling pathway	4071	PID BIOCARTA	9606	3	26	0.0144774	0.0566025	FOS; JUN; SRF;	FOS|IDBG-12957|ENSG00000170345|2353|; JUN|IDBG-99221|ENSG00000177606|3725|; SRF|IDBG-87849|ENSG00000112658|6722|;
Il-2 receptor beta chain in t cell activation	4011	PID BIOCARTA	9606	4	49	0.0161366	0.0593785	CCNA1; FOS; SOCS1; SOCS3;	CCNA1|IDBG-24529|ENSG00000133101|8900|; FOS|IDBG-12957|ENSG00000170345|2353|; SOCS1|IDBG-14621|ENSG00000185338|8651|; SOCS3|IDBG-70676|ENSG00000184557|9021|;
VEGF and VEGFR signaling network	14905	PID NCI	9606	2	10	0.0160172	0.0597198	FLT1; VEGFA;	FLT1|IDBG-20108|ENSG00000102755|2321|; VEGFA|IDBG-88716|ENSG00000112715|7422|;
Endothelins	15358	PID NCI	9606	3	28	0.0177202	0.0623528	EDN1; FOS; JUN;	EDN1|IDBG-61847|ENSG00000078401|1906|; FOS|IDBG-12957|ENSG00000170345|2353|; JUN|IDBG-99221|ENSG00000177606|3725|;
ErbB2/ErbB3 signaling events	15442	PID NCI	9606	3	28	0.0177202	0.0623528	CHRNE; FOS; JUN;	CHRNE|IDBG-20041|ENSG00000108556|1145|; FOS|IDBG-12957|ENSG00000170345|2353|; JUN|IDBG-99221|ENSG00000177606|3725|;
Beta2 integrin cell surface interactions	15182	PID NCI	9606	3	29	0.0194807	0.0664706	ICAM1; PLAU; PLAUR;	ICAM1|IDBG-26804|ENSG00000090339|3383|; PLAU|IDBG-78889|ENSG00000122861|5328|; PLAUR|IDBG-55442|ENSG00000011422|5329|;
Tnfr2 signaling pathway	4004	PID BIOCARTA	9606	2	12	0.0228862	0.0740512	NFKBIA; TNFAIP3;	NFKBIA|IDBG-4758|ENSG00000100906|4792|; TNFAIP3|IDBG-97033|ENSG00000118503|7128|;
IFN-gamma pathway	15869	PID NCI	9606	3	31	0.0232816	0.0740539	CEBPB; IL1B; SOCS1;	CEBPB|IDBG-80858|ENSG00000172216|1051|; IL1B|IDBG-66519|ENSG00000125538|3553|; SOCS1|IDBG-14621|ENSG00000185338|8651|;
RhoA signaling pathway	15635	PID NCI	9606	3	31	0.0232816	0.0740539	FOS; JUN; SRF;	FOS|IDBG-12957|ENSG00000170345|2353|; JUN|IDBG-99221|ENSG00000177606|3725|; SRF|IDBG-87849|ENSG00000112658|6722|;
Validated transcriptional targets of TAp63 isoforms	15683	PID NCI	9606	4	54	0.0223149	0.0743391	CDKN1A; EGR2; GDF15; PMAIP1;	CDKN1A|IDBG-85033|ENSG00000124762|1026|; EGR2|IDBG-75626|ENSG00000122877|1959|; GDF15|IDBG-38078|ENSG00000130513|9518|; PMAIP1|IDBG-4142|ENSG00000141682|5366|;
Il 6 signaling pathway	3992	PID BIOCARTA	9606	2	13	0.0266972	0.082134	CEBPB; IL6;	CEBPB|IDBG-80858|ENSG00000172216|1051|; IL6|IDBG-9462|ENSG00000136244|3569|;
S1P2 pathway	15183	PID NCI	9606	2	13	0.0266972	0.082134	FOS; JUN;	FOS|IDBG-12957|ENSG00000170345|2353|; JUN|IDBG-99221|ENSG00000177606|3725|;
The 41bb-dependent immune response	3936	PID BIOCARTA	9606	2	13	0.0266972	0.082134	JUN; TNFSF9;	JUN|IDBG-99221|ENSG00000177606|3725|; TNFSF9|IDBG-21688|ENSG00000125657|8744|;
Atypical NF-kappaB pathway	14922	PID NCI	9606	2	14	0.0307442	0.0901511	BCL3; NFKBIA;	BCL3|IDBG-56568|ENSG00000069399|102465879,602|; NFKBIA|IDBG-4758|ENSG00000100906|4792|;
Circadian rhythm pathway	15497	PID NCI	9606	2	14	0.0307442	0.0901511	BHLHE40; PER1;	BHLHE40|IDBG-14409|ENSG00000134107|8553|; PER1|IDBG-27996|ENSG00000179094|102465532,5187|;
RXR and RAR heterodimerization with other nuclear receptor	15010	PID NCI	9606	2	14	0.0307442	0.0901511	NR4A1; TNF;	NR4A1|IDBG-33982|ENSG00000123358|3164|; TNF|IDBG-300259|ENSG00000232810|7124|;
Stress induction of hsp regulation	4047	PID BIOCARTA	9606	2	14	0.0307442	0.0901511	IL1A; TNF;	IL1A|IDBG-66482|ENSG00000115008|3552|; TNF|IDBG-300259|ENSG00000232810|7124|;
Toll-like receptor pathway	3951	PID BIOCARTA	9606	3	35	0.032001	0.0905355	FOS; JUN; NFKBIA;	FOS|IDBG-12957|ENSG00000170345|2353|; JUN|IDBG-99221|ENSG00000177606|3725|; NFKBIA|IDBG-4758|ENSG00000100906|4792|;
Fc-epsilon receptor I signaling in mast cells	15695	PID NCI	9606	4	60	0.0314064	0.090676	DUSP1; FOS; JUN; SPHK1;	DUSP1|IDBG-57812|ENSG00000120129|1843|; FOS|IDBG-12957|ENSG00000170345|2353|; JUN|IDBG-99221|ENSG00000177606|3725|; SPHK1|IDBG-69650|ENSG00000176170|8877|;
IL4-mediated signaling events	15439	PID NCI	9606	4	60	0.0314064	0.090676	CEBPB; EGR2; SOCS1; SOCS3;	CEBPB|IDBG-80858|ENSG00000172216|1051|; EGR2|IDBG-75626|ENSG00000122877|1959|; SOCS1|IDBG-14621|ENSG00000185338|8651|; SOCS3|IDBG-70676|ENSG00000184557|9021|;
Calcium signaling by hbx of hepatitis b virus	4105	PID BIOCARTA	9606	2	15	0.0350165	0.0947801	FOS; JUN;	FOS|IDBG-12957|ENSG00000170345|2353|; JUN|IDBG-99221|ENSG00000177606|3725|;
Cellular roles of Anthrax toxin	15089	PID NCI	9606	2	15	0.0350165	0.0947801	IL1B; TNF;	IL1B|IDBG-66519|ENSG00000125538|3553|; TNF|IDBG-300259|ENSG00000232810|7124|;
Fibrinolysis pathway	3961	PID BIOCARTA	9606	2	15	0.0350165	0.0947801	PLAU; SERPINB2;	PLAU|IDBG-78889|ENSG00000122861|5328|; SERPINB2|IDBG-4558|ENSG00000197632|5055|;
FOXA1 transcription factor network	15723	PID NCI	9606	3	36	0.0344121	0.0959111	CEBPB; FOS; JUN;	CEBPB|IDBG-80858|ENSG00000172216|1051|; FOS|IDBG-12957|ENSG00000170345|2353|; JUN|IDBG-99221|ENSG00000177606|3725|;
BCR signaling pathway	15384	PID NCI	9606	4	63	0.0366583	0.0987495	BCL2A1; FOS; JUN; NFKBIA;	BCL2A1|IDBG-25591|ENSG00000140379|597|; FOS|IDBG-12957|ENSG00000170345|2353|; JUN|IDBG-99221|ENSG00000177606|3725|; NFKBIA|IDBG-4758|ENSG00000100906|4792|;
Glypican 1 network	15119	PID NCI	9606	2	16	0.0395034	0.102965	FLT1; VEGFA;	FLT1|IDBG-20108|ENSG00000102755|2321|; VEGFA|IDBG-88716|ENSG00000112715|7422|;
Il12 and stat4 dependent signaling pathway in th1 development	4054	PID BIOCARTA	9606	2	16	0.0395034	0.102965	IL12B; JUN;	IL12B|IDBG-55893|ENSG00000113302|3593|; JUN|IDBG-99221|ENSG00000177606|3725|;
Beta5 beta6 beta7 and beta8 integrin cell surface interactions	15811	PID NCI	9606	2	17	0.0441949	0.11208	PLAU; PLAUR;	PLAU|IDBG-78889|ENSG00000122861|5328|; PLAUR|IDBG-55442|ENSG00000011422|5329|;
Nerve growth factor pathway (ngf)	4099	PID BIOCARTA	9606	2	17	0.0441949	0.11208	FOS; JUN;	FOS|IDBG-12957|ENSG00000170345|2353|; JUN|IDBG-99221|ENSG00000177606|3725|;
Atm signaling pathway	3932	PID BIOCARTA	9606	2	18	0.0490811	0.12336	JUN; NFKBIA;	JUN|IDBG-99221|ENSG00000177606|3725|; NFKBIA|IDBG-4758|ENSG00000100906|4792|;
Gata3 participate in activating the th2 cytokine genes expression	4080	PID BIOCARTA	9606	2	19	0.0541524	0.12495	IL1A; JUNB;	IL1A|IDBG-66482|ENSG00000115008|3552|; JUNB|IDBG-30976|ENSG00000171223|3726|;
Integrins in angiogenesis	15117	PID NCI	9606	3	44	0.0569313	0.130294	CSF1; SPP1; VEGFA;	CSF1|IDBG-100920|ENSG00000184371|1435|; SPP1|IDBG-29322|ENSG00000118785|6696|; VEGFA|IDBG-88716|ENSG00000112715|7422|;
Hypoxia and p53 in the cardiovascular system	4091	PID BIOCARTA	9606	2	20	0.0593996	0.134847	CDKN1A; HIC1;	CDKN1A|IDBG-85033|ENSG00000124762|1026|; HIC1|IDBG-16011|ENSG00000177374|3090|;
Signaling events mediated by PTP1B	15198	PID NCI	9606	3	45	0.0601361	0.135426	CSF1; SOCS3; SPRY2;	CSF1|IDBG-100920|ENSG00000184371|1435|; SOCS3|IDBG-70676|ENSG00000184557|9021|; SPRY2|IDBG-41306|ENSG00000136158|10253|;
IL3-mediated signaling events	15527	PID NCI	9606	2	21	0.0648139	0.141435	CEBPB; OSM;	CEBPB|IDBG-80858|ENSG00000172216|1051|; OSM|IDBG-4002|ENSG00000099985|5008|;
Signaling events mediated by PRL	15434	PID NCI	9606	2	21	0.0648139	0.141435	CDKN1A; EGR1;	CDKN1A|IDBG-85033|ENSG00000124762|1026|; EGR1|IDBG-47191|ENSG00000120738|1958|;
Validated transcriptional targets of deltaNp63 isoforms	15671	PID NCI	9606	3	47	0.0667931	0.144633	HES1; IL1A; RRAD;	HES1|IDBG-70185|ENSG00000114315|3280|; IL1A|IDBG-66482|ENSG00000115008|3552|; RRAD|IDBG-35758|ENSG00000166592|6236|;
GMCSF-mediated signaling events	15598	PID NCI	9606	2	22	0.0703864	0.147864	FOS; OSM;	FOS|IDBG-12957|ENSG00000170345|2353|; OSM|IDBG-4002|ENSG00000099985|5008|;
Inhibition of cellular proliferation by gleevec	3946	PID BIOCARTA	9606	2	22	0.0703864	0.147864	FOS; JUN;	FOS|IDBG-12957|ENSG00000170345|2353|; JUN|IDBG-99221|ENSG00000177606|3725|;
Tnf/stress related signaling	4103	PID BIOCARTA	9606	2	22	0.0703864	0.147864	JUN; TNF;	JUN|IDBG-99221|ENSG00000177606|3725|; TNF|IDBG-300259|ENSG00000232810|7124|;
Cyclins and cell cycle regulation	4145	PID BIOCARTA	9606	2	23	0.0761088	0.155815	CCNA1; CDKN1A;	CCNA1|IDBG-24529|ENSG00000133101|8900|; CDKN1A|IDBG-85033|ENSG00000124762|1026|;
Endogenous TLR signaling	15845	PID NCI	9606	2	24	0.081973	0.164824	IRAK2; TICAM1;	IRAK2|IDBG-17914|ENSG00000134070|3656|; TICAM1|IDBG-19505|ENSG00000127666|148022|;
Tpo signaling pathway	4124	PID BIOCARTA	9606	2	24	0.081973	0.164824	FOS; JUN;	FOS|IDBG-12957|ENSG00000170345|2353|; JUN|IDBG-99221|ENSG00000177606|3725|;
Ss-arrestins in gpcr desensitization	4015	PID BIOCARTA	9606	2	25	0.0879712	0.172571	CXCR4; EDN1;	CXCR4|IDBG-71032|ENSG00000121966|7852|; EDN1|IDBG-61847|ENSG00000078401|1906|;
VEGFR1 specific signals	15709	PID NCI	9606	2	25	0.0879712	0.172571	FLT1; VEGFA;	FLT1|IDBG-20108|ENSG00000102755|2321|; VEGFA|IDBG-88716|ENSG00000112715|7422|;
PDGFR-beta signaling pathway	15816	PID NCI	9606	4	85	0.0895593	0.175076	FOS; JUN; SPHK1; SRF;	FOS|IDBG-12957|ENSG00000170345|2353|; JUN|IDBG-99221|ENSG00000177606|3725|; SPHK1|IDBG-69650|ENSG00000176170|8877|; SRF|IDBG-87849|ENSG00000112658|6722|;
T cell receptor signaling pathway	4156	PID BIOCARTA	9606	3	54	0.0925493	0.180295	FOS; JUN; NFKBIA;	FOS|IDBG-12957|ENSG00000170345|2353|; JUN|IDBG-99221|ENSG00000177606|3725|; NFKBIA|IDBG-4758|ENSG00000100906|4792|;
Activation of camp-dependent protein kinase pka	4094	PID BIOCARTA	9606	2	26	0.0940957	0.181424	CXCR4; EDN1;	CXCR4|IDBG-71032|ENSG00000121966|7852|; EDN1|IDBG-61847|ENSG00000078401|1906|;
IL12 signaling mediated by STAT4	15277	PID NCI	9606	2	26	0.0940957	0.181424	FOS; JUN;	FOS|IDBG-12957|ENSG00000170345|2353|; JUN|IDBG-99221|ENSG00000177606|3725|;
Cell cycle: g1/s check point	3958	PID BIOCARTA	9606	2	27	0.100339	0.189567	CCNA1; CDKN1A;	CCNA1|IDBG-24529|ENSG00000133101|8900|; CDKN1A|IDBG-85033|ENSG00000124762|1026|;
Influence of ras and rho proteins on g1 to s transition	4175	PID BIOCARTA	9606	2	27	0.100339	0.189567	CDKN1A; NFKBIA;	CDKN1A|IDBG-85033|ENSG00000124762|1026|; NFKBIA|IDBG-4758|ENSG00000100906|4792|;
Role of Ã?-arrestins in the activation and targeting of map kinases	3945	PID BIOCARTA	9606	2	27	0.100339	0.189567	CXCR4; EDN1;	CXCR4|IDBG-71032|ENSG00000121966|7852|; EDN1|IDBG-61847|ENSG00000078401|1906|;
Fc epsilon receptor i signaling in mast cells	4183	PID BIOCARTA	9606	2	29	0.113155	0.20956	FOS; JUN;	FOS|IDBG-12957|ENSG00000170345|2353|; JUN|IDBG-99221|ENSG00000177606|3725|;
Validated targets of C-MYC transcriptional repression	15263	PID NCI	9606	3	60	0.117377	0.215958	CDKN1A; DDIT3; FTH1;	CDKN1A|IDBG-85033|ENSG00000124762|1026|; DDIT3|IDBG-42805|ENSG00000175197|1649|; FTH1|IDBG-50740|ENSG00000167996|2495|;
ErbB4 signaling events	15100	PID NCI	9606	2	30	0.119713	0.216716	EREG; HBEGF;	EREG|IDBG-24370|ENSG00000124882|2069|; HBEGF|IDBG-48445|ENSG00000113070|1839|;
Vegf hypoxia and angiogenesis	3979	PID BIOCARTA	9606	2	30	0.119713	0.216716	FLT1; VEGFA;	FLT1|IDBG-20108|ENSG00000102755|2321|; VEGFA|IDBG-88716|ENSG00000112715|7422|;
Bcr signaling pathway	4023	PID BIOCARTA	9606	2	31	0.126364	0.224425	FOS; JUN;	FOS|IDBG-12957|ENSG00000170345|2353|; JUN|IDBG-99221|ENSG00000177606|3725|;
Roles of Ã? arrestin dependent recruitment of src kinases in gpcr signaling	4114	PID BIOCARTA	9606	2	31	0.126364	0.224425	CXCR4; EDN1;	CXCR4|IDBG-71032|ENSG00000121966|7852|; EDN1|IDBG-61847|ENSG00000078401|1906|;
Syndecan-4-mediated signaling events	15533	PID NCI	9606	2	31	0.126364	0.224425	CXCR4; SDC4;	CXCR4|IDBG-71032|ENSG00000121966|7852|; SDC4|IDBG-77503|ENSG00000124145|6385|;
Ceramide signaling pathway	4149	PID BIOCARTA	9606	2	32	0.1331	0.232718	NFKBIA; TNF;	NFKBIA|IDBG-4758|ENSG00000100906|4792|; TNF|IDBG-300259|ENSG00000232810|7124|;
E2F transcription factor network	15410	PID NCI	9606	3	64	0.135159	0.235586	CDKN1A; HIC1; PLAU;	CDKN1A|IDBG-85033|ENSG00000124762|1026|; HIC1|IDBG-16011|ENSG00000177374|3090|; PLAU|IDBG-78889|ENSG00000122861|5328|;
HIV-1 Nef: Negative effector of Fas and TNF-alpha	15863	PID NCI	9606	2	33	0.139916	0.242377	NFKBIA; TNF;	NFKBIA|IDBG-4758|ENSG00000100906|4792|; TNF|IDBG-300259|ENSG00000232810|7124|;
Angiotensin ii mediated activation of jnk pathway via pyk2 dependent signaling	4049	PID BIOCARTA	9606	2	34	0.146805	0.251986	FOS; JUN;	FOS|IDBG-12957|ENSG00000170345|2353|; JUN|IDBG-99221|ENSG00000177606|3725|;
Signaling events mediated by Hepatocyte Growth Factor Receptor (c-Met)	14943	PID NCI	9606	3	67	0.149065	0.254314	EGR1; JUN; SNAI1;	EGR1|IDBG-47191|ENSG00000120738|1958|; JUN|IDBG-99221|ENSG00000177606|3725|; SNAI1|IDBG-80676|ENSG00000124216|6615|;
Signaling events mediated by TCPTP	15420	PID NCI	9606	2	36	0.160784	0.267814	CSF1; VEGFA;	CSF1|IDBG-100920|ENSG00000184371|1435|; VEGFA|IDBG-88716|ENSG00000112715|7422|;
TNF receptor signaling pathway	15154	PID NCI	9606	2	36	0.160784	0.267814	TNF; TNFAIP3;	TNF|IDBG-300259|ENSG00000232810|7124|; TNFAIP3|IDBG-97033|ENSG00000118503|7128|;
Chrebp regulation by carbohydrates and camp	4074	PID BIOCARTA	9606	2	37	0.167862	0.277144	CXCR4; EDN1;	CXCR4|IDBG-71032|ENSG00000121966|7852|; EDN1|IDBG-61847|ENSG00000078401|1906|;
Activation of csk by camp-dependent protein kinase inhibits signaling through the t cell receptor	4160	PID BIOCARTA	9606	2	38	0.174993	0.286398	CXCR4; EDN1;	CXCR4|IDBG-71032|ENSG00000121966|7852|; EDN1|IDBG-61847|ENSG00000078401|1906|;
Urokinase-type plasminogen activator (uPA) and uPAR-mediated signaling	15219	PID NCI	9606	2	38	0.174993	0.286398	PLAU; PLAUR;	PLAU|IDBG-78889|ENSG00000122861|5328|; PLAUR|IDBG-55442|ENSG00000011422|5329|;
p73 transcription factor network	15377	PID NCI	9606	3	75	0.188171	0.303554	CDKN1A; GDF15; PLK3;	CDKN1A|IDBG-85033|ENSG00000124762|1026|; GDF15|IDBG-38078|ENSG00000130513|9518|; PLK3|IDBG-97804|ENSG00000173846|102725475,1263|;
Actions of nitric oxide in the heart	3993	PID BIOCARTA	9606	2	41	0.196652	0.314532	FLT1; VEGFA;	FLT1|IDBG-20108|ENSG00000102755|2321|; VEGFA|IDBG-88716|ENSG00000112715|7422|;
Ion channels and their functional role in vascular endothelium	4141	PID BIOCARTA	9606	2	41	0.196652	0.314532	CXCR4; EDN1;	CXCR4|IDBG-71032|ENSG00000121966|7852|; EDN1|IDBG-61847|ENSG00000078401|1906|;
Insulin Pathway	15835	PID NCI	9606	2	42	0.203946	0.322533	SGK1; SH2B2;	SGK1|IDBG-96775|ENSG00000118515|6446|; SH2B2|IDBG-33504|ENSG00000160999|10603|;
Validated targets of C-MYC transcriptional activation	15279	PID NCI	9606	3	78	0.203468	0.323594	FOSL1; PMAIP1; SNAI1;	FOSL1|IDBG-58044|ENSG00000175592|8061|; PMAIP1|IDBG-4142|ENSG00000141682|5366|; SNAI1|IDBG-80676|ENSG00000124216|6615|;
Ceramide signaling pathway	14925	PID NCI	9606	2	44	0.218619	0.340949	NFKBIA; TNF;	NFKBIA|IDBG-4758|ENSG00000100906|4792|; TNF|IDBG-300259|ENSG00000232810|7124|;
SHP2 signaling	15583	PID NCI	9606	2	44	0.218619	0.340949	IL6; VEGFA;	IL6|IDBG-9462|ENSG00000136244|3569|; VEGFA|IDBG-88716|ENSG00000112715|7422|;
Angiopoietin receptor Tie2-mediated signaling	15393	PID NCI	9606	2	45	0.225991	0.34763	CDKN1A; TNF;	CDKN1A|IDBG-85033|ENSG00000124762|1026|; TNF|IDBG-300259|ENSG00000232810|7124|;
Integrin-linked kinase signaling	15296	PID NCI	9606	2	45	0.225991	0.34763	JUN; SNAI1;	JUN|IDBG-99221|ENSG00000177606|3725|; SNAI1|IDBG-80676|ENSG00000124216|6615|;
Presenilin action in Notch and Wnt signaling	15094	PID NCI	9606	2	46	0.23338	0.358019	FOS; JUN;	FOS|IDBG-12957|ENSG00000170345|2353|; JUN|IDBG-99221|ENSG00000177606|3725|;
Agrin in postsynaptic differentiation	4033	PID BIOCARTA	9606	2	47	0.240784	0.364412	JUN; LAMB3;	JUN|IDBG-99221|ENSG00000177606|3725|; LAMB3|IDBG-106421|ENSG00000196878|3914|;
Regulation of Androgen receptor activity	15656	PID NCI	9606	2	48	0.248199	0.372629	EGR1; JUN;	EGR1|IDBG-47191|ENSG00000120738|1958|; JUN|IDBG-99221|ENSG00000177606|3725|;
Regulation of retinoblastoma protein	15024	PID NCI	9606	2	49	0.255621	0.380727	CDKN1A; JUN;	CDKN1A|IDBG-85033|ENSG00000124762|1026|; JUN|IDBG-99221|ENSG00000177606|3725|;
CXCR4-mediated signaling events	15059	PID NCI	9606	2	50	0.263048	0.385667	CXCR4; RGS1;	CXCR4|IDBG-71032|ENSG00000121966|7852|; RGS1|IDBG-105443|ENSG00000090104|5996|;
Signaling events mediated by HDAC Class I	15280	PID NCI	9606	2	50	0.263048	0.385667	NFKBIA; TNF;	NFKBIA|IDBG-4758|ENSG00000100906|4792|; TNF|IDBG-300259|ENSG00000232810|7124|;
Hiv-1 nef: negative effector of fas and tnf	4101	PID BIOCARTA	9606	2	52	0.277902	0.402208	NFKBIA; TNF;	NFKBIA|IDBG-4758|ENSG00000100906|4792|; TNF|IDBG-300259|ENSG00000232810|7124|;
Signaling events mediated by Stem cell factor receptor (c-Kit)	15404	PID NCI	9606	2	52	0.277902	0.402208	SH2B2; SOCS1;	SH2B2|IDBG-33504|ENSG00000160999|10603|; SOCS1|IDBG-14621|ENSG00000185338|8651|;
Mapkinase signaling pathway	4137	PID BIOCARTA	9606	2	56	0.307535	0.437227	FOS; JUN;	FOS|IDBG-12957|ENSG00000170345|2353|; JUN|IDBG-99221|ENSG00000177606|3725|;
Coregulation of Androgen receptor activity	15082	PID NCI	9606	2	60	0.33693	0.46722	SRF; TGIF1;	SRF|IDBG-87849|ENSG00000112658|6722|; TGIF1|IDBG-489|ENSG00000177426|7050|;
Signaling events mediated by VEGFR1 and VEGFR2	15504	PID NCI	9606	2	60	0.33693	0.46722	FLT1; VEGFA;	FLT1|IDBG-20108|ENSG00000102755|2321|; VEGFA|IDBG-88716|ENSG00000112715|7422|;
Validated nuclear estrogen receptor alpha network	15063	PID NCI	9606	2	64	0.365947	0.496454	CEBPB; JUN;	CEBPB|IDBG-80858|ENSG00000172216|1051|; JUN|IDBG-99221|ENSG00000177606|3725|;
Regulation of Telomerase	15864	PID NCI	9606	2	65	0.373128	0.502563	FOS; JUN;	FOS|IDBG-12957|ENSG00000170345|2353|; JUN|IDBG-99221|ENSG00000177606|3725|;
Regulation of nuclear beta catenin signaling and target gene transcription	15295	PID NCI	9606	2	72	0.422399	0.556934	IL8; JUN;	IL8|IDBG-23954|ENSG00000169429|3576|; JUN|IDBG-99221|ENSG00000177606|3725|;

## Sheet: Cglabrata_up_120
Pathway Name	Pathway Id	Source Name	Organism	Pathway uploaded gene count	Genes in InnateDB for this entity	Pathway p-value	Pathway p-value (corrected)	Gene Symbols	Genes (Symbol|IDBG-ID|Ensembl|Entrez|Fold Change|P-Value)
AP-1 transcription factor network	15318	PID NCI	9606	17	67	5.07117e-10	2.07157e-07	ATF3; DUSP1; EDN1; EGR1; FOSB; FOSL1; FOSL2; HIF1A; IFNG; IL10; IL6; IL8; JUN; JUNB; MAFG; PLAU; TIMP1;	ATF3|IDBG-106549|ENSG00000162772|467|; DUSP1|IDBG-57812|ENSG00000120129|1843|; EDN1|IDBG-61847|ENSG00000078401|1906|; EGR1|IDBG-47191|ENSG00000120738|1958|; FOSB|IDBG-57590|ENSG00000125740|2354|; FOSL1|IDBG-58044|ENSG00000175592|8061|; FOSL2|IDBG-41072|ENSG00000075426|2355|; HIF1A|IDBG-8510|ENSG00000100644|3091|; IFNG|IDBG-45916|ENSG00000111537|3458|; IL10|IDBG-106270|ENSG00000136634|3586|; IL6|I…
ATF-2 transcription factor network	15253	PID NCI	9606	15	56	2.37826e-09	6.47679e-07	ATF3; DDIT3; DUSP10; DUSP1; DUSP5; DUSP8; HES1; IFNG; IL23A; IL6; IL8; JUN; JUNB; PLAU; SOCS3;	ATF3|IDBG-106549|ENSG00000162772|467|; DDIT3|IDBG-42805|ENSG00000175197|1649|; DUSP10|IDBG-106785|ENSG00000143507|11221|; DUSP1|IDBG-57812|ENSG00000120129|1843|; DUSP5|IDBG-89383|ENSG00000138166|1847|; DUSP8|IDBG-19372|ENSG00000184545|101927562,1850|; HES1|IDBG-70185|ENSG00000114315|3280|; IFNG|IDBG-45916|ENSG00000111537|3458|; IL23A|IDBG-40891|ENSG00000110944|51561|; IL6|IDBG-9462|ENSG0000013624…
IL12-mediated signaling events	15185	PID NCI	9606	14	57	2.76987e-08	2.82873e-06	CCL3; GADD45B; GADD45G; IFNG; IL12A; IL12B; IL18; IL1B; IL1R1; NFKB1; NFKB2; RELB; RIPK2; SOCS1;	CCL3|IDBG-776925|ENSG00000277632|6348|; GADD45B|IDBG-16168|ENSG00000099860|4616|; GADD45G|IDBG-75478|ENSG00000130222|10912|; IFNG|IDBG-45916|ENSG00000111537|3458|; IL12A|IDBG-63368|ENSG00000168811|3592|; IL12B|IDBG-55893|ENSG00000113302|3593|; IL18|IDBG-71390|ENSG00000150782|3606|; IL1B|IDBG-66519|ENSG00000125538|3553|; IL1R1|IDBG-64088|ENSG00000115594|3554|; NFKB1|IDBG-31974|ENSG00000109320|4790…
Signal transduction through il1r	4064	PID BIOCARTA	9606	11	35	5.40778e-08	4.41816e-06	IL1A; IL1B; IL1R1; IL1RAP; IL1RN; IL6; IRAK2; JUN; MAP2K3; NFKBIA; TNF;	IL1A|IDBG-66482|ENSG00000115008|3552|; IL1B|IDBG-66519|ENSG00000125538|3553|; IL1R1|IDBG-64088|ENSG00000115594|3554|; IL1RAP|IDBG-69682|ENSG00000196083|3556|; IL1RN|IDBG-66814|ENSG00000136689|3557|; IL6|IDBG-9462|ENSG00000136244|3569|; IRAK2|IDBG-17914|ENSG00000134070|3656|; JUN|IDBG-99221|ENSG00000177606|3725|; MAP2K3|IDBG-35553|ENSG00000034152|100996792,5606|; NFKBIA|IDBG-4758|ENSG00000100906|4…
Validated transcriptional targets of AP1 family members Fra1 and Fra2	14994	PID NCI	9606	11	35	5.40778e-08	4.41816e-06	FOSL1; FOSL2; HMOX1; IL6; IL8; JUN; JUNB; LIF; PLAU; PLAUR; THBD;	FOSL1|IDBG-58044|ENSG00000175592|8061|; FOSL2|IDBG-41072|ENSG00000075426|2355|; HMOX1|IDBG-5374|ENSG00000100292|3162|; IL6|IDBG-9462|ENSG00000136244|3569|; IL8|IDBG-23954|ENSG00000169429|3576|; JUN|IDBG-99221|ENSG00000177606|3725|; JUNB|IDBG-30976|ENSG00000171223|3726|; LIF|IDBG-3968|ENSG00000128342|3976|; PLAU|IDBG-78889|ENSG00000122861|5328|; PLAUR|IDBG-55442|ENSG00000011422|5329|; THBD|IDBG-59…
IL23-mediated signaling events	15427	PID NCI	9606	11	37	1.03214e-07	6.02325e-06	CXCL1; IFNG; IL12B; IL18; IL1B; IL23A; IL6; NFKB1; NFKBIA; SOCS3; TNF;	CXCL1|IDBG-24070|ENSG00000163739|2919|; IFNG|IDBG-45916|ENSG00000111537|3458|; IL12B|IDBG-55893|ENSG00000113302|3593|; IL18|IDBG-71390|ENSG00000150782|3606|; IL1B|IDBG-66519|ENSG00000125538|3553|; IL23A|IDBG-40891|ENSG00000110944|51561|; IL6|IDBG-9462|ENSG00000136244|3569|; NFKB1|IDBG-31974|ENSG00000109320|4790|; NFKBIA|IDBG-4758|ENSG00000100906|4792|; SOCS3|IDBG-70676|ENSG00000184557|9021|; TNF|…
Calcineurin-regulated NFAT-dependent transcription in lymphocytes	15231	PID NCI	9606	12	45	1.02973e-07	6.47146e-06	EGR1; EGR2; EGR3; FOSL1; IFNG; IL8; JUN; JUNB; PPARG; PTGS2; SLC3A2; TNF;	EGR1|IDBG-47191|ENSG00000120738|1958|; EGR2|IDBG-75626|ENSG00000122877|1959|; EGR3|IDBG-11219|ENSG00000179388|1960|; FOSL1|IDBG-58044|ENSG00000175592|8061|; IFNG|IDBG-45916|ENSG00000111537|3458|; IL8|IDBG-23954|ENSG00000169429|3576|; JUN|IDBG-99221|ENSG00000177606|3725|; JUNB|IDBG-30976|ENSG00000171223|3726|; PPARG|IDBG-18954|ENSG00000132170|5468|; PTGS2|IDBG-105426|ENSG00000073756|5743|; SLC3A2|…
CD40/CD40L signaling	14909	PID NCI	9606	9	26	3.55212e-07	1.61227e-05	BIRC2; BIRC3; CD40; JUN; NFKB1; NFKBIA; TNFAIP3; TRAF1; TRAF3;	BIRC2|IDBG-69075|ENSG00000110330|329|; BIRC3|IDBG-69045|ENSG00000023445|330|; CD40|IDBG-78904|ENSG00000101017|958|; JUN|IDBG-99221|ENSG00000177606|3725|; NFKB1|IDBG-31974|ENSG00000109320|4790|; NFKBIA|IDBG-4758|ENSG00000100906|4792|; TNFAIP3|IDBG-97033|ENSG00000118503|7128|; TRAF1|IDBG-83153|ENSG00000056558|7185|; TRAF3|IDBG-21240|ENSG00000131323|7187|;
IL27-mediated signaling events	15133	PID NCI	9606	9	26	3.55212e-07	1.61227e-05	EBI3; IFNG; IL12A; IL12B; IL18; IL1B; IL27; IL6; TNF;	EBI3|IDBG-18580|ENSG00000105246|10148|; IFNG|IDBG-45916|ENSG00000111537|3458|; IL12A|IDBG-63368|ENSG00000168811|3592|; IL12B|IDBG-55893|ENSG00000113302|3593|; IL18|IDBG-71390|ENSG00000150782|3606|; IL1B|IDBG-66519|ENSG00000125538|3553|; IL27|IDBG-22826|ENSG00000197272|246778|; IL6|IDBG-9462|ENSG00000136244|3569|; TNF|IDBG-300259|ENSG00000232810|7124|;
TNF receptor signaling pathway	15154	PID NCI	9606	10	36	8.04742e-07	3.46039e-05	ADAM17; BIRC2; BIRC3; MAP2K3; NFKB1; NSMAF; SQSTM1; TNF; TNFAIP3; TRAF1;	ADAM17|IDBG-27788|ENSG00000151694|6868|; BIRC2|IDBG-69075|ENSG00000110330|329|; BIRC3|IDBG-69045|ENSG00000023445|330|; MAP2K3|IDBG-35553|ENSG00000034152|100996792,5606|; NFKB1|IDBG-31974|ENSG00000109320|4790|; NSMAF|IDBG-22729|ENSG00000035681|8439|; SQSTM1|IDBG-61811|ENSG00000161011|8878|; TNF|IDBG-300259|ENSG00000232810|7124|; TNFAIP3|IDBG-97033|ENSG00000118503|7128|; TRAF1|IDBG-83153|ENSG000000…
IL1-mediated signaling events	15122	PID NCI	9606	9	31	1.92366e-06	7.48394e-05	IL1A; IL1B; IL1R1; IL1R2; IL1RAP; IL1RN; JUN; NFKB1; SQSTM1;	IL1A|IDBG-66482|ENSG00000115008|3552|; IL1B|IDBG-66519|ENSG00000125538|3553|; IL1R1|IDBG-64088|ENSG00000115594|3554|; IL1R2|IDBG-64053|ENSG00000115590|7850|; IL1RAP|IDBG-69682|ENSG00000196083|3556|; IL1RN|IDBG-66814|ENSG00000136689|3557|; JUN|IDBG-99221|ENSG00000177606|3725|; NFKB1|IDBG-31974|ENSG00000109320|4790|; SQSTM1|IDBG-61811|ENSG00000161011|8878|;
Direct p53 effectors	15209	PID NCI	9606	18	129	2.74582e-06	9.34724e-05	ATF3; BID; BTG2; CDKN1A; DDIT4; DUSP1; DUSP5; GDF15; HIC1; JUN; LIF; PLK3; PMAIP1; RGCC; SERPINE1; SPP1; TNFRSF10A; VDR;	ATF3|IDBG-106549|ENSG00000162772|467|; BID|IDBG-1050|ENSG00000015475|101929618,637|; BTG2|IDBG-105945|ENSG00000159388|7832|; CDKN1A|IDBG-85033|ENSG00000124762|1026|; DDIT4|IDBG-77884|ENSG00000168209|54541|; DUSP1|IDBG-57812|ENSG00000120129|1843|; DUSP5|IDBG-89383|ENSG00000138166|1847|; GDF15|IDBG-38078|ENSG00000130513|9518|; HIC1|IDBG-16011|ENSG00000177374|3090|; JUN|IDBG-99221|ENSG00000177606|37…
HIF-1-alpha transcription factor network	15518	PID NCI	9606	12	64	5.97477e-06	0.000157464	ADM; BHLHE40; CXCR4; EDN1; HIF1A; HMOX1; JUN; PFKFB3; PLIN2; SERPINE1; TFRC; VEGFA;	ADM|IDBG-31636|ENSG00000148926|133|; BHLHE40|IDBG-14409|ENSG00000134107|8553|; CXCR4|IDBG-71032|ENSG00000121966|7852|; EDN1|IDBG-61847|ENSG00000078401|1906|; HIF1A|IDBG-8510|ENSG00000100644|3091|; HMOX1|IDBG-5374|ENSG00000100292|3162|; JUN|IDBG-99221|ENSG00000177606|3725|; PFKFB3|IDBG-50922|ENSG00000170525|5209|; PLIN2|IDBG-52524|ENSG00000147872|123|; SERPINE1|IDBG-32959|ENSG00000106366|5054|; TF…
Regulation of map kinase pathways through dual specificity phosphatases	4090	PID BIOCARTA	9606	5	9	1.01689e-05	0.000259626	DUSP1; DUSP2; DUSP4; DUSP6; DUSP8;	DUSP1|IDBG-57812|ENSG00000120129|1843|; DUSP2|IDBG-61498|ENSG00000158050|1844|; DUSP4|IDBG-15549|ENSG00000120875|1846|; DUSP6|IDBG-50524|ENSG00000139318|1848|; DUSP8|IDBG-19372|ENSG00000184545|101927562,1850|;
Downstream signaling in naïve CD8+ T cells	15166	PID NCI	9606	9	43	3.53841e-05	0.000705094	EGR1; FOSL1; IFNG; JUN; JUNB; PTPN7; TNF; TNFRSF18; TNFRSF4;	EGR1|IDBG-47191|ENSG00000120738|1958|; FOSL1|IDBG-58044|ENSG00000175592|8061|; IFNG|IDBG-45916|ENSG00000111537|3458|; JUN|IDBG-99221|ENSG00000177606|3725|; JUNB|IDBG-30976|ENSG00000171223|3726|; PTPN7|IDBG-105825|ENSG00000143851|5778|; TNF|IDBG-300259|ENSG00000232810|7124|; TNFRSF18|IDBG-84584|ENSG00000186891|8784|; TNFRSF4|IDBG-84605|ENSG00000186827|7293|;
Tnfr2 signaling pathway	4004	PID BIOCARTA	9606	5	12	5.79343e-05	0.00112696	LTA; NFKBIA; TNFAIP3; TRAF1; TRAF3;	LTA|IDBG-302490|ENSG00000226979|4049|; NFKBIA|IDBG-4758|ENSG00000100906|4792|; TNFAIP3|IDBG-97033|ENSG00000118503|7128|; TRAF1|IDBG-83153|ENSG00000056558|7185|; TRAF3|IDBG-21240|ENSG00000131323|7187|;
Oxidative stress induced gene expression via nrf2	4184	PID BIOCARTA	9606	6	19	6.2657e-05	0.00116343	HMOX1; JUN; MAFF; MAFG; MAFK; NFE2L2;	HMOX1|IDBG-5374|ENSG00000100292|3162|; JUN|IDBG-99221|ENSG00000177606|3725|; MAFF|IDBG-7398|ENSG00000185022|23764|; MAFG|IDBG-72865|ENSG00000197063|4097|; MAFK|IDBG-6584|ENSG00000198517|7975|; NFE2L2|IDBG-75863|ENSG00000116044|4780|;
Nfkb activation by nontypeable hemophilus influenzae	4159	PID BIOCARTA	9606	7	28	7.99699e-05	0.0014519	DUSP1; IL1B; IL8; MAP2K3; NFKBIA; TLR2; TNF;	DUSP1|IDBG-57812|ENSG00000120129|1843|; IL1B|IDBG-66519|ENSG00000125538|3553|; IL8|IDBG-23954|ENSG00000169429|3576|; MAP2K3|IDBG-35553|ENSG00000034152|100996792,5606|; NFKBIA|IDBG-4758|ENSG00000100906|4792|; TLR2|IDBG-41789|ENSG00000137462|7097|; TNF|IDBG-300259|ENSG00000232810|7124|;
Erythropoietin mediated neuroprotection through nf-kb	4161	PID BIOCARTA	9606	5	13	9.11137e-05	0.00151918	CDKN1A; HIF1A; JUN; NFKBIA; SOD2;	CDKN1A|IDBG-85033|ENSG00000124762|1026|; HIF1A|IDBG-8510|ENSG00000100644|3091|; JUN|IDBG-99221|ENSG00000177606|3725|; NFKBIA|IDBG-4758|ENSG00000100906|4792|; SOD2|IDBG-98553|ENSG00000112096|100129518,6648|;
Atypical NF-kappaB pathway	14922	PID NCI	9606	5	14	0.000137176	0.00215524	BCL3; NFKB1; NFKBIA; REL; SRC;	BCL3|IDBG-56568|ENSG00000069399|102465879,602|; NFKB1|IDBG-31974|ENSG00000109320|4790|; NFKBIA|IDBG-4758|ENSG00000100906|4792|; REL|IDBG-53133|ENSG00000162924|5966|; SRC|IDBG-74081|ENSG00000197122|6714|;
Il-10 anti-inflammatory signaling pathway	4128	PID BIOCARTA	9606	5	14	0.000137176	0.00215524	HMOX1; IL10; IL1A; IL6; TNF;	HMOX1|IDBG-5374|ENSG00000100292|3162|; IL10|IDBG-106270|ENSG00000136634|3586|; IL1A|IDBG-66482|ENSG00000115008|3552|; IL6|IDBG-9462|ENSG00000136244|3569|; TNF|IDBG-300259|ENSG00000232810|7124|;
Canonical NF-kappaB pathway	15469	PID NCI	9606	6	23	0.000203921	0.00297506	BIRC2; NFKB1; NFKBIA; RIPK2; TNF; TNFAIP3;	BIRC2|IDBG-69075|ENSG00000110330|329|; NFKB1|IDBG-31974|ENSG00000109320|4790|; NFKBIA|IDBG-4758|ENSG00000100906|4792|; RIPK2|IDBG-27941|ENSG00000104312|8767|; TNF|IDBG-300259|ENSG00000232810|7124|; TNFAIP3|IDBG-97033|ENSG00000118503|7128|;
Cd40l signaling pathway	4093	PID BIOCARTA	9606	4	9	0.000254226	0.00340497	CD40; NFKBIA; TNFAIP3; TRAF3;	CD40|IDBG-78904|ENSG00000101017|958|; NFKBIA|IDBG-4758|ENSG00000100906|4792|; TNFAIP3|IDBG-97033|ENSG00000118503|7128|; TRAF3|IDBG-21240|ENSG00000131323|7187|;
Hypoxia-inducible factor in the cardivascular system	3949	PID BIOCARTA	9606	5	16	0.000280383	0.00363608	ASPH; EDN1; HIF1A; JUN; VEGFA;	ASPH|IDBG-23064|ENSG00000198363|444|; EDN1|IDBG-61847|ENSG00000078401|1906|; HIF1A|IDBG-8510|ENSG00000100644|3091|; JUN|IDBG-99221|ENSG00000177606|3725|; VEGFA|IDBG-88716|ENSG00000112715|7422|;
Regulation of p38-alpha and p38-beta	15540	PID NCI	9606	5	16	0.000280383	0.00363608	DUSP10; DUSP1; DUSP16; DUSP8; MAP2K3;	DUSP10|IDBG-106785|ENSG00000143507|11221|; DUSP1|IDBG-57812|ENSG00000120129|1843|; DUSP16|IDBG-20236|ENSG00000111266|80824|; DUSP8|IDBG-19372|ENSG00000184545|101927562,1850|; MAP2K3|IDBG-35553|ENSG00000034152|100996792,5606|;
Glucocorticoid receptor regulatory network	15321	PID NCI	9606	10	69	0.000337815	0.00418174	CDKN1A; EGR1; ICAM1; IFNG; IL6; IL8; JUN; NFKB1; NR4A1; SGK1;	CDKN1A|IDBG-85033|ENSG00000124762|1026|; EGR1|IDBG-47191|ENSG00000120738|1958|; ICAM1|IDBG-26804|ENSG00000090339|3383|; IFNG|IDBG-45916|ENSG00000111537|3458|; IL6|IDBG-9462|ENSG00000136244|3569|; IL8|IDBG-23954|ENSG00000169429|3576|; JUN|IDBG-99221|ENSG00000177606|3725|; NFKB1|IDBG-31974|ENSG00000109320|4790|; NR4A1|IDBG-33982|ENSG00000123358|3164|; SGK1|IDBG-96775|ENSG00000118515|6446|;
VEGF and VEGFR signaling network	14905	PID NCI	9606	4	10	0.00041059	0.00479217	FLT1; NRP1; NRP2; VEGFA;	FLT1|IDBG-20108|ENSG00000102755|2321|; NRP1|IDBG-68532|ENSG00000099250|8829|; NRP2|IDBG-79320|ENSG00000118257|8828|; VEGFA|IDBG-88716|ENSG00000112715|7422|;
Osteopontin-mediated events	15887	PID NCI	9606	6	27	0.000523267	0.00593763	CD44; JUN; NFKB1; NFKBIA; PLAU; SPP1;	CD44|IDBG-39556|ENSG00000026508|960|; JUN|IDBG-99221|ENSG00000177606|3725|; NFKB1|IDBG-31974|ENSG00000109320|4790|; NFKBIA|IDBG-4758|ENSG00000100906|4792|; PLAU|IDBG-78889|ENSG00000122861|5328|; SPP1|IDBG-29322|ENSG00000118785|6696|;
FGF signaling pathway	15346	PID NCI	9606	8	51	0.000771267	0.0085152	DUSP6; JUN; PLAU; PLAUR; SDC4; SPP1; SPRY2; SRC;	DUSP6|IDBG-50524|ENSG00000139318|1848|; JUN|IDBG-99221|ENSG00000177606|3725|; PLAU|IDBG-78889|ENSG00000122861|5328|; PLAUR|IDBG-55442|ENSG00000011422|5329|; SDC4|IDBG-77503|ENSG00000124145|6385|; SPP1|IDBG-29322|ENSG00000118785|6696|; SPRY2|IDBG-41306|ENSG00000136158|10253|; SRC|IDBG-74081|ENSG00000197122|6714|;
Keratinocyte differentiation	4032	PID BIOCARTA	9606	8	52	0.000880812	0.00946873	BIRC2; BIRC3; ETS2; JUN; MAP2K3; NFKBIA; TNF; TRAF1;	BIRC2|IDBG-69075|ENSG00000110330|329|; BIRC3|IDBG-69045|ENSG00000023445|330|; ETS2|IDBG-3306|ENSG00000157557|2114|; JUN|IDBG-99221|ENSG00000177606|3725|; MAP2K3|IDBG-35553|ENSG00000034152|100996792,5606|; NFKBIA|IDBG-4758|ENSG00000100906|4792|; TNF|IDBG-300259|ENSG00000232810|7124|; TRAF1|IDBG-83153|ENSG00000056558|7185|;
Nf-kb signaling pathway	3978	PID BIOCARTA	9606	5	20	0.000873757	0.00951812	IL1A; IL1R1; NFKB1; NFKBIA; TNF;	IL1A|IDBG-66482|ENSG00000115008|3552|; IL1R1|IDBG-64088|ENSG00000115594|3554|; NFKB1|IDBG-31974|ENSG00000109320|4790|; NFKBIA|IDBG-4758|ENSG00000100906|4792|; TNF|IDBG-300259|ENSG00000232810|7124|;
amb2 Integrin signaling	15836	PID NCI	9606	6	30	0.000949925	0.00994986	ICAM1; IL6; NFKB1; PLAU; PLAUR; TNF;	ICAM1|IDBG-26804|ENSG00000090339|3383|; IL6|IDBG-9462|ENSG00000136244|3569|; NFKB1|IDBG-31974|ENSG00000109320|4790|; PLAU|IDBG-78889|ENSG00000122861|5328|; PLAUR|IDBG-55442|ENSG00000011422|5329|; TNF|IDBG-300259|ENSG00000232810|7124|;
Signaling events mediated by PRL	15434	PID NCI	9606	5	21	0.00111018	0.0111978	ATF5; CDKN1A; EGR1; PTP4A1; SRC;	ATF5|IDBG-63891|ENSG00000169136|22809|; CDKN1A|IDBG-85033|ENSG00000124762|1026|; EGR1|IDBG-47191|ENSG00000120738|1958|; PTP4A1|IDBG-91692|ENSG00000112245|7803|; SRC|IDBG-74081|ENSG00000197122|6714|;
Alternative NF-kappaB pathway	15820	PID NCI	9606	3	6	0.00110688	0.011304	NFKB1; NFKB2; RELB;	NFKB1|IDBG-31974|ENSG00000109320|4790|; NFKB2|IDBG-87893|ENSG00000077150|4791|; RELB|IDBG-57021|ENSG00000104856|5971|;
The 41bb-dependent immune response	3936	PID BIOCARTA	9606	4	13	0.00127239	0.0125246	IFNG; JUN; MAP2K3; TNFSF9;	IFNG|IDBG-45916|ENSG00000111537|3458|; JUN|IDBG-99221|ENSG00000177606|3725|; MAP2K3|IDBG-35553|ENSG00000034152|100996792,5606|; TNFSF9|IDBG-21688|ENSG00000125657|8744|;
IL6-mediated signaling events	15826	PID NCI	9606	7	43	0.0013088	0.0127296	IL6; JUN; JUNB; MITF; PTPRE; SOCS3; TIMP1;	IL6|IDBG-9462|ENSG00000136244|3569|; JUN|IDBG-99221|ENSG00000177606|3725|; JUNB|IDBG-30976|ENSG00000171223|3726|; MITF|IDBG-44086|ENSG00000187098|4286|; PTPRE|IDBG-93141|ENSG00000132334|5791|; SOCS3|IDBG-70676|ENSG00000184557|9021|; TIMP1|IDBG-61666|ENSG00000102265|7076|;
HIV-1 Nef: Negative effector of Fas and TNF-alpha	15863	PID NCI	9606	6	33	0.00160394	0.0144002	BID; BIRC3; NFKB1; NFKBIA; TNF; TRAF1;	BID|IDBG-1050|ENSG00000015475|101929618,637|; BIRC3|IDBG-69045|ENSG00000023445|330|; NFKB1|IDBG-31974|ENSG00000109320|4790|; NFKBIA|IDBG-4758|ENSG00000100906|4792|; TNF|IDBG-300259|ENSG00000232810|7124|; TRAF1|IDBG-83153|ENSG00000056558|7185|;
Regulation of nuclear SMAD2/3 signaling	15480	PID NCI	9606	9	70	0.00159978	0.0145224	ATF3; CDKN1A; IL10; JUN; SERPINE1; SKIL; SMAD7; TGIF1; VDR;	ATF3|IDBG-106549|ENSG00000162772|467|; CDKN1A|IDBG-85033|ENSG00000124762|1026|; IL10|IDBG-106270|ENSG00000136634|3586|; JUN|IDBG-99221|ENSG00000177606|3725|; SERPINE1|IDBG-32959|ENSG00000106366|5054|; SKIL|IDBG-64482|ENSG00000136603|6498|; SMAD7|IDBG-3195|ENSG00000101665|4092|; TGIF1|IDBG-489|ENSG00000177426|7050|; VDR|IDBG-29237|ENSG00000111424|7421|;
RXR and RAR heterodimerization with other nuclear receptor	15010	PID NCI	9606	4	14	0.00172647	0.0145415	ABCA1; NR4A1; TNF; VDR;	ABCA1|IDBG-79441|ENSG00000165029|19|; NR4A1|IDBG-33982|ENSG00000123358|3164|; TNF|IDBG-300259|ENSG00000232810|7124|; VDR|IDBG-29237|ENSG00000111424|7421|;
S1P3 pathway	15477	PID NCI	9606	4	14	0.00172647	0.0145415	CXCR4; FLT1; SRC; VEGFA;	CXCR4|IDBG-71032|ENSG00000121966|7852|; FLT1|IDBG-20108|ENSG00000102755|2321|; SRC|IDBG-74081|ENSG00000197122|6714|; VEGFA|IDBG-88716|ENSG00000112715|7422|;
Calcium signaling in the CD4+ TCR pathway	14910	PID NCI	9606	5	23	0.00172058	0.0149544	FOSL1; IFNG; JUN; JUNB; PTGS2;	FOSL1|IDBG-58044|ENSG00000175592|8061|; IFNG|IDBG-45916|ENSG00000111537|3458|; JUN|IDBG-99221|ENSG00000177606|3725|; JUNB|IDBG-30976|ENSG00000171223|3726|; PTGS2|IDBG-105426|ENSG00000073756|5743|;
Cellular roles of Anthrax toxin	15089	PID NCI	9606	4	15	0.00228186	0.0180998	IL18; IL1B; MAP2K3; TNF;	IL18|IDBG-71390|ENSG00000150782|3606|; IL1B|IDBG-66519|ENSG00000125538|3553|; MAP2K3|IDBG-35553|ENSG00000034152|100996792,5606|; TNF|IDBG-300259|ENSG00000232810|7124|;
VEGFR1 specific signals	15709	PID NCI	9606	5	25	0.00254653	0.0194441	FLT1; HIF1A; NRP1; NRP2; VEGFA;	FLT1|IDBG-20108|ENSG00000102755|2321|; HIF1A|IDBG-8510|ENSG00000100644|3091|; NRP1|IDBG-68532|ENSG00000099250|8829|; NRP2|IDBG-79320|ENSG00000118257|8828|; VEGFA|IDBG-88716|ENSG00000112715|7422|;
Il12 and stat4 dependent signaling pathway in th1 development	4054	PID BIOCARTA	9606	4	16	0.00294902	0.0215121	IFNG; IL12A; IL12B; JUN;	IFNG|IDBG-45916|ENSG00000111537|3458|; IL12A|IDBG-63368|ENSG00000168811|3592|; IL12B|IDBG-55893|ENSG00000113302|3593|; JUN|IDBG-99221|ENSG00000177606|3725|;
Visceral fat deposits and the metabolic syndrome	4009	PID BIOCARTA	9606	3	8	0.00292155	0.0218982	HSD11B1; PPARG; TNF;	HSD11B1|IDBG-106429|ENSG00000117594|3290|; PPARG|IDBG-18954|ENSG00000132170|5468|; TNF|IDBG-300259|ENSG00000232810|7124|;
C-MYB transcription factor network	15398	PID NCI	9606	9	78	0.003406	0.0237837	ADORA2B; ATP2B1; BIRC3; CCNA1; CDKN1A; ETS2; HES1; PTGS2; TOM1;	ADORA2B|IDBG-31920|ENSG00000170425|136|; ATP2B1|IDBG-50612|ENSG00000070961|490|; BIRC3|IDBG-69045|ENSG00000023445|330|; CCNA1|IDBG-24529|ENSG00000133101|8900|; CDKN1A|IDBG-85033|ENSG00000124762|1026|; ETS2|IDBG-3306|ENSG00000157557|2114|; HES1|IDBG-70185|ENSG00000114315|3280|; PTGS2|IDBG-105426|ENSG00000073756|5743|; TOM1|IDBG-5330|ENSG00000100284|10043|;
Beta3 integrin cell surface interactions	15634	PID NCI	9606	6	38	0.00338829	0.0238641	PLAU; PLAUR; SDC4; SPHK1; SPP1; VEGFA;	PLAU|IDBG-78889|ENSG00000122861|5328|; PLAUR|IDBG-55442|ENSG00000011422|5329|; SDC4|IDBG-77503|ENSG00000124145|6385|; SPHK1|IDBG-69650|ENSG00000176170|8877|; SPP1|IDBG-29322|ENSG00000118785|6696|; VEGFA|IDBG-88716|ENSG00000112715|7422|;
No2-dependent il-12 pathway in nk cells	3943	PID BIOCARTA	9606	3	9	0.00425521	0.0294619	IFNG; IL12A; IL12B;	IFNG|IDBG-45916|ENSG00000111537|3458|; IL12A|IDBG-63368|ENSG00000168811|3592|; IL12B|IDBG-55893|ENSG00000113302|3593|;
HIF-2-alpha transcription factor network	15324	PID NCI	9606	5	29	0.00500327	0.0343502	ADORA2A; BHLHE40; FLT1; SERPINE1; VEGFA;	ADORA2A|IDBG-2843|ENSG00000128271|135|; BHLHE40|IDBG-14409|ENSG00000134107|8553|; FLT1|IDBG-20108|ENSG00000102755|2321|; SERPINE1|IDBG-32959|ENSG00000106366|5054|; VEGFA|IDBG-88716|ENSG00000112715|7422|;
ErbB1 downstream signaling	15233	PID NCI	9606	9	85	0.00604804	0.03953	ARF4; DUSP1; DUSP6; EGR1; JUN; RALGDS; SRC; SRF; ZFP36;	ARF4|IDBG-41329|ENSG00000168374|378|; DUSP1|IDBG-57812|ENSG00000120129|1843|; DUSP6|IDBG-50524|ENSG00000139318|1848|; EGR1|IDBG-47191|ENSG00000120738|1958|; JUN|IDBG-99221|ENSG00000177606|3725|; RALGDS|IDBG-90728|ENSG00000160271|5900|; SRC|IDBG-74081|ENSG00000197122|6714|; SRF|IDBG-87849|ENSG00000112658|6722|; ZFP36|IDBG-50307|ENSG00000128016|7538|;
LPA receptor mediated events	15008	PID NCI	9606	6	46	0.00883504	0.0546836	HBEGF; IL8; JUN; NFKB1; NFKBIA; SRC;	HBEGF|IDBG-48445|ENSG00000113070|1839|; IL8|IDBG-23954|ENSG00000169429|3576|; JUN|IDBG-99221|ENSG00000177606|3725|; NFKB1|IDBG-31974|ENSG00000109320|4790|; NFKBIA|IDBG-4758|ENSG00000100906|4792|; SRC|IDBG-74081|ENSG00000197122|6714|;
JNK signaling in the CD4+ TCR pathway	15461	PID NCI	9606	3	12	0.0102064	0.0613134	JUN; LCP2; MAP3K8;	JUN|IDBG-99221|ENSG00000177606|3725|; LCP2|IDBG-57216|ENSG00000043462|3937|; MAP3K8|IDBG-66703|ENSG00000107968|1326|;
S1P1 pathway	14957	PID NCI	9606	3	12	0.0102064	0.0613134	PTGS2; SPHK1; VEGFA;	PTGS2|IDBG-105426|ENSG00000073756|5743|; SPHK1|IDBG-69650|ENSG00000176170|8877|; VEGFA|IDBG-88716|ENSG00000112715|7422|;
Role of mitochondria in apoptotic signaling	3988	PID BIOCARTA	9606	3	13	0.0128866	0.0736248	BID; BIRC2; BIRC3;	BID|IDBG-1050|ENSG00000015475|101929618,637|; BIRC2|IDBG-69075|ENSG00000110330|329|; BIRC3|IDBG-69045|ENSG00000023445|330|;
Alpha9 beta1 integrin signaling events	15241	PID NCI	9606	4	25	0.0155103	0.0850464	SAT1; SPP1; SRC; VEGFA;	SAT1|IDBG-52302|ENSG00000130066|6303|; SPP1|IDBG-29322|ENSG00000118785|6696|; SRC|IDBG-74081|ENSG00000197122|6714|; VEGFA|IDBG-88716|ENSG00000112715|7422|;
Hiv-1 nef: negative effector of fas and tnf	4101	PID BIOCARTA	9606	6	52	0.0157806	0.0859519	BID; BIRC2; BIRC3; NFKBIA; TNF; TRAF1;	BID|IDBG-1050|ENSG00000015475|101929618,637|; BIRC2|IDBG-69075|ENSG00000110330|329|; BIRC3|IDBG-69045|ENSG00000023445|330|; NFKBIA|IDBG-4758|ENSG00000100906|4792|; TNF|IDBG-300259|ENSG00000232810|7124|; TRAF1|IDBG-83153|ENSG00000056558|7185|;
Mechanism of gene regulation by peroxisome proliferators via ppara	3965	PID BIOCARTA	9606	5	41	0.0215159	0.0993137	APOA2; DUSP1; JUN; NFKBIA; TNF;	APOA2|IDBG-104234|ENSG00000158874|336|; DUSP1|IDBG-57812|ENSG00000120129|1843|; JUN|IDBG-99221|ENSG00000177606|3725|; NFKBIA|IDBG-4758|ENSG00000100906|4792|; TNF|IDBG-300259|ENSG00000232810|7124|;
Validated transcriptional targets of TAp63 isoforms	15683	PID NCI	9606	6	54	0.0187562	0.100156	CDKN1A; EGR2; GDF15; JAG1; PMAIP1; VDR;	CDKN1A|IDBG-85033|ENSG00000124762|1026|; EGR2|IDBG-75626|ENSG00000122877|1959|; GDF15|IDBG-38078|ENSG00000130513|9518|; JAG1|IDBG-54207|ENSG00000101384|182|; PMAIP1|IDBG-4142|ENSG00000141682|5366|; VDR|IDBG-29237|ENSG00000111424|7421|;
Bone remodeling	4036	PID BIOCARTA	9606	3	15	0.0193424	0.100654	FOSL1; FOSL2; NFKBIA;	FOSL1|IDBG-58044|ENSG00000175592|8061|; FOSL2|IDBG-41072|ENSG00000075426|2355|; NFKBIA|IDBG-4758|ENSG00000100906|4792|;
ErbB receptor signaling network	15445	PID NCI	9606	3	15	0.0193424	0.100654	AREG; EREG; HBEGF;	AREG|IDBG-24392|ENSG00000109321|374|; EREG|IDBG-24370|ENSG00000124882|2069|; HBEGF|IDBG-48445|ENSG00000113070|1839|;
Fibrinolysis pathway	3961	PID BIOCARTA	9606	3	15	0.0193424	0.100654	PLAU; SERPINB2; SERPINE1;	PLAU|IDBG-78889|ENSG00000122861|5328|; SERPINB2|IDBG-4558|ENSG00000197632|5055|; SERPINE1|IDBG-32959|ENSG00000106366|5054|;
Cadmium induces dna synthesis and proliferation in macrophages	4178	PID BIOCARTA	9606	3	16	0.0231254	0.104384	JUN; NFKBIA; TNF;	JUN|IDBG-99221|ENSG00000177606|3725|; NFKBIA|IDBG-4758|ENSG00000100906|4792|; TNF|IDBG-300259|ENSG00000232810|7124|;
Glypican 1 network	15119	PID NCI	9606	3	16	0.0231254	0.104384	FLT1; PRNP; VEGFA;	FLT1|IDBG-20108|ENSG00000102755|2321|; PRNP|IDBG-49833|ENSG00000171867|5621|; VEGFA|IDBG-88716|ENSG00000112715|7422|;
Beta2 integrin cell surface interactions	15182	PID NCI	9606	4	29	0.0257585	0.114374	C3; ICAM1; PLAU; PLAUR;	C3|IDBG-21798|ENSG00000125730|718|; ICAM1|IDBG-26804|ENSG00000090339|3383|; PLAU|IDBG-78889|ENSG00000122861|5328|; PLAUR|IDBG-55442|ENSG00000011422|5329|;
Beta5 beta6 beta7 and beta8 integrin cell surface interactions	15811	PID NCI	9606	3	17	0.0272799	0.119185	ITGB8; PLAU; PLAUR;	ITGB8|IDBG-9181|ENSG00000105855|3696|; PLAU|IDBG-78889|ENSG00000122861|5328|; PLAUR|IDBG-55442|ENSG00000011422|5329|;
Vegf hypoxia and angiogenesis	3979	PID BIOCARTA	9606	4	30	0.0288269	0.1214	FLT1; HIF1A; SRC; VEGFA;	FLT1|IDBG-20108|ENSG00000102755|2321|; HIF1A|IDBG-8510|ENSG00000100644|3091|; SRC|IDBG-74081|ENSG00000197122|6714|; VEGFA|IDBG-88716|ENSG00000112715|7422|;
Ceramide signaling pathway	14925	PID NCI	9606	5	44	0.0283532	0.122564	BID; BIRC3; NFKB1; NFKBIA; TNF;	BID|IDBG-1050|ENSG00000015475|101929618,637|; BIRC3|IDBG-69045|ENSG00000023445|330|; NFKB1|IDBG-31974|ENSG00000109320|4790|; NFKBIA|IDBG-4758|ENSG00000100906|4792|; TNF|IDBG-300259|ENSG00000232810|7124|;
IL4-mediated signaling events	15439	PID NCI	9606	6	60	0.0299217	0.124725	EGR2; HMGA1; IL10; LTA; SOCS1; SOCS3;	EGR2|IDBG-75626|ENSG00000122877|1959|; HMGA1|IDBG-83311|ENSG00000137309|3159|; IL10|IDBG-106270|ENSG00000136634|3586|; LTA|IDBG-302490|ENSG00000226979|4049|; SOCS1|IDBG-14621|ENSG00000185338|8651|; SOCS3|IDBG-70676|ENSG00000184557|9021|;
IFN-gamma pathway	15869	PID NCI	9606	4	31	0.0321031	0.131141	IFNG; IL1B; SMAD7; SOCS1;	IFNG|IDBG-45916|ENSG00000111537|3458|; IL1B|IDBG-66519|ENSG00000125538|3553|; SMAD7|IDBG-3195|ENSG00000101665|4092|; SOCS1|IDBG-14621|ENSG00000185338|8651|;
Signaling mediated by p38-alpha and p38-beta	15526	PID NCI	9606	4	31	0.0321031	0.131141	DDIT3; JUN; MITF; PTGS2;	DDIT3|IDBG-42805|ENSG00000175197|1649|; JUN|IDBG-99221|ENSG00000177606|3725|; MITF|IDBG-44086|ENSG00000187098|4286|; PTGS2|IDBG-105426|ENSG00000073756|5743|;
Mets affect on macrophage differentiation	4075	PID BIOCARTA	9606	3	18	0.031804	0.131898	CSF1; ETS2; JUN;	CSF1|IDBG-100920|ENSG00000184371|1435|; ETS2|IDBG-3306|ENSG00000157557|2114|; JUN|IDBG-99221|ENSG00000177606|3725|;
Validated targets of C-MYC transcriptional activation	15279	PID NCI	9606	7	78	0.0333964	0.135746	BCAT1; FOSL1; HMGA1; NBN; PMAIP1; SNAI1; TFRC;	BCAT1|IDBG-23682|ENSG00000060982|586|; FOSL1|IDBG-58044|ENSG00000175592|8061|; HMGA1|IDBG-83311|ENSG00000137309|3159|; NBN|IDBG-28009|ENSG00000104320|4683|; PMAIP1|IDBG-4142|ENSG00000141682|5366|; SNAI1|IDBG-80676|ENSG00000124216|6615|; TFRC|IDBG-71016|ENSG00000072274|102724492,7037|;
Ceramide signaling pathway	4149	PID BIOCARTA	9606	4	32	0.0355886	0.143231	BIRC3; NFKBIA; NSMAF; TNF;	BIRC3|IDBG-69045|ENSG00000023445|330|; NFKBIA|IDBG-4758|ENSG00000100906|4792|; NSMAF|IDBG-22729|ENSG00000035681|8439|; TNF|IDBG-300259|ENSG00000232810|7124|;
Pertussis toxin-insensitive ccr5 signaling in macrophage	4060	PID BIOCARTA	9606	2	8	0.03696	0.143792	CXCR4; JUN;	CXCR4|IDBG-71032|ENSG00000121966|7852|; JUN|IDBG-99221|ENSG00000177606|3725|;
Srebp control of lipid synthesis	4021	PID BIOCARTA	9606	2	8	0.03696	0.143792	HMGCS1; LDLR;	HMGCS1|IDBG-19361|ENSG00000112972|3157|; LDLR|IDBG-28808|ENSG00000130164|3949|;
Validated transcriptional targets of deltaNp63 isoforms	15671	PID NCI	9606	5	47	0.0364293	0.145896	FOSL2; HES1; IL1A; RRAD; VDR;	FOSL2|IDBG-41072|ENSG00000075426|2355|; HES1|IDBG-70185|ENSG00000114315|3280|; IL1A|IDBG-66482|ENSG00000115008|3552|; RRAD|IDBG-35758|ENSG00000166592|6236|; VDR|IDBG-29237|ENSG00000111424|7421|;
Gata3 participate in activating the th2 cytokine genes expression	4080	PID BIOCARTA	9606	3	19	0.0366947	0.146242	IL1A; JUNB; MAP2K3;	IL1A|IDBG-66482|ENSG00000115008|3552|; JUNB|IDBG-30976|ENSG00000171223|3726|; MAP2K3|IDBG-35553|ENSG00000034152|100996792,5606|;
Regulation of Androgen receptor activity	15656	PID NCI	9606	5	48	0.0394047	0.151857	DNAJA1; EGR1; JUN; REL; SRC;	DNAJA1|IDBG-56413|ENSG00000086061|3301|; EGR1|IDBG-47191|ENSG00000120738|1958|; JUN|IDBG-99221|ENSG00000177606|3725|; REL|IDBG-53133|ENSG00000162924|5966|; SRC|IDBG-74081|ENSG00000197122|6714|;
Toll-like receptor pathway	3951	PID BIOCARTA	9606	4	35	0.047308	0.155223	JUN; MAP2K3; NFKBIA; TLR2;	JUN|IDBG-99221|ENSG00000177606|3725|; MAP2K3|IDBG-35553|ENSG00000034152|100996792,5606|; NFKBIA|IDBG-4758|ENSG00000100906|4792|; TLR2|IDBG-41789|ENSG00000137462|7097|;
Hypoxia and p53 in the cardiovascular system	4091	PID BIOCARTA	9606	3	20	0.0419468	0.160143	CDKN1A; HIC1; HIF1A;	CDKN1A|IDBG-85033|ENSG00000124762|1026|; HIC1|IDBG-16011|ENSG00000177374|3090|; HIF1A|IDBG-8510|ENSG00000100644|3091|;
Tnf/stress related signaling	4103	PID BIOCARTA	9606	3	22	0.0535093	0.167498	JUN; MAP2K3; TNF;	JUN|IDBG-99221|ENSG00000177606|3725|; MAP2K3|IDBG-35553|ENSG00000034152|100996792,5606|; TNF|IDBG-300259|ENSG00000232810|7124|;
Ras signaling in the CD4+ TCR pathway	15415	PID NCI	9606	2	9	0.0463042	0.170408	MAP3K8; PTPN7;	MAP3K8|IDBG-66703|ENSG00000107968|1326|; PTPN7|IDBG-105825|ENSG00000143851|5778|;
Sodd/tnfr1 signaling pathway	4139	PID BIOCARTA	9606	2	9	0.0463042	0.170408	BIRC3; TNF;	BIRC3|IDBG-69045|ENSG00000023445|330|; TNF|IDBG-300259|ENSG00000232810|7124|;
Signaling events mediated by HDAC Class I	15280	PID NCI	9606	5	50	0.0457878	0.171599	NFKB1; NFKBIA; PPARG; SMAD7; TNF;	NFKB1|IDBG-31974|ENSG00000109320|4790|; NFKBIA|IDBG-4758|ENSG00000100906|4792|; PPARG|IDBG-18954|ENSG00000132170|5468|; SMAD7|IDBG-3195|ENSG00000101665|4092|; TNF|IDBG-300259|ENSG00000232810|7124|;
IL2-mediated signaling events	15044	PID NCI	9606	4	37	0.056171	0.174493	IFNG; JUN; SOCS1; SOCS3;	IFNG|IDBG-45916|ENSG00000111537|3458|; JUN|IDBG-99221|ENSG00000177606|3725|; SOCS1|IDBG-14621|ENSG00000185338|8651|; SOCS3|IDBG-70676|ENSG00000184557|9021|;
Segmentation clock	3960	PID BIOCARTA	9606	3	23	0.0598036	0.179631	ADAM17; HES1; NKD1;	ADAM17|IDBG-27788|ENSG00000151694|6868|; HES1|IDBG-70185|ENSG00000114315|3280|; NKD1|IDBG-30580|ENSG00000140807|85407|;
Urokinase-type plasminogen activator (uPA) and uPAR-mediated signaling	15219	PID NCI	9606	4	38	0.0609142	0.180971	PLAU; PLAUR; SERPINE1; SRC;	PLAU|IDBG-78889|ENSG00000122861|5328|; PLAUR|IDBG-55442|ENSG00000011422|5329|; SERPINE1|IDBG-32959|ENSG00000106366|5054|; SRC|IDBG-74081|ENSG00000197122|6714|;
Plexin-D1 Signaling	15258	PID NCI	9606	2	11	0.0671873	0.192604	NRP1; VEGFA;	NRP1|IDBG-68532|ENSG00000099250|8829|; VEGFA|IDBG-88716|ENSG00000112715|7422|;
Signaling mediated by p38-gamma and p38-delta	15207	PID NCI	9606	2	11	0.0671873	0.192604	MAP2K3; ZAK;	MAP2K3|IDBG-35553|ENSG00000034152|100996792,5606|; ZAK|IDBG-75233|ENSG00000091436|51776|;
Endogenous TLR signaling	15845	PID NCI	9606	3	24	0.0664275	0.194521	IRAK2; TICAM1; TLR2;	IRAK2|IDBG-17914|ENSG00000134070|3656|; TICAM1|IDBG-19505|ENSG00000127666|148022|; TLR2|IDBG-41789|ENSG00000137462|7097|;
Trk receptor signaling mediated by the MAPK pathway	14953	PID NCI	9606	3	25	0.0733708	0.206703	EGR1; EHD4; SRF;	EGR1|IDBG-47191|ENSG00000120738|1958|; EHD4|IDBG-7456|ENSG00000103966|30844|; SRF|IDBG-87849|ENSG00000112658|6722|;
IL12 signaling mediated by STAT4	15277	PID NCI	9606	3	26	0.0806224	0.221035	IFNG; IL18; JUN;	IFNG|IDBG-45916|ENSG00000111537|3458|; IL18|IDBG-71390|ENSG00000150782|3606|; JUN|IDBG-99221|ENSG00000177606|3725|;
Links between pyk2 and map kinases	4153	PID BIOCARTA	9606	3	26	0.0806224	0.221035	JUN; MAP2K3; SRC;	JUN|IDBG-99221|ENSG00000177606|3725|; MAP2K3|IDBG-35553|ENSG00000034152|100996792,5606|; SRC|IDBG-74081|ENSG00000197122|6714|;
Beta1 integrin cell surface interactions	14944	PID NCI	9606	5	60	0.0864078	0.231459	LAMB3; PLAU; PLAUR; SPP1; VEGFA;	LAMB3|IDBG-106421|ENSG00000196878|3914|; PLAU|IDBG-78889|ENSG00000122861|5328|; PLAUR|IDBG-55442|ENSG00000011422|5329|; SPP1|IDBG-29322|ENSG00000118785|6696|; VEGFA|IDBG-88716|ENSG00000112715|7422|;
Fc-epsilon receptor I signaling in mast cells	15695	PID NCI	9606	5	60	0.0864078	0.231459	DUSP1; JUN; LCP2; NFKB1; SPHK1;	DUSP1|IDBG-57812|ENSG00000120129|1843|; JUN|IDBG-99221|ENSG00000177606|3725|; LCP2|IDBG-57216|ENSG00000043462|3937|; NFKB1|IDBG-31974|ENSG00000109320|4790|; SPHK1|IDBG-69650|ENSG00000176170|8877|;
Platelet amyloid precursor protein pathway	3985	PID BIOCARTA	9606	2	13	0.0905284	0.236299	PLAU; SERPINE1;	PLAU|IDBG-78889|ENSG00000122861|5328|; SERPINE1|IDBG-32959|ENSG00000106366|5054|;
S1P2 pathway	15183	PID NCI	9606	2	13	0.0905284	0.236299	JUN; S1PR2;	JUN|IDBG-99221|ENSG00000177606|3725|; S1PR2|IDBG-730032|ENSG00000267534|9294|;
Integrins in angiogenesis	15117	PID NCI	9606	4	44	0.0935838	0.241192	CSF1; SPP1; SRC; VEGFA;	CSF1|IDBG-100920|ENSG00000184371|1435|; SPP1|IDBG-29322|ENSG00000118785|6696|; SRC|IDBG-74081|ENSG00000197122|6714|; VEGFA|IDBG-88716|ENSG00000112715|7422|;
Nfat and hypertrophy of the heart	4058	PID BIOCARTA	9606	4	44	0.0935838	0.241192	EDN1; HBEGF; LIF; TNF;	EDN1|IDBG-61847|ENSG00000078401|1906|; HBEGF|IDBG-48445|ENSG00000113070|1839|; LIF|IDBG-3968|ENSG00000128342|3976|; TNF|IDBG-300259|ENSG00000232810|7124|;
Endothelins	15358	PID NCI	9606	3	28	0.0960037	0.244346	EDN1; JUN; SRC;	EDN1|IDBG-61847|ENSG00000078401|1906|; JUN|IDBG-99221|ENSG00000177606|3725|; SRC|IDBG-74081|ENSG00000197122|6714|;
ErbB2/ErbB3 signaling events	15442	PID NCI	9606	3	28	0.0960037	0.244346	CHRNE; JUN; SRC;	CHRNE|IDBG-20041|ENSG00000108556|1145|; JUN|IDBG-99221|ENSG00000177606|3725|; SRC|IDBG-74081|ENSG00000197122|6714|;
Signaling events mediated by PTP1B	15198	PID NCI	9606	4	45	0.0996988	0.251401	CSF1; SOCS3; SPRY2; SRC;	CSF1|IDBG-100920|ENSG00000184371|1435|; SOCS3|IDBG-70676|ENSG00000184557|9021|; SPRY2|IDBG-41306|ENSG00000136158|10253|; SRC|IDBG-74081|ENSG00000197122|6714|;
Circadian rhythm pathway	15497	PID NCI	9606	2	14	0.102961	0.253372	BHLHE40; PER1;	BHLHE40|IDBG-14409|ENSG00000134107|8553|; PER1|IDBG-27996|ENSG00000179094|102465532,5187|;
Stress induction of hsp regulation	4047	PID BIOCARTA	9606	2	14	0.102961	0.253372	IL1A; TNF;	IL1A|IDBG-66482|ENSG00000115008|3552|; TNF|IDBG-300259|ENSG00000232810|7124|;
BCR signaling pathway	15384	PID NCI	9606	5	63	0.101357	0.254796	BCL2A1; JUN; NFKB1; NFKBIA; SH3BP5;	BCL2A1|IDBG-25591|ENSG00000140379|597|; JUN|IDBG-99221|ENSG00000177606|3725|; NFKB1|IDBG-31974|ENSG00000109320|4790|; NFKBIA|IDBG-4758|ENSG00000100906|4792|; SH3BP5|IDBG-20659|ENSG00000131370|9467|;
BMP receptor signaling	15033	PID NCI	9606	3	30	0.112474	0.268687	PPP1R15A; SMAD7; ZFYVE16;	PPP1R15A|IDBG-61333|ENSG00000087074|23645|; SMAD7|IDBG-3195|ENSG00000101665|4092|; ZFYVE16|IDBG-31374|ENSG00000039319|9765|;
ErbB4 signaling events	15100	PID NCI	9606	3	30	0.112474	0.268687	ADAM17; EREG; HBEGF;	ADAM17|IDBG-27788|ENSG00000151694|6868|; EREG|IDBG-24370|ENSG00000124882|2069|; HBEGF|IDBG-48445|ENSG00000113070|1839|;
Fmlp induced chemokine gene expression in hmc-1 cells	4092	PID BIOCARTA	9606	3	30	0.112474	0.268687	GNA15; MAP2K3; NFKBIA;	GNA15|IDBG-16917|ENSG00000060558|2769|; MAP2K3|IDBG-35553|ENSG00000034152|100996792,5606|; NFKBIA|IDBG-4758|ENSG00000100906|4792|;
Calcium signaling by hbx of hepatitis b virus	4105	PID BIOCARTA	9606	2	15	0.115826	0.271925	JUN; SRC;	JUN|IDBG-99221|ENSG00000177606|3725|; SRC|IDBG-74081|ENSG00000197122|6714|;
Repression of pain sensation by the transcriptional regulator dream	4031	PID BIOCARTA	9606	2	15	0.115826	0.271925	CREM; JUN;	CREM|IDBG-69430|ENSG00000095794|1390|; JUN|IDBG-99221|ENSG00000177606|3725|;
Roles of Ã? arrestin dependent recruitment of src kinases in gpcr signaling	4114	PID BIOCARTA	9606	3	31	0.121085	0.28104	CXCR4; EDN1; SRC;	CXCR4|IDBG-71032|ENSG00000121966|7852|; EDN1|IDBG-61847|ENSG00000078401|1906|; SRC|IDBG-74081|ENSG00000197122|6714|;
Signaling events mediated by Hepatocyte Growth Factor Receptor (c-Met)	14943	PID NCI	9606	5	67	0.123144	0.283404	EGR1; JUN; RIN2; SNAI1; SRC;	EGR1|IDBG-47191|ENSG00000120738|1958|; JUN|IDBG-99221|ENSG00000177606|3725|; RIN2|IDBG-57967|ENSG00000132669|54453|; SNAI1|IDBG-80676|ENSG00000124216|6615|; SRC|IDBG-74081|ENSG00000197122|6714|;
Regulation of retinoblastoma protein	15024	PID NCI	9606	4	49	0.125915	0.288158	CDKN1A; JUN; MITF; PPARG;	CDKN1A|IDBG-85033|ENSG00000124762|1026|; JUN|IDBG-99221|ENSG00000177606|3725|; MITF|IDBG-44086|ENSG00000187098|4286|; PPARG|IDBG-18954|ENSG00000132170|5468|;
Chaperones modulate interferon signaling pathway	3952	PID BIOCARTA	9606	2	16	0.129069	0.289696	IFNG; NFKBIA;	IFNG|IDBG-45916|ENSG00000111537|3458|; NFKBIA|IDBG-4758|ENSG00000100906|4792|;
Role of egf receptor transactivation by gpcrs in cardiac hypertrophy	3987	PID BIOCARTA	9606	3	32	0.129929	0.290033	EDN1; JUN; NFKBIA;	EDN1|IDBG-61847|ENSG00000078401|1906|; JUN|IDBG-99221|ENSG00000177606|3725|; NFKBIA|IDBG-4758|ENSG00000100906|4792|;
Class I PI3K signaling events	14950	PID NCI	9606	2	17	0.142641	0.303483	SGK1; SRC;	SGK1|IDBG-96775|ENSG00000118515|6446|; SRC|IDBG-74081|ENSG00000197122|6714|;
Prion pathway	4003	PID BIOCARTA	9606	2	17	0.142641	0.303483	LAMB3; PRNP;	LAMB3|IDBG-106421|ENSG00000196878|3914|; PRNP|IDBG-49833|ENSG00000171867|5621|;
Syndecan-3-mediated signaling events	15336	PID NCI	9606	2	17	0.142641	0.303483	IL8; SRC;	IL8|IDBG-23954|ENSG00000169429|3576|; SRC|IDBG-74081|ENSG00000197122|6714|;
Tnfr1 signaling pathway	4052	PID BIOCARTA	9606	2	17	0.142641	0.303483	BIRC3; TNF;	BIRC3|IDBG-69045|ENSG00000023445|330|; TNF|IDBG-300259|ENSG00000232810|7124|;
Signaling events mediated by Stem cell factor receptor (c-Kit)	15404	PID NCI	9606	4	52	0.147275	0.310915	MITF; SH2B2; SOCS1; SPRED2;	MITF|IDBG-44086|ENSG00000187098|4286|; SH2B2|IDBG-33504|ENSG00000160999|10603|; SOCS1|IDBG-14621|ENSG00000185338|8651|; SPRED2|IDBG-54314|ENSG00000198369|200734|;
Caspase Cascade in Apoptosis	14995	PID NCI	9606	4	53	0.15469	0.325725	BID; BIRC3; TNF; TNFRSF10A;	BID|IDBG-1050|ENSG00000015475|101929618,637|; BIRC3|IDBG-69045|ENSG00000023445|330|; TNF|IDBG-300259|ENSG00000232810|7124|; TNFRSF10A|IDBG-11715|ENSG00000104689|8797|;
Atm signaling pathway	3932	PID BIOCARTA	9606	2	18	0.156495	0.326999	JUN; NFKBIA;	JUN|IDBG-99221|ENSG00000177606|3725|; NFKBIA|IDBG-4758|ENSG00000100906|4792|;
The co-stimulatory signal during t-cell activation	4018	PID BIOCARTA	9606	2	18	0.156495	0.326999	CD80; ICOS;	CD80|IDBG-51287|ENSG00000121594|941|; ICOS|IDBG-79246|ENSG00000163600|29851|;
Signaling events mediated by TCPTP	15420	PID NCI	9606	3	36	0.167374	0.347068	CSF1; SRC; VEGFA;	CSF1|IDBG-100920|ENSG00000184371|1435|; SRC|IDBG-74081|ENSG00000197122|6714|; VEGFA|IDBG-88716|ENSG00000112715|7422|;
IL8- and CXCR1-mediated signaling events	15076	PID NCI	9606	2	19	0.170589	0.351062	GNA15; IL8;	GNA15|IDBG-16917|ENSG00000060558|2769|; IL8|IDBG-23954|ENSG00000169429|3576|;
p73 transcription factor network	15377	PID NCI	9606	5	75	0.172447	0.353106	CDKN1A; GDF15; IL1RAP; PLK3; SERPINE1;	CDKN1A|IDBG-85033|ENSG00000124762|1026|; GDF15|IDBG-38078|ENSG00000130513|9518|; IL1RAP|IDBG-69682|ENSG00000196083|3556|; PLK3|IDBG-97804|ENSG00000173846|102725475,1263|; SERPINE1|IDBG-32959|ENSG00000106366|5054|;
Mapkinase signaling pathway	4137	PID BIOCARTA	9606	4	56	0.17773	0.35942	JUN; MAP2K3; MAP3K8; MAP4K3;	JUN|IDBG-99221|ENSG00000177606|3725|; MAP2K3|IDBG-35553|ENSG00000034152|100996792,5606|; MAP3K8|IDBG-66703|ENSG00000107968|1326|; MAP4K3|IDBG-47398|ENSG00000011566|8491|;
ALK1 signaling events	15251	PID NCI	9606	2	20	0.184883	0.365737	INHBA; SMAD7;	INHBA|IDBG-13490|ENSG00000122641|3624|; SMAD7|IDBG-3195|ENSG00000101665|4092|;
Igf-1 signaling pathway	4168	PID BIOCARTA	9606	2	20	0.184883	0.365737	JUN; SRF;	JUN|IDBG-99221|ENSG00000177606|3725|; SRF|IDBG-87849|ENSG00000112658|6722|;
Sprouty regulation of tyrosine kinase signals	4142	PID BIOCARTA	9606	2	20	0.184883	0.365737	SPRY2; SRC;	SPRY2|IDBG-41306|ENSG00000136158|10253|; SRC|IDBG-74081|ENSG00000197122|6714|;
Tgf beta signaling pathway	4035	PID BIOCARTA	9606	2	20	0.184883	0.365737	SKIL; SMAD7;	SKIL|IDBG-64482|ENSG00000136603|6498|; SMAD7|IDBG-3195|ENSG00000101665|4092|;
CXCR3-mediated signaling events	15621	PID NCI	9606	2	21	0.199339	0.381404	CXCL10; SRC;	CXCL10|IDBG-25212|ENSG00000169245|3627|; SRC|IDBG-74081|ENSG00000197122|6714|;
PDGFR-alpha signaling pathway	15770	PID NCI	9606	2	21	0.199339	0.381404	JUN; SRF;	JUN|IDBG-99221|ENSG00000177606|3725|; SRF|IDBG-87849|ENSG00000112658|6722|;
mTOR signaling pathway	15244	PID NCI	9606	3	40	0.207496	0.393328	DDIT4; RHEB; SGK1;	DDIT4|IDBG-77884|ENSG00000168209|54541|; RHEB|IDBG-49648|ENSG00000106615|6009|; SGK1|IDBG-96775|ENSG00000118515|6446|;
Signaling events mediated by VEGFR1 and VEGFR2	15504	PID NCI	9606	4	60	0.210085	0.397314	FLT1; MAP2K3; SRC; VEGFA;	FLT1|IDBG-20108|ENSG00000102755|2321|; MAP2K3|IDBG-35553|ENSG00000034152|100996792,5606|; SRC|IDBG-74081|ENSG00000197122|6714|; VEGFA|IDBG-88716|ENSG00000112715|7422|;
Caspase cascade in apoptosis	4166	PID BIOCARTA	9606	2	23	0.2286	0.414115	BIRC2; BIRC3;	BIRC2|IDBG-69075|ENSG00000110330|329|; BIRC3|IDBG-69045|ENSG00000023445|330|;
Cyclins and cell cycle regulation	4145	PID BIOCARTA	9606	2	23	0.2286	0.414115	CCNA1; CDKN1A;	CCNA1|IDBG-24529|ENSG00000133101|8900|; CDKN1A|IDBG-85033|ENSG00000124762|1026|;
Eicosanoid metabolism	3989	PID BIOCARTA	9606	2	23	0.2286	0.414115	PTGER4; PTGES;	PTGER4|IDBG-18106|ENSG00000171522|5734|; PTGES|IDBG-89226|ENSG00000148344|9536|;
E2F transcription factor network	15410	PID NCI	9606	4	64	0.243942	0.428604	CDKN1A; HIC1; PLAU; SERPINE1;	CDKN1A|IDBG-85033|ENSG00000124762|1026|; HIC1|IDBG-16011|ENSG00000177374|3090|; PLAU|IDBG-78889|ENSG00000122861|5328|; SERPINE1|IDBG-32959|ENSG00000106366|5054|;
Class I PI3K signaling events mediated by Akt	15022	PID NCI	9606	2	24	0.243342	0.429397	CDKN1A; SRC;	CDKN1A|IDBG-85033|ENSG00000124762|1026|; SRC|IDBG-74081|ENSG00000197122|6714|;
Induction of apoptosis through dr3 and dr4/5 death receptors	4039	PID BIOCARTA	9606	2	24	0.243342	0.429397	BID; TNFRSF10A;	BID|IDBG-1050|ENSG00000015475|101929618,637|; TNFRSF10A|IDBG-11715|ENSG00000104689|8797|;
Plasma membrane estrogen receptor signaling	15557	PID NCI	9606	2	24	0.243342	0.429397	HBEGF; SRC;	HBEGF|IDBG-48445|ENSG00000113070|1839|; SRC|IDBG-74081|ENSG00000197122|6714|;
SHP2 signaling	15583	PID NCI	9606	3	44	0.249484	0.432756	IFNG; IL6; VEGFA;	IFNG|IDBG-45916|ENSG00000111537|3458|; IL6|IDBG-9462|ENSG00000136244|3569|; VEGFA|IDBG-88716|ENSG00000112715|7422|;
FAS (CD95) signaling pathway	15900	PID NCI	9606	2	25	0.258123	0.434817	BID; SRC;	BID|IDBG-1050|ENSG00000015475|101929618,637|; SRC|IDBG-74081|ENSG00000197122|6714|;
IL8- and CXCR2-mediated signaling events	14981	PID NCI	9606	2	25	0.258123	0.434817	GNA15; IL8;	GNA15|IDBG-16917|ENSG00000060558|2769|; IL8|IDBG-23954|ENSG00000169429|3576|;
Ss-arrestins in gpcr desensitization	4015	PID BIOCARTA	9606	2	25	0.258123	0.434817	CXCR4; EDN1;	CXCR4|IDBG-71032|ENSG00000121966|7852|; EDN1|IDBG-61847|ENSG00000078401|1906|;
Regulation of Telomerase	15864	PID NCI	9606	4	65	0.252595	0.4363	IFNG; JUN; NBN; NFKB1;	IFNG|IDBG-45916|ENSG00000111537|3458|; JUN|IDBG-99221|ENSG00000177606|3725|; NBN|IDBG-28009|ENSG00000104320|4683|; NFKB1|IDBG-31974|ENSG00000109320|4790|;
Angiopoietin receptor Tie2-mediated signaling	15393	PID NCI	9606	3	45	0.260183	0.436487	CDKN1A; NFKB1; TNF;	CDKN1A|IDBG-85033|ENSG00000124762|1026|; NFKB1|IDBG-31974|ENSG00000109320|4790|; TNF|IDBG-300259|ENSG00000232810|7124|;
Activation of camp-dependent protein kinase pka	4094	PID BIOCARTA	9606	2	26	0.272914	0.448634	CXCR4; EDN1;	CXCR4|IDBG-71032|ENSG00000121966|7852|; EDN1|IDBG-61847|ENSG00000078401|1906|;
Pdgf signaling pathway	4071	PID BIOCARTA	9606	2	26	0.272914	0.448634	JUN; SRF;	JUN|IDBG-99221|ENSG00000177606|3725|; SRF|IDBG-87849|ENSG00000112658|6722|;
Trk receptor signaling mediated by PI3K and PLC-gamma	14893	PID NCI	9606	2	26	0.272914	0.448634	EGR1; SRC;	EGR1|IDBG-47191|ENSG00000120738|1958|; SRC|IDBG-74081|ENSG00000197122|6714|;
Agrin in postsynaptic differentiation	4033	PID BIOCARTA	9606	3	47	0.281745	0.461294	JUN; LAMB3; SRC;	JUN|IDBG-99221|ENSG00000177606|3725|; LAMB3|IDBG-106421|ENSG00000196878|3914|; SRC|IDBG-74081|ENSG00000197122|6714|;
TGF-beta receptor signaling	15571	PID NCI	9606	3	47	0.281745	0.461294	PPP1R15A; SMAD7; ZFYVE16;	PPP1R15A|IDBG-61333|ENSG00000087074|23645|; SMAD7|IDBG-3195|ENSG00000101665|4092|; ZFYVE16|IDBG-31374|ENSG00000039319|9765|;
Cell cycle: g1/s check point	3958	PID BIOCARTA	9606	2	27	0.287694	0.467288	CCNA1; CDKN1A;	CCNA1|IDBG-24529|ENSG00000133101|8900|; CDKN1A|IDBG-85033|ENSG00000124762|1026|;
Influence of ras and rho proteins on g1 to s transition	4175	PID BIOCARTA	9606	2	27	0.287694	0.467288	CDKN1A; NFKBIA;	CDKN1A|IDBG-85033|ENSG00000124762|1026|; NFKBIA|IDBG-4758|ENSG00000100906|4792|;
Role of Ã?-arrestins in the activation and targeting of map kinases	3945	PID BIOCARTA	9606	2	27	0.287694	0.467288	CXCR4; EDN1;	CXCR4|IDBG-71032|ENSG00000121966|7852|; EDN1|IDBG-61847|ENSG00000078401|1906|;
Il-2 receptor beta chain in t cell activation	4011	PID BIOCARTA	9606	3	49	0.303458	0.479545	CCNA1; SOCS1; SOCS3;	CCNA1|IDBG-24529|ENSG00000133101|8900|; SOCS1|IDBG-14621|ENSG00000185338|8651|; SOCS3|IDBG-70676|ENSG00000184557|9021|;
Nectin adhesion pathway	15243	PID NCI	9606	2	28	0.302439	0.484496	PVRL2; SRC;	PVRL2|IDBG-56684|ENSG00000130202|5819|; SRC|IDBG-74081|ENSG00000197122|6714|;
FoxO family signaling	15266	PID NCI	9606	2	29	0.31713	0.496351	SGK1; SOD2;	SGK1|IDBG-96775|ENSG00000118515|6446|; SOD2|IDBG-98553|ENSG00000112096|100129518,6648|;
Internalization of ErbB1	15162	PID NCI	9606	2	29	0.31713	0.496351	SPRY2; SRC;	SPRY2|IDBG-41306|ENSG00000136158|10253|; SRC|IDBG-74081|ENSG00000197122|6714|;
EPO signaling pathway	15297	PID NCI	9606	2	30	0.331749	0.511394	NFKB1; SOCS3;	NFKB1|IDBG-31974|ENSG00000109320|4790|; SOCS3|IDBG-70676|ENSG00000184557|9021|;
Syndecan-2-mediated signaling events	14896	PID NCI	9606	2	30	0.331749	0.511394	IL8; SRC;	IL8|IDBG-23954|ENSG00000169429|3576|; SRC|IDBG-74081|ENSG00000197122|6714|;
RhoA signaling pathway	15635	PID NCI	9606	2	31	0.346277	0.522936	JUN; SRF;	JUN|IDBG-99221|ENSG00000177606|3725|; SRF|IDBG-87849|ENSG00000112658|6722|;
Syndecan-4-mediated signaling events	15533	PID NCI	9606	2	31	0.346277	0.522936	CXCR4; SDC4;	CXCR4|IDBG-71032|ENSG00000121966|7852|; SDC4|IDBG-77503|ENSG00000124145|6385|;
T cell receptor signaling pathway	4156	PID BIOCARTA	9606	3	54	0.357894	0.538489	JUN; NFKBIA; PTPN7;	JUN|IDBG-99221|ENSG00000177606|3725|; NFKBIA|IDBG-4758|ENSG00000100906|4792|; PTPN7|IDBG-105825|ENSG00000143851|5778|;
Phospholipids as signalling intermediaries	3981	PID BIOCARTA	9606	2	32	0.3607	0.538743	SPHK1; SRC;	SPHK1|IDBG-69650|ENSG00000176170|8877|; SRC|IDBG-74081|ENSG00000197122|6714|;
p75(NTR)-mediated signaling	15333	PID NCI	9606	3	55	0.368739	0.547745	ADAM17; RIPK2; SQSTM1;	ADAM17|IDBG-27788|ENSG00000151694|6868|; RIPK2|IDBG-27941|ENSG00000104312|8767|; SQSTM1|IDBG-61811|ENSG00000161011|8878|;
Alpha4 beta1 integrin signaling events	15573	PID NCI	9606	2	33	0.375004	0.553029	SPP1; SRC;	SPP1|IDBG-29322|ENSG00000118785|6696|; SRC|IDBG-74081|ENSG00000197122|6714|;
ATM pathway	15622	PID NCI	9606	2	34	0.389175	0.570837	BID; NBN;	BID|IDBG-1050|ENSG00000015475|101929618,637|; NBN|IDBG-28009|ENSG00000104320|4683|;
Angiotensin ii mediated activation of jnk pathway via pyk2 dependent signaling	4049	PID BIOCARTA	9606	2	34	0.389175	0.570837	JUN; SRC;	JUN|IDBG-99221|ENSG00000177606|3725|; SRC|IDBG-74081|ENSG00000197122|6714|;
Signaling events mediated by HDAC Class II	15366	PID NCI	9606	2	34	0.389175	0.570837	BCOR; SRF;	BCOR|IDBG-56665|ENSG00000183337|54880|; SRF|IDBG-87849|ENSG00000112658|6722|;
Role of Calcineurin-dependent NFAT signaling in lymphocytes	15595	PID NCI	9606	2	36	0.417075	0.597807	MAP3K8; NR4A1;	MAP3K8|IDBG-66703|ENSG00000107968|1326|; NR4A1|IDBG-33982|ENSG00000123358|3164|;
Signaling events regulated by Ret tyrosine kinase	15569	PID NCI	9606	2	36	0.417075	0.597807	JUN; SRC;	JUN|IDBG-99221|ENSG00000177606|3725|; SRC|IDBG-74081|ENSG00000197122|6714|;
Coregulation of Androgen receptor activity	15082	PID NCI	9606	3	60	0.422332	0.601124	SRF; TGIF1; ZMIZ1;	SRF|IDBG-87849|ENSG00000112658|6722|; TGIF1|IDBG-489|ENSG00000177426|7050|; ZMIZ1|IDBG-79982|ENSG00000108175|57178|;
Validated targets of C-MYC transcriptional repression	15263	PID NCI	9606	3	60	0.422332	0.601124	CDKN1A; DDIT3; FTH1;	CDKN1A|IDBG-85033|ENSG00000124762|1026|; DDIT3|IDBG-42805|ENSG00000175197|1649|; FTH1|IDBG-50740|ENSG00000167996|2495|;
Chrebp regulation by carbohydrates and camp	4074	PID BIOCARTA	9606	2	37	0.430782	0.607857	CXCR4; EDN1;	CXCR4|IDBG-71032|ENSG00000121966|7852|; EDN1|IDBG-61847|ENSG00000078401|1906|;
Activation of csk by camp-dependent protein kinase inhibits signaling through the t cell receptor	4160	PID BIOCARTA	9606	2	38	0.444317	0.620525	CXCR4; EDN1;	CXCR4|IDBG-71032|ENSG00000121966|7852|; EDN1|IDBG-61847|ENSG00000078401|1906|;
FOXA2 and FOXA3 transcription factor networks	14900	PID NCI	9606	2	38	0.444317	0.620525	HMGCS1; TFRC;	HMGCS1|IDBG-19361|ENSG00000112972|3157|; TFRC|IDBG-71016|ENSG00000072274|102724492,7037|;
Inactivation of gsk3 by akt causes accumulation of b-catenin in alveolar macrophages	4022	PID BIOCARTA	9606	2	38	0.444317	0.620525	NFKBIA; NKD1;	NFKBIA|IDBG-4758|ENSG00000100906|4792|; NKD1|IDBG-30580|ENSG00000140807|85407|;
Actions of nitric oxide in the heart	3993	PID BIOCARTA	9606	2	41	0.483813	0.653347	FLT1; VEGFA;	FLT1|IDBG-20108|ENSG00000102755|2321|; VEGFA|IDBG-88716|ENSG00000112715|7422|;
Ion channels and their functional role in vascular endothelium	4141	PID BIOCARTA	9606	2	41	0.483813	0.653347	CXCR4; EDN1;	CXCR4|IDBG-71032|ENSG00000121966|7852|; EDN1|IDBG-61847|ENSG00000078401|1906|;
Insulin Pathway	15835	PID NCI	9606	2	42	0.496588	0.664014	SGK1; SH2B2;	SGK1|IDBG-96775|ENSG00000118515|6446|; SH2B2|IDBG-33504|ENSG00000160999|10603|;
Notch-mediated HES/HEY network	15284	PID NCI	9606	2	43	0.509161	0.676397	HES1; HIF1A;	HES1|IDBG-70185|ENSG00000114315|3280|; HIF1A|IDBG-8510|ENSG00000100644|3091|;
Fanconi anemia pathway	15101	PID NCI	9606	2	45	0.533682	0.696514	HES1; NBN;	HES1|IDBG-70185|ENSG00000114315|3280|; NBN|IDBG-28009|ENSG00000104320|4683|;
Integrin-linked kinase signaling	15296	PID NCI	9606	2	45	0.533682	0.696514	JUN; SNAI1;	JUN|IDBG-99221|ENSG00000177606|3725|; SNAI1|IDBG-80676|ENSG00000124216|6615|;
Neurotrophic factor-mediated Trk receptor signaling	15320	PID NCI	9606	2	45	0.533682	0.696514	EHD4; SQSTM1;	EHD4|IDBG-7456|ENSG00000103966|30844|; SQSTM1|IDBG-61811|ENSG00000161011|8878|;
Posttranslational regulation of adherens junction stability and dissassembly	15876	PID NCI	9606	2	45	0.533682	0.696514	RIN2; SRC;	RIN2|IDBG-57967|ENSG00000132669|54453|; SRC|IDBG-74081|ENSG00000197122|6714|;
Regulation of nuclear beta catenin signaling and target gene transcription	15295	PID NCI	9606	3	72	0.543201	0.701098	IL8; JUN; MITF;	IL8|IDBG-23954|ENSG00000169429|3576|; JUN|IDBG-99221|ENSG00000177606|3725|; MITF|IDBG-44086|ENSG00000187098|4286|;
Presenilin action in Notch and Wnt signaling	15094	PID NCI	9606	2	46	0.545624	0.703115	JUN; NKD1;	JUN|IDBG-99221|ENSG00000177606|3725|; NKD1|IDBG-30580|ENSG00000140807|85407|;
TCR signaling in naïve CD8+ T cells	14930	PID NCI	9606	2	48	0.568864	0.72168	LCP2; MAP3K8;	LCP2|IDBG-57216|ENSG00000043462|3937|; MAP3K8|IDBG-66703|ENSG00000107968|1326|;
CXCR4-mediated signaling events	15059	PID NCI	9606	2	50	0.591233	0.73859	CXCR4; RGS1;	CXCR4|IDBG-71032|ENSG00000121966|7852|; RGS1|IDBG-105443|ENSG00000090104|5996|;
Signaling events mediated by focal adhesion kinase	15260	PID NCI	9606	2	50	0.591233	0.73859	JUN; SRC;	JUN|IDBG-99221|ENSG00000177606|3725|; SRC|IDBG-74081|ENSG00000197122|6714|;
Notch signaling pathway	15899	PID NCI	9606	2	53	0.623148	0.766735	CDKN1A; JAG1;	CDKN1A|IDBG-85033|ENSG00000124762|1026|; JAG1|IDBG-54207|ENSG00000101384|182|;
PDGFR-beta signaling pathway	15816	PID NCI	9606	3	85	0.656075	0.785943	JUN; SPHK1; SRF;	JUN|IDBG-99221|ENSG00000177606|3725|; SPHK1|IDBG-69650|ENSG00000176170|8877|; SRF|IDBG-87849|ENSG00000112658|6722|;
TCR signaling in naïve CD4+ T cells	15110	PID NCI	9606	2	60	0.690061	0.814711	LCP2; MAP3K8;	LCP2|IDBG-57216|ENSG00000043462|3937|; MAP3K8|IDBG-66703|ENSG00000107968|1326|;
CDC42 signaling events	15467	PID NCI	9606	2	61	0.698779	0.821443	JUN; LIMK2;	JUN|IDBG-99221|ENSG00000177606|3725|; LIMK2|IDBG-4518|ENSG00000182541|3985|;
Validated nuclear estrogen receptor alpha network	15063	PID NCI	9606	2	64	0.72372	0.84108	C3; JUN;	C3|IDBG-21798|ENSG00000125730|718|; JUN|IDBG-99221|ENSG00000177606|3725|;

[truncated: 38 more sheets: Cglabrata_up_240, Cglabrata_up_significant_any_tp, Ctropicalis_up_15, Ctropicalis_up_30, Ctropicalis_up_60, Ctropicalis_up_120, Ctropicalis_up_240, Ctropicalis_up_signif_any_tp, Cparapsilosis_up_15, Cparapsilosis_up_30, Cparapsilosis_up_60, Cparapsilosis_up_120, Cparapsilosis_up_240, Cparapsilosis_signif_up_any_tp, Calbicans_dn_15, Calbicans_dn_30, Calbicans_dn_60, Calbicans_dn_120, Calbicans_dn_240, Calbicans_dn_significant_any_tp …]
