# Supplementary material for: Survival Strategies of Pathogenic Candida Species in Human Blood Show Independent and Specific Adaptations
Source: mBio. 2020 Oct 6;11(5):e02435-20. doi: 10.1128/mBio.02435-20 (PMC7542370; doi:10.1128/mBio.02435-20)
Supplement: TABLE S4 [file mBio.02435-20-st004.xlsx]

## Sheet: Supplemental_Table_S4
	C. albicans	C. tropicalis	C. parapsilosis	C. glabrata
IL1A	15.07	15.35	16.6	15.27
CCL20	11.9	13.57	11.05	12.34
CXCL2	11.12	9.46	9.52	10.52
PLAU	10.75	10.8	10.38	10.54
CCL3	10.46	10.01	10.74	10.89
IL6	10.46	9.13	10.97	10.53
TNFSF15	10.37	10.03	9.73	9.17
CXCL3	9.98	9.07	8.73	8.9
CCL3L3	9.94	9.11	10.11	9.58
CXCL8	9.85	8.52	8.94	10.01
SERPINB2	9.24	9.24	9.57	9
GEM	9.11	9.13	9.24	7.82
LIF	9.05	8.3	6.98	7.28
CCL4L1	8.88	9.27	9.9	9.46
F3	8.82	9.32	9.29	8.23
SPP1	8.56	8.05	6.85	6.99
TNF	8.52	7.6	8.42	8.46
EGR3	8.42	7.68	7.19	7.7
SLC7A11	8.06	7.08	5.99	6.14
IL1B	7.98	7.22	8.23	8.46
CCL22	7.92	7.57	7.03	7.23
PPARG	7.62	7.72	6.28	6.03
CD83	7.6	7.87	7.22	7.56
CCL4	7.56	8	8.72	8.41
EDN1	7.47	7	7.12	7.05
RGS1	7.46	7.73	8.18	7.73
OLR1	7.42	7.72	7.48	7.46
CCRL2	7.27	8.08	7.64	7.67
OSM	7.26	5.8	5.72	6.1
CTSL	7.14	7.94	7.08	7.28
FOSL1	6.67	7.23	6.14	6.79
DUSP4	6.6	6.28	5.06	6.02
HRH1	6.44	8.33	7.38	6.72
IL1RN	6.43	6.17	6.49	6.66
VEGFA	6.42	6.71	5.13	5.39
PTX3	6.15	6.2	7.24	7.01
MAFF	6.13	6.43	6.07	6.2
CSF1	6.12	5.95	4.53	4.78
CD276	6.11	7.21	5.88	6.72
PTGES	6.08	7.19	7.05	7.92
CXCL1	6.04	5.65	5.54	5.49
FLT1	6.02	6	6.11	5.62
IER3	6	5.19	4.72	5.1
IRAK2	5.97	6.71	6.46	6.67
RSAD2	5.96	5.52	7.08	7.2
HBEGF	5.89	5.52	6.74	6.04
CRLF2	5.86	6.08	4.22	4.07
CLEC5A	5.77	6.27	5.76	5.55
LAMP3	5.62	5.7	7.25	7.13
CD80	5.35	4.56	5.06	7.28
PPIF	5.32	5.55	5.1	5.04
ALDH1A2	5.29	5.21	4.56	4.38
EREG	5.22	4.17	4.01	4.07
EBI3	5.14	5.23	5.5	5.19
TNFAIP6	5.1	5.26	6.05	6.94
HCAR2	5.08	4.53	4.34	4.71
JUN	5.07	4.86	4.29	4.3
RAB7B	5.01	6.72	4.28	4.91
PTGS2	4.9	3.45	3.74	3.64
SPHK1	4.88	5.39	4.65	4.96
SOCS3	4.84	3.89	5.09	5.24
IL1R1	4.81	4.54	4.02	4.05
NR4A1	4.77	3.96	2.32	3.54
CDKN1A	4.77	5.45	5.35	5.37
CXCL5	4.76	4.56	3.97	3.34
PLAUR	4.73	4.06	3.67	4.09
NRP1	4.72	4.93	4.24	4.03
SLC7A5	4.67	4.28	4.08	4.31
USP18	4.61	4.41	5.97	6.06
TNFAIP3	4.49	4.91	5.03	5.35
CMPK2	4.44	4.13	5.02	5.62
TNIP3	4.42	4.24	5.2	5.42
FOSB	4.38	3.95	3.45	3.94
IFI44L	4.37	4.04	4.64	5.27
TRIB1	4.33	4.38	3.58	3.67
LRP12	4.31	3.79	3.71	2.78
ICAM1	4.25	4.39	5.09	5.18
SKIL	4.22	4.65	4.59	4.65
NFKBIA	4.13	4.37	4.37	4.34
IFI30	4.08	3.45	1.62	1.74
ZC3H12A	3.98	4.9	4.47	4.79
HERC5	3.94	3.62	4.91	5.25
CD274	3.94	4.23	6.6	5.98
IL1RL1	3.94	3.48	3.55	3.4
FFAR3	3.9	2.66	4.41	5.41
MX1	3.88	3.59	4.86	5.23
NFKBID	3.88	3.88	3.34	3.73
NFKBIZ	3.86	3.79	4.39	4.43
IFIT1	3.86	3.87	4.79	5.38
IL10	3.82	3.62	3.02	2.28
EGR1	3.73	4.56	4.01	3.09
ISG15	3.73	3.68	4.78	5.15
OASL	3.71	3.14	4.49	4.57
ADORA2A	3.68	4.4	4.04	4.66
OAS3	3.67	3.45	4.62	5.13
SOCS1	3.64	3.34	4.59	4.66
C3AR1	3.64	4.65	4.67	4.77
PLA2G7	3.6	4.39	3.86	3.53
EPAS1	3.57	3.39	2.31	2.23
TIMP1	3.55	3.82	3.49	3.31
SPRY2	3.52	4.11	1.32	0.99
REL	3.5	3.56	3.35	3.21
IFI44	3.48	3.38	4.1	4.35
C3	3.47	4.58	4.58	5.2
IFNG	3.39	2.78	7.68	6.09
ATP2B1	3.32	3.46	3.08	3.11
PMAIP1	3.25	3.63	3.2	3.74
MSR1	3.25	4.16	4.21	4.46
SERPINE1	3.22	3.52	2.33	2.54
NFKB1	3.22	3.48	3.51	3.57
NDFIP2	3.21	2.89	2.75	2.76
IFIT3	3.2	3.35	4.71	4.98
TNFRSF4	3.13	3.26	2.77	3.04
SOD2	3.12	3.27	3.63	3.7
HES1	3.11	2.15	1.63	1.39
PLEK	3.1	3.54	4.36	4.02
TNFSF14	3.09	3.21	1.6	1.82
SNX9	3.09	3.38	3.12	3.01
TNFSF8	3.05	3.93	3.72	3.64
FEZ1	3.05	3.16	2.88	2.77
MAFG	3.04	3.54	2.25	2.45
IFIH1	3.03	3.37	4.29	4.42
CD40	3.03	3.1	3.96	3.82
ABCA1	3.01	3.19	3.14	2.9
TNFSF9	2.98	3.65	4.1	5.04
SLC3A2	2.98	3.77	2.51	2.48
LRRC32	2.96	2.8	2.62	2.99
PLSCR1	2.95	2.82	3.55	3.91
ATP1B1	2.91	3.16	2.88	2.49
SRC	2.89	3.33	2.68	3.05
SQSTM1	2.87	3.55	2.61	2.77
NLRP3	2.85	2.33	2.65	3.11
TRAF1	2.83	3.49	3.49	3.44
BIRC3	2.83	2.78	2.62	2.53
IFIT5	2.82	3	3.59	3.89
ANXA5	2.81	3.32	2.75	2.65
XAF1	2.81	2.59	3.05	3.47
IVNS1ABP	2.77	3.29	3.69	3.54
EIF2AK2	2.77	2.59	3.48	3.55
RGCC	2.76	2.74	1.62	1.17
HMOX1	2.74	3.62	2.48	3.48
MT2A	2.73	2.71	3.31	3.52
PDE4D	2.72	2.75	2.98	2.5
DDX60	2.71	2.73	3.56	3.74
ADORA2B	2.7	3.03	1.17	1.11
HMGA1	2.63	3.82	2.89	2.78
MMP14	2.63	2.4	2.34	3.08
TFRC	2.62	2.93	2.74	2.61
OAS2	2.62	2.56	3.38	3.61
HIF1A	2.62	3.24	3.6	3.47
P2RX7	2.61	3.55	3.82	3.48
ZFP36	2.61	2.02	1.91	1.98
ADM	2.6	2.49	3.14	3.87
OAS1	2.59	2.46	3.09	3.57
IFNLR1	2.58	2.9	3.09	2.97
RIPK2	2.58	2.85	3.74	3.38
SERPINB9	2.58	3.36	3.79	3.69
NFKB2	2.57	2.81	2.63	3.06
SRGN	2.57	2.99	2.75	3.07
GBP1	2.56	2.86	5	4.79
FTH1	2.54	2.89	2.35	2.74
CD44	2.53	3.29	3.11	2.84
MAP3K8	2.53	2.93	3.29	3.63
PNP	2.53	3.16	1.99	1.75
SCARF1	2.52	3.11	3.37	3.9
PDE4B	2.52	2.5	3.73	3.54
RABGEF1	2.5	1.98	0.86	0.48
GPX3	2.5	2.02	1.92	2.2
IL18	2.5	3.02	2.4	2.25
KDM6B	2.48	2.35	1.99	2.26
GCH1	2.48	3.04	3.71	3.78
METRNL	2.47	2.57	2.2	2.4
PAPSS2	2.47	2.66	1.74	1.51
IFI6	2.46	2.11	3.46	4.03
LGALS3	2.44	3.53	2.44	1.98
MARCH3	2.44	2.58	2.53	2.52
CXCR4	2.43	2.85	1.9	2.17
FOSL2	2.43	2.35	1.6	1.77
IFIT2	2.42	2.47	3.96	4.27
AQP9	2.42	2.71	3.01	3.12
FCAR	2.41	2.55	2.84	2.99
MGLL	2.4	3.34	2.76	2.39
TRIB3	2.4	3.22	2.02	2.26
RELB	2.39	2.53	2.2	2.5
ICOS	2.39	2.47	2.72	2.64
DUSP10	2.36	2.87	2.23	2.38
BIRC2	2.35	2.45	2.44	2.5
TGM2	2.35	2.51	2.18	1.95
GCLM	2.34	2.84	2.74	2.6
CXCL16	2.3	2.49	2.57	2.63
ADAM17	2.24	2.58	2.37	2.42
CCRN4L	2.22	2.26	2.94	2.74
CCR1	2.2	2.88	2.9	2.98
CCR5	2.18	3.37	2.95	2.33
PTGER4	2.17	2.48	1.77	2.06
DDIT4	2.15	2.26	1.63	1.99
AGO2	2.15	2	1.77	1.4
LCP2	2.11	2.91	3.28	3.17
IRF7	2.1	2.09	2.95	3.35
ISG20	2.09	1.97	2.64	2.83
BATF	2.09	2.15	2.79	2.79
IGFBP4	2.08	2.41	2.82	3.05
DDX21	2.07	2.82	3.2	2.67
TICAM1	2.06	2.89	2.78	3.02
ZEB1	2.04	2.46	1.88	1.83
CCR7	2.02	2.1	2.26	2.35
MAFK	1.97	2.2	1.27	1.44
CLCF1	1.97	2.1	1.22	1.48
IDO1	1.96	2.73	4.92	4.32
CD300E	1.95	2.51	1.85	1.89
P2RX4	1.94	2.63	2.31	1.99
ITGAV	1.94	2.45	1.72	1.73
LGMN	1.93	2.68	2.02	1.53
DUSP1	1.93	1.32	-0.19	0.22
TOM1	1.92	2.49	1.7	2.13
HSP90AA1	1.91	2.27	1.73	1.72
CD58	1.91	2.46	2.19	2.22
RAB1A	1.88	2.33	1.89	1.93
TRAF3	1.88	2.37	1.65	2
TXN	1.87	2.24	2	1.74
CD63	1.86	2.67	1.73	1.51
STAT4	1.84	2.09	2.13	1.89
TREM1	1.84	1.92	1.96	2.14
TNIP1	1.84	2.56	2.57	2.63
PROK2	1.83	1.19	-0.23	0.05
MTF1	1.82	2.53	2.5	2.61
MX2	1.82	1.57	2.45	2.86
NECAP1	1.8	2.34	2.2	2.21
STAT1	1.8	1.74	2.56	2.8
PNPLA8	1.78	2.08	2.34	2.1
TRIP10	1.77	2.46	2.01	2.19
GTPBP1	1.76	1.78	1.98	2.04
IL2RA	1.74	1.73	2.55	2.15
CTLA4	1.71	1.61	1.63	1.94
TRIM22	1.71	1.61	2.27	2.61
ABCC1	1.7	2.07	1.53	1.77
PVRL2	1.69	1.78	2.24	2.49
RANBP2	1.69	2.3	1.85	1.79
HPS5	1.66	2.1	1.57	1.58
H3F3B	1.66	1.65	1.36	1.56
SEMA7A	1.65	1.66	1.81	1.93
CD59	1.62	2.11	1.68	1.55
PRNP	1.62	2.26	1.66	1.61
TBK1	1.61	2.44	2.39	2.29
ATG7	1.58	1.82	1.87	2
CD55	1.57	1.52	1.63	1.65
DHX58	1.56	1.62	2.24	2.69
BCL3	1.51	1.95	2.11	2.48
JUNB	1.51	1.59	1.5	1.81
GNA15	1.37	1.94	1.61	1.63
OXSR1	1.37	1.82	1.49	1.3
EHD1	1.36	2.26	2.06	2.15
LTA	1.35	1.37	2.22	2.05
PER1	1.33	1.38	0.11	0.41
MAP2K3	1.29	1.76	1.36	1.37
SLC16A3	1.23	1.69	0.7	1.22
NFIL3	1.16	0.56	0.25	0.6
IL1R2	1.07	1.13	1.3	1.25
SH2B2	0.84	1.44	1.27	1.62
TP53INP2	0.75	0.86	0.65	0.77
TLR7	0.74	0.56	1.14	1.06
C5AR1	0.54	1.12	-0.06	-0.07
SRF	0.3	0.49	0.33	0.46
ACTG1	0.04	0.83	0.11	-0.16
TNFSF10	-0.07	-0.29	1.41	1.43
FOS	-0.45	-1.23	-2.64	-2.13
TMEM173	-0.54	-0.53	-0.52	-0.2
THBD	-0.58	-0.25	-1.29	-1.63
HIST1H3D	-1.13	-2.32	-3.52	-3.17
UNC93B1	-1.15	-0.83	-0.26	0.1
IRF5	-1.22	-0.2	-0.2	-0.14
GAB1	-1.48	-1.48	-1.81	-1.97
TLR10	-1.48	-1.32	-1.54	-1.84
ADRB2	-1.5	-1.58	-1.95	-1.5
LILRA5	-1.5	-1.29	-0.8	-1.03
SNX18	-1.54	-1.52	-2.33	-2.18
NBEAL2	-1.54	-1.68	-2.1	-1.51
KLF4	-1.54	-1.78	-2.65	-2.16
AGO4	-1.57	-1.63	-2.25	-2.12
HLX	-1.58	-2.08	-1.1	-1.23
MAPK14	-1.58	-1.77	-2.37	-1.9
AP2A1	-1.63	-1.6	-2.11	-1.63
RIN3	-1.64	-1.52	-2.37	-2.05
EPOR	-1.65	-1.91	-2.46	-2.31
TP53INP1	-1.65	-1.54	-1.49	-1.47
ARHGAP27	-1.65	-1.37	-1.4	-1.04
SLC9A3R1	-1.67	-1.66	-2.47	-2
NLRX1	-1.67	-1.97	-2.63	-2.31
RNF135	-1.68	-1.59	-2.24	-1.95
PINK1	-1.7	-2.22	-2.35	-1.85
FNTB	-1.71	-1.55	-2.19	-1.86
NAIP	-1.72	-2.01	-2.61	-2.06
TUBA4A	-1.73	-1.78	-2.6	-2.29
SLC44A2	-1.74	-1.83	-2.03	-1.79
RPS6KA4	-1.76	-1.55	-2.51	-2.24
ABCA7	-1.78	-1.59	-2.16	-1.69
PTGDR	-1.79	-1.9	-2.92	-3.27
CORO1B	-1.79	-1.73	-2.66	-2.13
ULK1	-1.81	-1.95	-2.89	-2.17
MAP3K3	-1.82	-2.15	-2.81	-2.48
LOXL3	-1.82	-2.18	-2.65	-2.6
NLRP6	-1.82	-1.85	-3.07	-2.12
DGKZ	-1.83	-1.67	-2.51	-2.11
C5AR2	-1.83	-1.52	-3.05	-2.88
PSTPIP1	-1.84	-1.34	-2.68	-2.24
SLC7A7	-1.85	-1.29	-1.58	-1.49
SPON2	-1.85	-1.73	-2.51	-2.27
APBB1IP	-1.86	-1.65	-2.26	-2.24
CTSK	-1.86	-1.51	-2.21	-1.81
TIMP2	-1.87	-1.06	-2.16	-2.18
GNAI2	-1.87	-1.72	-2.2	-1.92
CORO1A	-1.89	-1.75	-2.4	-2.06
IL17RA	-1.89	-1.75	-2.51	-2.19
CDKN2D	-1.9	-1.93	-2.12	-1.82
F2RL1	-1.91	-1.96	-1.64	-1.51
SELPLG	-1.96	-2.3	-2.94	-2.45
CYSLTR2	-1.99	-1.72	-2.4	-1.8
IDH1	-2.04	-2.1	-2.66	-2.58
TSPO	-2.05	-1.51	-2.31	-2.04
ITGAL	-2.06	-1.98	-2.49	-2.35
SYK	-2.07	-1.67	-2.06	-2.05
HAAO	-2.08	-2.11	-2.72	-2.45
S100A4	-2.12	-1.62	-1.9	-2.19
MARCH1	-2.12	-2.04	-2.85	-2.72
CD40LG	-2.17	-1.55	-1.37	-1.81
PRKACA	-2.17	-1.79	-2.45	-2.16
CR1	-2.17	-1.91	-1.97	-1.96
ITPK1	-2.2	-2.28	-2.59	-2.09
FCGR2A	-2.21	-1.89	-1.91	-1.78
TSPAN32	-2.22	-1.97	-2.64	-2.12
ARRB1	-2.24	-1.57	-2.49	-2.1
RPS6KA1	-2.24	-1.79	-2.6	-2.37
PADI4	-2.25	-1.83	-2.41	-2.17
WAS	-2.25	-2.09	-2.46	-2.2
LRMP	-2.25	-2.43	-2.91	-2.77
MGST2	-2.27	-1.78	-2.91	-2.75
NCR3	-2.28	-2.03	-2.2	-2.22
NDRG2	-2.28	-2.08	-2.69	-2.44
STAB1	-2.3	-1.95	-2.75	-2.29
FCGR3A	-2.32	-2.5	-2.71	-2.61
CYP4F3	-2.32	-1.54	-1.74	-1.59
DPYSL2	-2.33	-2.5	-2.94	-2.76
NLRC4	-2.34	-1.51	-2.15	-1.96
LRP1	-2.36	-1.69	-2.97	-3.17
TLR1	-2.39	-1.55	-0.33	-0.5
CAMK2G	-2.39	-2.71	-3.33	-2.91
AGER	-2.4	-1.78	-2.81	-2.11
FCER1A	-2.41	-1.62	-2.62	-2.51
BTNL8	-2.41	-1.73	-2.4	-1.91
CAT	-2.42	-2.45	-2.79	-2.58
SORT1	-2.43	-2.02	-1.71	-1.79
CTNNBIP1	-2.44	-2.37	-3.09	-3.1
TNFSF13	-2.49	-2.16	-2.66	-2.31
SCIMP	-2.5	-2.26	-2.25	-2.31
FCGRT	-2.53	-1.81	-2.17	-2.1
SIT1	-2.53	-2.01	-3.7	-3.68
MAPK3	-2.58	-2.64	-3.06	-2.82
TLR5	-2.6	-2.23	-2.63	-2.29
NDST1	-2.6	-2.21	-3.13	-2.93
SEMA4A	-2.63	-1.84	-1.44	-1.22
NCF4	-2.66	-1.96	-1.91	-1.88
FCN1	-2.66	-1.81	-2.55	-2.51
ITGB2	-2.67	-2.4	-2.78	-2.46
VCL	-2.7	-2.24	-2.3	-2.44
CEBPA	-2.7	-2.24	-3.72	-3.53
ADAM15	-2.71	-1.85	-2.68	-2.64
TBXAS1	-2.72	-1.98	-2.25	-2.09
CFP	-2.72	-1.64	-1.78	-1.58
DPEP2	-2.76	-2.5	-3.24	-3.05
ALOX5	-2.78	-1.92	-2.19	-1.86
TNFAIP8L2	-2.8	-2.14	-1.96	-2.02
NCF1	-2.81	-2.03	-2.1	-1.49
TLR6	-2.81	-2.55	-2.6	-2.49
MYO1F	-2.83	-2.54	-3.15	-2.6
RIN1	-2.88	-2.58	-3.62	-3.22
C1RL	-2.95	-2.49	-3.01	-2.89
LILRA2	-2.97	-1.7	-2.38	-2.54
ALPL	-2.99	-1.93	-2.55	-2.63
LST1	-3	-2.11	-2.43	-2.46
NFE2	-3.01	-3.6	-3.49	-2.93
CMTM2	-3.1	-1.69	-2.21	-2.1
AOC3	-3.12	-2.33	-2.53	-2.39
MSRB1	-3.12	-2.12	-0.57	-0.86
NLRP12	-3.17	-2.4	-4.09	-3.28
LILRA1	-3.19	-2.43	-2.62	-2.93
VSTM1	-3.25	-2.75	-3.24	-3.06
PYCARD	-3.32	-2.83	-3.39	-3.15
CD36	-3.37	-2.39	-3.46	-3.97
RGS14	-3.43	-3.28	-4.9	-4.48
LRP3	-3.43	-2.64	-4.02	-4.19
ASGR2	-3.47	-2.99	-3.66	-3.42
FLT3	-3.47	-4.04	-4.31	-4.57
LRRK2	-3.48	-2.77	-1.97	-2.54
CD300LF	-3.52	-3.18	-3.23	-3.21
PECAM1	-3.55	-3.02	-3.41	-3.72
MMP25	-3.56	-2.73	-3.26	-3.14
WLS	-3.59	-2.72	-2.99	-2.87
MME	-3.67	-2.76	-2.7	-2.67
CX3CR1	-3.86	-4	-4.29	-3.96
AMICA1	-3.98	-3.46	-3.91	-4.02
PTGDR2	-4	-2.69	-4	-3.69
NFAM1	-4.01	-2.82	-2.97	-2.29
ASGR1	-4.11	-4.22	-4.28	-4.28
MRVI1	-4.12	-3.16	-3.11	-2.52
CLEC10A	-4.12	-3.26	-3.07	-3.55
TLR8	-4.25	-3.99	-2.65	-3.1
FCGR3B	-4.27	-3.63	-3.65	-3.8
CARD9	-4.46	-3.44	-4.84	-4.43
CCR2	-4.56	-4.27	-4.91	-4.76
CD1D	-4.71	-3.46	-4.21	-4.42
HRH2	-5.38	-5.57	-5.82	-5.42
MNDA	-5.45	-4.82	-4.46	-4.76
CXCR1	-6.47	-5.11	-6.28	-6.37
CXCR2	-6.52	-5.88	-6.56	-6.51
