# Supplementary material for: Survival Strategies of Pathogenic Candida Species in Human Blood Show Independent and Specific Adaptations
Source: mBio. 2020 Oct 6;11(5):e02435-20. doi: 10.1128/mBio.02435-20 (PMC7542370; doi:10.1128/mBio.02435-20)
Supplement: TABLE S5 [file mBio.02435-20-st005.xlsx]

## Sheet: C. albicans
Gene ID	log2FC 15 mpi vs 0 mpi	log2FC 30 mpi vs 0 mpi	log2FC 60 mpi vs 0 mpi	log2FC 120 mpi vs 0 mpi	log2FC 240 mpi vs 0 mpi	Gene	Description
C1_00020C_A	-0.363452	1.79089	0.958149	0.586337	0.202012		Protein of unknown function; transcript detected on high-resolution tiling arrays
C1_00040W_A	1.02007	1.60359	1.0999	1.68958	0.485371	CTA2	Putative transcription factor; Med2 mediator domain; activates transcription in 1-hybrid assay in S. cerevisiae; repressed by Efg1; member of a family of telomere-proximal genes; Tbf1-induced
C1_00070W_A	-1.29194	-0.811825	-1.66808	-1.79831	-1.61131	MVD	Mevalonate diphosphate decarboxylase; functional homolog of S. cerevisiae Erg19; possible drug target; regulated by carbon source, yeast-hypha switch, growth phase, antifungals; gene has intron; rat catheter, Spider biofilm repressed
C1_00110W_A	-1.39645	-0.599797	-1.33676	-1.80465	-1.74292	CCT8	Chaperonin-containing T-complex subunit; role in hyphal morphogenesis, particularly starvation-induced; essential; expression in S. cerevisiae inhibits Ras2-mediated pathways; CCT8 and TRP1 overlap; Spider biofilm repressed
C1_00160C_A	-4.46428	-8.27977	-8.73639	-3.96695	-4.73848		Putative nucleolar protein with a predicted role in pre-rRNA processing and ribosome biogenesis; repressed by nitric oxide; required for flow model biofilm formation; Spider biofilm repressed
C1_00170W_A	1.83442	3.22046	1.14076	-0.5667	-2.55887	LEU4	Putative 2-isopropylmalate synthase; regulated by Nrg1, Mig1, Tup1, Gcn4; induced by human whole blood or PMNs; macrophage/pseudohyphal-repressed after 16h; Spider biofilm repressed
C1_00180W_A	-1.77046	-2.18171	-3.54002	-2.98006	-2.63117	RPL16A	Ribosomal protein; transposon mutation affects filamentous growth; repressed upon phagocytosis by murine macrophages; Hap43-induced; Spider biofilm repressed
C1_00190C_A	-2.27634	0.294321	3.21656	2.46475	1.95555		Protein of unknown function; flow model biofilm induced; Spider biofilm induced
C1_00220W_A	-3.72603	-3.2508	-2.95076	-2.74175	-3.77999	PHR2	Glycosidase; role in vaginal not systemic infection (low pH not neutral); low pH, high iron, fluconazole, Hap43-induced; Rim101-repressed at pH8; rat catheter biofilm induced; Bcr1-repressed in RPMI a/a biofilms
C1_00290W_A	0.561211	-0.865459	0.297089	0.685958	1.61579	POL93	Predicted ORF in retrotransposon Tca8 with similarity to the Pol region of retrotransposons encoding reverse transcriptase, protease and integrase; downregulated in response to ciclopirox olamine; F-12/CO2 early biofilm induced
C1_00340W_A	-2.1898	-1.55416	-1.58829	-1.86531	-2.17485	HBR1	Essential protein involved in regulation of MTL gene expression; hemoglobin-regulated inhibitor of white-opaque switching, may affect survival in host; activator of MTLalpha1 and MTLalpha2; transcript activated by hemoglobin
C1_00390W_A	3.05739	2.2748	1.55729	0.945574	0.079882	ENA2	Putative sodium transporter; induced by ciclopirox olamine; alkaline induced by Rim101; repressed by high-level peroxide stress; induced in oral candidiasis clinical isolates; possibly essential gene; rat catheter and Spider biofilm induced
C1_00450C_A	-0.584415	-0.815412	-0.557139	-1.34031	-1.57114		Mitochondrial protein; component of the mitochondrial inner membrane organizing system ; role in maintenance of crista junctions and inner membrane architecture; Spider biofilm repressed
C1_00480C_A	-1.35849	-1.09399	-1.72586	-2.21787	-2.34041	GCN20	YEF3-subfamily ABC family protein, predicted not to be a transporter
C1_00500C_A	0.006861	-1.10651	-1.30998	-1.95471	-1.47645	GLO1	Putative monomeric glyoxalase I; oxidative stress-induced via Cap1; flow model and rat catheter biofilm repressed
C1_00510W_A	-1.25987	-2.19461	-2.61738	-2.39982	-2.57966		Ortholog(s) have 3-methyl-2-oxobutanoate hydroxymethyltransferase activity, role in pantothenate biosynthetic process, respiratory chain complex IV assembly and mitochondrion localization
C1_00550W_A	1.61907	1.22211	0.797408	-0.1178	-0.443506	CIS2	Putative role in regulation of biogenesis of the cell wall; upregulated in biofilm; Gcn4p-regulated
C1_00560W_A	-2.18442	-2.34317	-1.69947	-1.56289	-1.67441	CNS1	Putative co-chaperone; Hap43p-induced gene; mutation confers hypersensitivity to radicicol
C1_00590W_A	-1.91466	-1.65414	-1.86256	-1.87439	-1.89361	TUF1	Translation elongation factor TU; macrophage/pseudohyphal-induced; repressed upon phagocytosis by murine macrophage; levels decrease in stationary phase cells; Spider biofilm repressed
C1_00640C_A	-2.44837	-2.0842	-2.57285	-2.09637	-1.63342	RPO41	Putative mitochondrial RNA polymerase; repressed in core stress response; Spider biofilm induced
C1_00780C_A	0.200489	5.37661	4.2424	3.27808	3.69932	HGC1	Hypha-specific G1 cyclin-related protein involved in regulation of morphogenesis, biofilm formation; Cdc28-Hgc1 maintains Cdc11 S394 phosphorylation during hyphal growth; required for virulence in mice; regulated by Nrg1, Tup1, farnesol
C1_00800C_A	-2.23696	-1.09944	-1.03427	-0.574877	-0.786874	ERG2	C-8 sterol isomerase; enzyme of ergosterol biosynthesis; converts fecosterol to episterol; mutant is hypersensitive to multiple drugs; ketoconazole-induced; flow model and Spider biofilm repressed
C1_00830W_A	0.0654092	0.500709	1.84686	-0.08869	0.388377		Protein with a predicted multidrug transporter domain; Hap43-repressed gene
C1_00850W_A	0.0198871	0.254274	1.81444	1.83763	3.0045	IHD2	Protein of unknown function; induced during hyphae development; induced in low iron; Spider biofilm induced
C1_00900W_A	-4.67933	-4.40606	-4.17464	-2.73404	-2.43458	RRS1	Putative ribosome biogenesis and nuclear export protein; Hap43p-induced gene; mutation confers hypersensitivity to 5-fluorocytosine (5-FC), 5-fluorouracil (5-FU), and tubercidin (7-deazaadenosine)
C1_00930C_A	-0.469454	-0.768227	-0.952925	-1.96136	-1.47779	SIN3	Protein similar to S. cerevisiae Sin3p (transcriptional corepressor involved in histone deacetylase recruitment); has paired amphipathic helix PAH1 domain; interacts with ScOpi1p, not CaOpi1p; transposon mutation affects filamentous growth
C1_00950C_A	-0.740989	-1.80861	-1.00906	-0.754609	-0.588935	CDC5	Polo-like kinase; member of conserved Mcm1 regulon; depletion causes defects in spindle elongation and Cdc35-dependent filamentation; virulence-group-correlated expression; likely essential (UAU1 method); Spider biofilm repressed
C1_00990C_A	-2.77751	-2.38559	-2.20186	-1.7218	-1.94022	NMA111	Putative serine protease and general molecular chaperone; macrophage-induced gene; repressed in core stress response; merged with orf19.3288.1 in Assembly 21
C1_01010W_A	-0.452453	-0.463689	-0.7209	-1.19197	-2.34135		Plasma membrane-localized protein; repressed by nitric oxide; Hap43p-repressed gene
C1_01030W_A	-4.8507	-4.01911	-3.71339	-2.82269	-3.04214	HMT1	Major type I protein arginine methyltransferase (PRMT); involved in asymmetric dimethylation of arginine residues; involved in nuclear export of Npl3p; Spider biofilm repressed
C1_01040W_A	0.602055	1.82519	1.5952	0.354183	0.187314		Ortholog(s) have peptide-methionine (R)-S-oxide reductase activity, role in cellular response to oxidative stress and cytosol, mitochondrion, nucleus localization
C1_01050C_A	-0.644795	-1.23665	-1.98557	-2.37995	-1.32928		Putative enoyl reductase involved in very long chain fatty acid elongation; possibly an essential gene, disruptants not obtained by UAU1 method
C1_01100W_A	-0.10232	1.62005	1.52832	0.686009	-0.164277	CCH1	Voltage-gated Ca2+ channel of the high affinity calcium uptake system; roles in thigmotropism, establishment of galvanotropism; transcript regulated by Nrg1 and Mig1; flow model biofilm repressed
C1_01110C_A	-3.31601	-2.89781	-4.26728	-3.14002	-3.23296	ZPR1	Protein with putative zinc finger; regulated by Gcn4p; repressed in response to amino acid starvation (3-aminotriazole treatment); upregulation correlates with clinical development of fluconazole resistance
C1_01130W_A	-1.63363	-1.48265	-1.62118	-1.43658	-1.58446		Putative ubiquitin ligase complex component; induced by heavy metal (cadmium) stress; Hog1-induced; transcript induced by Mnl1p under weak acid stress; flow model biofilm induced; Spider biofilm induced
C1_01140C_A	0.570822	-0.400609	-0.897835	-1.16917	-1.87906		Putative type-1 protein phosphatase targeting subunit; transcript repressed by yeast-hyphal switch; transcript induced by Mnl1p under weak acid stress; flow model biofilm induced
C1_01150C_A	-2.11541	-3.66776	-3.05698	-2.04434	-2.3591		Ortholog(s) have tRNA methyltransferase activity, role in tRNA methylation, wybutosine biosynthetic process and cytosol, mitochondrion, nucleus localization
C1_01160C_A	-2.20016	-2.54926	-2.15021	-1.62416	-1.42182		Exosome non-catalytic core component; involved in 3'-5' RNA processing and degradation in the nucleus and cytoplasm; Spider biofilm induced
C1_01170C_A	-0.951507	-1.6184	-1.68521	-1.51176	-1.35845	ZCF17	Putative Zn(II)2Cys6 transcription factor
C1_01250W_A	-0.698162	-0.307313	-1.28843	-2.20285	-1.37699		Protein of unknown function; flow model and Spider biofilm repressed
C1_01330C_A	-2.33245	-2.92026	-1.96419	-1.21409	-1.29234	DUT1	dUTP pyrophosphatase; cell-cycle regulated if expressed in S. cerevisiae; upstream MluI and SCB elements; 17-beta-estradiol, ethynyl estradiol, macrophage induced; decreased in stationary phase yeast; rat catheter, Spider biofilm repressed
C1_01350C_A	-2.38879	-2.27637	-2.68944	-2.27096	-2.49158	TIF	Translation initiation factor; upregulated in highly virulent strain compared to less virulent strain; antigenic in human; flucytosine induced; downregulated upon phagocytosis by macrophages; Spider biofilm repressed
C1_01360C_A	0.0685775	-2.23905	-2.37315	-1.39462	-0.80727		Putative glycogen synthesis initiator; regulated by Efg1 and Efh1; Hog1-repressed; colony morphology-related gene regulation by Ssn6; induced by prostaglandins; flow model biofilm induced
C1_01370C_A	-1.80144	-2.04409	-3.22073	-2.49909	-2.38909	RPS21B	Ribosomal protein S21; regulated by Nrg1, Tup1; colony morphology-related gene regulation by Ssn6; positively regulated by Tbf1, Hap43; Spider biofilm repressed
C1_01380C_A	-4.09557	-3.67842	-2.07214	-1.45603	-3.00638	TRM2	Putative tRNA methyltransferase; repressed by prostaglandins; Spider biofilm induced
C1_01390C_A	1.30539	2.69022	1.8657	0.973864	0.301158		Putative transcription factor; S. cerevisiae ortholog Hot1 is required for the transient induction of glycerol biosynthetic genes GPD1 and GPP2 in response to high osmolarity; filament induced
C1_01440C_A	-0.26836	1.17246	0.982381	2.89276	2.49456	POX18	Similar to Pox18, a peroxisomal protein; induced during chlamydospore formation in C. albicans and C. dubliniensis; A21 sequence updated based on new sequence and analysis, the allelic orf19.10841 was reinstated; Spider biofilm induced
C1_01450W_A	-1.3394	-1.29765	-1.76069	-2.37303	-2.19631	ABC1	Putative ubiquinol-cytochrome-c reductase; induced upon adherence to polystyrene; flow model biofilm induced; Spider biofilm induced
C1_01470W_A	-1.39828	-1.41547	-1.62929	-2.15498	-2.23937		Ortholog(s) have poly(A) RNA binding activity, role in mRNA polyadenylation, poly(A)+ mRNA export from nucleus, regulation of mRNA stability and cytoplasm, nucleus localization
C1_01480C_A	-1.81765	-2.37886	-3.65652	-2.83838	-2.74429	RPS21	Protein component of the small (40S) subunit; repressed upon phagocytosis by murine macrophage; positively regulated by Tbf1; Spider biofilm repressed
C1_01510W_A	0.0730407	1.69462	0.332983	1.19201	-0.698394		Protein of unknown function; merged with orf19.3338; rat catheter, flow and Spider model biofilm induced; promoter bound by Bcr1, Efg1, Ndt80, and Rob1; orf19.3338 Bcr1-repressed in RPMI a/a biofilms
C1_01520C_A	-0.0505925	-1.07509	-1.01927	-1.45897	-1.67904	SOD2	Mitochondrial Mn-containing superoxide dismutase; protection against oxidative stress; homotetramer active; N-terminal 34 amino acids removed on mitochondrial import; H2O2-induced via Cap1p; Hap43p-, alkaline-downregulated, farnesol-induced
C1_01530C_A	-2.58798	-2.70786	-3.07862	-2.8367	-2.90679		Putative tRNA-Arg synthetase; essential; genes encoding ribosomal subunits, translation factors, and tRNA synthetases are downregulated upon phagocytosis by murine macrophage; downregulated by growth in the mouse cecum
C1_01580W_A	-1.23808	-1.57741	-1.97651	-1.77024	-2.00981		Ortholog(s) have structural constituent of ribosome activity and mitochondrial large ribosomal subunit localization
C1_01590C_A	-0.652627	-0.658515	-1.12255	-2.13155	-1.68632		Putative RNA polymerase II subunit B150; heterozygous null mutant exhibits resistance to parnafungin in the C. albicans fitness test
C1_01600W_A	-1.37555	-1.4263	-2.03484	-2.34428	-1.84974	MRP20	Component of mitochondrial ribosome; decreased expression in hyphae compared to yeast-form cells
C1_01610C_A	0.346507	-0.296003	1.98882	0.379684	1.26095		Protein of unknown function; Hap43-induced; Spider biofilm induced
C1_01630W_A	-1.51189	-0.761446	0.039883	0.345503	0.884821		Protein similar to a mitochondrial complex I intermediate-associated protein; fluconazole-repressed; Spider biofilm induced; rat catheter biofilm repressed
C1_01640W_A	-1.94741	-2.16767	-3.18512	-2.862	-2.5046		Ortholog(s) have structural constituent of ribosome activity and 90S preribosome, cytosolic small ribosomal subunit, extracellular region, nucleolus localization
C1_01680C_A	-1.33775	-1.74025	-1.93235	-1.66233	-1.57675		Ortholog(s) have mitochondrion localization
C1_01700W_A	-0.371156	-0.249699	-0.940494	-2.28356	-1.24072	ARP8	Putative chromatin-remodeling enzyme complex protein; mutation confers hypersensitivity to toxic ergosterol analog, and to amphotericin B; rat catheter biofilm induced
C1_01710W_A	-1.44281	-1.4959	-1.78617	-2.34857	-1.95308		Protein of unknown function; flow model biofilm induced; Spider biofilm induced
C1_01740W_A	1.38368	3.13318	3.72603	2.20264	1.66921	CTN1	Carnitine acetyl transferase; required for growth on nonfermentable carbon sources, not for hyphal growth or virulence in mice; induced in macrophage; macrophage/pseudohyphal-repressed after 16 hr; rat catheter, Spider biofilm induced
C1_01750W_A	-1.39066	-1.54331	-0.798497	-1.16159	-2.90303		Predicted MFS membrane transporter, member of the drug:proton antiporter (12 spanner) (DHA1) family; flow model biofilm induced
C1_01760W_A	0.835933	1.91644	1.69332	0.579938	0.494184	FGR38	Protein lacking an ortholog in S. cerevisiae; member of a family of related proteins; transposon mutation affects filamentous growth; macrophage-induced gene; Hap43p-repressed gene
C1_01790W_A	-1.38035	-1.78445	-1.44384	-2.19924	-1.56403	SWI4	Putative component of the SBF transcription complex involved in G1/S cell-cycle progression; periodic mRNA expression, peak at cell-cycle G1/S phase; predicted, conserved MBF binding sites upstream of G1/S-regulated genes
C1_01810C_A	1.85267	1.45997	1.81028	0.885564	1.00785	UGA2	Predicted succinate semialdehyde dehydrogenase; predicted role in glutamate catabolism; transcription regulated by Mig1, Tup1, Gcn4; mutants are viable
C1_01850C_A	-1.75798	-0.827266	-1.18221	-1.57658	-1.52709		Ortholog(s) have mRNA binding, protein heterodimerization activity, role in mRNA cleavage, mRNA polyadenylation and U2 snRNP, mRNA cleavage factor complex localization
C1_01870C_A	-2.30058	-2.2621	-2.45759	-2.60783	-2.19245	CYS4	Cystathionine beta-synthase; sulfur amino acid biosynthesis; antigenic in mouse; flow model biofilm induced; alkaline induced; macrophage/pseudohyphal-induced; present in exponential and stationary growth phase yeast cultures
C1_01900C_A	-0.423784	-1.01172	-1.21204	-1.984	-1.47446		Ortholog(s) have ribosome localization
C1_01910W_A	-3.15636	-2.80185	-2.84764	-2.91843	-2.89954		Protein of unknown function; present in exponential and stationary growth phase yeast cultures
C1_01930W_A	0.448446	0.971826	1.44481	1.9092	1.82208		Protein of unknown function; regulated by Nrg1, Tup1; Spider and flow model biofilm induced
C1_01940C_A	-1.49686	-1.17288	-0.854947	-2.19269	-1.3979		Ortholog of Srp21, signal recognition particle subunit, functions in protein targeting to the endoplasmic reticulum membrane; predicted adhesin-like protein; mutants are viable
C1_01980W_A	2.55243	4.13897	3.76486	3.07238	2.88194	HGT1	High-affinity MFS glucose transporter; induced by progesterone, chloramphenicol, benomyl; likely essential for growth; protein newly produced during adaptation to the serum; rat catheter and Spider biofilm induced
C1_02070W_A	-3.07603	-0.123062	-1.58656	-1.40846	-3.35468	HSP31	Putative 30 kda heat shock protein; repressed during the mating process; rat catheter biofilm induced
C1_02080W_A	-1.95734	-1.01845	-1.16884	-1.65447	-3.45561	SET6	Ortholog of S. cerevisiae Set6, a SET domain protein of unknown function; Hap43-induced; rat catheter and Spider biofilm induced
C1_02090C_A	-1.68875	-1.31444	-1.00993	-2.19577	-1.63942		Predicted debranching enzyme-associated ribonuclease; rat catheter biofilm induced
C1_02120C_A	-2.9276	-2.95204	-4.01651	-4.38342	-3.41298	SHA3	Putative ser/thr kinase involved in glucose transport; Tn mutation affects filamentous growth; fluconazole-induced; ketoconazole-repressed; induced in by alpha pheromone in SpiderM; possibly essential; flow model biofilm induced
C1_02170C_A	-1.69321	-0.419881	0.085461	-0.537628	-1.34662	GAL102	UDP-glucose 4,6-dehydratase; role in mannosylation of cell wall proteins; mutation confers hypersensitivity to toxic ergosterol analog; overlaps orf19.3673; Spider biofilm induced
C1_02180W_A	-1.91871	-3.46985	-2.00883	-2.21382	-2.86082	GAL7	Putative galactose-1-phoshphate uridyl transferase; downregulated by hypoxia, upregulated by ketoconazole; macrophage/pseudohyphal-repressed
C1_02190W_A	-4.84319	-2.48274	-2.02977	-2.01379	-2.49563	ABP140	Ortholog of S. cerevisiae actin-binding protein Abp140; Hap43-induced; F-12/CO2 early biofilm induced
C1_02250W_A	-1.96048	-4.53999	-2.57594	-2.44272	-1.49058	CWH8	Putative dolichyl pyrophosphate (Dol-P-P) phosphatase; ketoconazole-induced; expression is increased in a fluconazole-resistant isolate; clade-associated gene expression; Hap43p-induced gene
C1_02330C_A	-2.00733	-2.22855	-3.52786	-3.21683	-2.61858		Ribosomal 60S subunit protein; Spider biofilm repressed
C1_02340C_A	-1.81428	-1.20319	2.17489	3.4615	-1.23693	tR(CCG)1	tRNA-Arg, predicted by tRNAscan-SE; CCG anticodon
C1_02350W_A	-0.874369	-1.24433	-1.49841	-2.72249	-1.47062	TIM21	Component of the Translocase of the Inner Mitochondrial membrane (TIM23 complex); for protein import into mitochondria; Hap43, ketoconazole-repressed; Spider biofilm repressed
C1_02370C_A	0.594073	-1.92471	-2.11863	-1.56166	-1.07817		Ortholog of C. dubliniensis CD36 : Cd36_02210, C. parapsilosis CDC317 : CPAR2_106350, Candida tenuis NRRL Y-1498 : CANTEDRAFT_116785 and Debaryomyces hansenii CBS767 : DEHA2C01980g
C1_02380C_A	1.62457	0.209456	1.26666	0.281601	0.944181		Ortholog(s) have role in protein folding, tubulin complex assembly and cytoplasm localization
C1_02430C_A	-1.12406	-0.988683	-1.49139	-2.25244	-2.21219		Predicted translation initiation factor; role in translational initiation; Spider biofilm repressed
C1_02450C_A	-3.05235	-5.02023	-4.52859	-2.46119	-2.20318		Similar to S. cerevisiae Bud20; predicted role in cellular bud site selection; rat catheter and Spider biofilm induced
C1_02460W_A	-1.51744	-1.7906	-2.88055	-2.65915	-2.56028	RPL10	Ribosomal protein L10; intron in 5'-UTR; downregulated upon phagocytosis by murine macrophage; transcription regulated by yeast-hypha switch; Spider biofilm repressed
C1_02520W_A	-0.0739349	0.237151	0.229855	3.63876	3.72364	SCW4	Putative cell wall protein; substrate for Kex2p processing in vitro; expression regulated by white-opaque switch; alkaline repressed; possibly essential (UAU1 method); flow model biofilm induced; Spider biofilm induced
C1_02560W_A	0.65773	-0.800272	0.920722	1.82401	2.05537		Ortholog of Candida albicans WO-1 : CAWG_05543
C1_02620C_A	-0.155889	0.504392	-0.977927	-1.87297	-1.72276	HOM6	Putative homoserine dehydrogenase; Gcn4-regulated; induced by amino acid starvation (3-ATtreatment); macrophage-induced protein; protein level decreases in stationary phase cultures; flow model biofilm repressed
C1_02630C_A	2.17295	1.32139	1.8173	1.44144	1.71306	EXG2	GPI-anchored cell wall protein, similar to S. cerevisiae exo-1,3-beta-glucosidase Exg2p; predicted Kex2p substrate; induced during cell wall regeneration; possibly an essential gene, disruptants not obtained by UAU1 method; Hap43p-repressed
C1_02640C_A	-0.852485	-0.860674	-1.25302	-2.00381	-1.97296	TOM20	Putative mitochondrial primary import receptor
C1_02650W_A	-0.603642	-0.954246	-0.925933	-1.46408	-2.4137		Protein of unknown function; Hap43-repressed gene; repressed by nitric oxide
C1_02700C_A	3.25185	3.89201	4.4271	3.64502	2.51734		Gene induced by hypoxia and ketoconazole; oral infection upregulated; mutants have reduced capacity to damage oral epithelial cells; Spider biofilm induced
C1_02710W_A	-0.731917	-0.593134	-1.13411	-1.65086	-1.70291	FRS2	Putative tRNA-Phe synthetase; downregulated upon phagocytosis by murine macrophage; protein present in exponential and stationary growth phase yeast cultures; Spider biofilm repressed
C1_02750C_A	-0.460575	-0.187655	-0.957192	-1.95083	-1.51076		Ortholog(s) have DNA translocase activity
C1_02790W_A	-1.53434	-1.45438	-2.28521	-2.3497	-2.32853	TIF34	Putative translation initiation factor eIF3, p39 subunit; mutation confers hypersensitivity to roridin A, verrucarin A; downregulated upon phagocytosis by murine macrophages; Spider biofilm repressed
C1_02820W_A	0.459098	-0.00262722	-1.80024	-2.40824	-2.2441	LYS2	Heterodimeric alpha-aminoadipate reductase large subunit; lysine biosynthesis; predicted binding sites for AMP and alpha-aminoadipate; inhibited by lys or thialysine; regulated by Gcn2 and Gcn4; Spider biofilm induced, flow model repressed
C1_02880C_A	-0.578571	-0.78769	-1.3055	-2.08692	-2.01907	MIA40	Predicted component of the mitochondrial intermembrane space import machinery; Hap43p-repressed gene
C1_02890C_A	-1.25674	-0.840676	-1.58697	-0.986191	-0.917683		Protein of unknown function; Hap43-repressed gene
C1_02920W_A	-0.769817	-0.400711	-1.40024	-1.89714	-1.87599	CDC73	Putative transcription elongation factor; cdc73 kap114 double transposon mutation affects filamentous growth; Spider biofilm repressed
C1_02930C_A	-0.984687	-1.33849	-1.36917	-2.28172	-1.59864	MST1	Ortholog(s) have role in mitochondrial threonyl-tRNA aminoacylation and mitochondrion localization
C1_02980W_A	3.95429	3.00888	0.308028	-0.794577	-0.927356	GOR1	Ortholog(s) have glyoxylate reductase activity, role in glyoxylate catabolic process and cytosol, extracellular region, mitochondrion, nucleus localization
C1_02990C_A	0.757268	1.41098	1.11179	2.25045	1.22453	XOG1	Exo-1,3-beta-glucanase; 5 glycosyl hydrolase family member; affects sensitivity to chitin and glucan synthesis inhibitors; not required for yeast-to-hypha transition or for virulence in mice; Hap43-induced; Spider biofilm induced
C1_03010W_A	-1.51809	-2.29283	-3.5326	-2.92004	-2.65115	RPP1A	Conserved acidic ribosomal protein; likely role in regulation of translation elongation; interacts with Rpp2B; 1 of 4 similar C. albicans ribosomal proteins (Rpp1A, Rpp1Bp, Rpp2A, Rpp2B); Hap43-induced; Spider biofilm repressed
C1_03020C_A	-1.77032	-2.18696	-3.57915	-2.93659	-2.7783	RPL13	Putative ribosomal subunit; antigenic during murine infection; downregulated upon phagocytosis by murine macrophage; Spider biofilm repressed
C1_03030W_A	-1.70183	-1.87771	-3.47932	-2.68789	-2.61825	RPS16A	Putative 40S ribosomal subunit; macrophage/pseudohyphal-induced after 16 h; Spider biofilm repressed
C1_03040W_A	0.434701	2.10787	1.26986	0.216593	-0.0025321		Protein of unknown function; induced by nitric oxide; rat catheter and Spider biofilm induced
C1_03060C_A	-3.29804	-3.01828	-3.51909	-2.37727	-2.89926	TSR2	Protein with a predicted role in pre-rRNA processing; repressed by prostaglandins
C1_03090W_A	-1.7299	-2.06116	-3.52983	-3.09666	-2.75703	RPS1	Putative ribosomal protein 10 of the 40S subunit; elicits host antibody response during infection; transcript induced during active growth; Spider biofilm repressed
C1_03110W_A	-1.83424	-2.15169	-3.49506	-2.96929	-2.48748	RPL6	Ortholog of S. cerevisiae ribosomal subunit, Rpl6B; transposon mutation affects filamentous growth; translation-related genes are downregulated upon phagocytosis by murine macrophage; Hap43-induced; Spider biofilm repressed
C1_03130C_A	-0.250922	-0.130804	-0.907345	-2.14595	-1.23455	GGA2	Protein involved in Golgi trafficking; rat catheter and Spider biofilm repressed
C1_03150C_A	2.67882	0.303559	1.12041	0.580356	0.121142		Ortholog of C. dubliniensis CD36 : Cd36_02950, C. parapsilosis CDC317 : CPAR2_108520, Candida tenuis NRRL Y-1498 : CANTEDRAFT_100285 and Debaryomyces hansenii CBS767 : DEHA2G15774g
C1_03230C_A	-7.34578	-6.71624	-5.84936	-3.4114	-3.7985	ARX1	Putative ribosomal large subunit biogenesis protein; repressed in core stress response; repressed by prostaglandins
C1_03240W_A	-0.202266	-1.773	-1.72219	-2.19057	-2.27461		Ortholog(s) have role in meiotic chromosome segregation and cytosol, nucleus localization
C1_03270W_A	0.541379	1.64182	1.29578	0.526703	0.226068		Putative protein of unknown function; Hap43-repressed gene; Spider biofilm induced
C1_03320C_A	0.548724	1.01382	1.7892	0.626922	1.05784	EHD3	Predicted 3-hydroxyisobutyryl-CoA hydrolase; mitochondrially localized; Spider biofilm induced
C1_03340C_A	-0.425808	1.55413	0.895411	-0.219753	-0.183701	SEC62	Putative endoplasmic reticulum (ER) protein-translocation complex subunit
C1_03350C_A	-2.51435	-1.49009	-2.32686	-2.60903	-3.41906	RLI1	Member of RNase L inhibitor (RLI) subfamily of ABC family; predicted not to be a transporter; regulated by Sef1p, Sfu1p, and Hap43p
C1_03360W_A	-1.16712	-1.14416	-1.57828	-1.96346	-2.00467		Ortholog(s) have ATP-dependent DNA helicase activity, chromatin DNA binding, methylated histone residue binding, rDNA binding activity
C1_03370W_A	-3.06571	-3.02867	-3.5328	-2.96474	-3.38147		Putative poly(A)-binding protein; regulated by Gcn4p; induced in response to amino acid starvation (3-AT treatment); protein present in exponential and stationary growth phase yeast cultures
C1_03390W_A	-4.37104	-4.1687	-2.55053	-2.19447	-1.63708	EHT1	Putative acyl-coenzymeA:ethanol O-acyltransferase; regulated by Sef1, Sfu1, and Hap43; induced by alpha pheromone in SpiderM medium; Spider biofilm induced; promoter bound by Ndt80
C1_03460C_A	-1.87116	-2.41849	-1.67918	-2.55216	-2.09319		Protein of unknown function; repressed by alpha pheromone in SpiderM medium
C1_03620C_A	-1.47031	-1.56683	-2.32034	-2.43855	-2.54523		Ortholog of S. cerevisiae Rps22Ap and Rps22Bp; gene contains 5' UTR intron
C1_03650C_A	-1.66548	-1.53501	-1.71576	-1.52598	-1.65885	MRPL27	Putative 60S ribosomal protein L27, mitochondrial precursor
C1_03680W_A	-0.97792	-2.24853	-3.68861	-2.69688	-2.10249	ENG1	Endo-1,3-beta-glucanase; ortholog of S. cerevisiae Dse4 needed for cell separation; caspofungin, fluconazole repressed; repressed by alpha pheromone in SpiderM medium; flow model biofilm induced; rat catheter biofilm repressed
C1_03770W_A	-0.940088	-1.50486	-0.932876	-1.33767	-1.72326	SKO1	bZIP transcription factor; involved in cell wall damage response; represses the yeast-to-hypha transition; mutants are caspofungin sensitive; induced by osmotic stress via Hog1; induced by Mnl1 under weak acid stress
C1_03780C_A	-1.63679	-1.81396	-2.10152	-1.63036	-1.58709	HMG1	HMG-CoA reductase; enzyme of sterol pathway; inhibited by lovastatin; gene not transcriptionally regulated in response to lovastatin and fluconazole
C1_03790C_A	-5.12907	-5.42229	-4.87478	-3.08243	-3.25163		Putative peptidyl-prolyl cis-trans isomerase
C1_03810C_A	0.812103	1.73363	1.21527	-0.55284	-0.489596	ELA1	Elongin A; F-box protein; ubiquitin-protein ligase; role in protein ubiquitination and ubiquitin-dependent protein catabolism; rat catheter biofilm induced
C1_03820W_A	-1.11057	-2.37362	-0.894921	-2.49963	-1.31	PDR16	Phosphatidylinositol transfer protein; induction correlates with CDR1, CDR2 overexpression/azole resistance; fluphenazine, 17-beta-estradiol, ethynyl estradiol, NO induced; farnesol-downregulated in biofilm; rat catheter biofilm induced
C1_03830C_A	-1.90539	-1.93811	-2.30404	-3.09589	-2.17837		Ortholog(s) have role in exonucleolytic trimming to generate mature 3'-end of 5.8S rRNA from tricistronic rRNA transcript (SSU-rRNA, 5.8S rRNA and LSU-rRNA), more
C1_03870C_A	-5.82971	-6.71656	-7.40521	-5.24625	-6.12625		Predicted heme-binding stress-related protein; Tn mutation affects filamentous growth; induced during chlamydospore formation in C. albicans and C. dubliniensis; Spider biofilm induced
C1_04010C_A	0.852909	-1.66291	0.579106	0.258078	1.56777		Protein with a NADP-dependent oxidoreductase domain; transcript induced by ketoconazole; rat catheter and Spider biofilm induced
C1_04020C_A	2.58764	2.07742	2.7554	3.01408	3.05725	CSH1	Aldo-keto reductase; role in fibronectin adhesion, cell surface hydrophobicity; regulated by temperature, growth phase, benomyl, macrophage interaction; azole resistance associated; Spider biofilm induced; rat catheter biofilm repressed
C1_04040C_A	-4.37166	-3.64606	-3.4818	-2.49112	-2.68305		Putative U3-containing 90S preribosome subunit; Hap43-induced; repressed in core stress response; Spider biofilm induced
C1_04130W_A	-3.4112	-3.93757	-4.14239	-2.96851	-2.27882	ERB1	Protein with a predicted role in ribosomal large subunit biogenesis; mutation confers hypersensitivity to 5-fluorocytosine (5-FC), 5-fluorouracil (5-FU), and tubercidin (7-deazaadenosine); hyphal, macrophage repressed
C1_04140W_A	1.74523	-0.342998	0.159598	-0.252064	-1.92552	IFD6	Aldo-keto reductase; similar to aryl alcohol dehydrogenases; protein increase correlates with MDR1 overexpression (not CDR1 or CDR2) in fluconazole-resistant clinical isolates; farnesol regulated; possibly essential; Spider biofilm induced
C1_04150C_A	0.68386	1.52249	1.66904	-0.315308	0.389809		Predicted NUDIX hydrolase domain; Hap43-induced
C1_04170C_A	-1.59746	-2.48543	-3.3743	-2.10949	-1.96555	HTA2	Putative histone H2A; farnesol regulated; rat catheter biofilm repressed; Spider biofilm repressed; Hap43-induced
C1_04180W_A	-1.32745	-2.2113	-3.35076	-1.99003	-1.59917		Predicted histone H2B; Hap43-induced gene; Spider biofilm repressed
C1_04240C_A	-1.29873	-1.76837	-2.89065	-1.43599	-1.54869	HHF1	Putative histone H4; repressed in fkh2 mutant; regulated by Efg1; fluconazole induced; amphotericin B repressed; farnesol regulated; colony morphology-related gene regulation by Ssn6; Hap43-induced; rat catheter and Spider biofilm repressed
C1_04260W_A	-1.40599	-2.33292	-4.31746	-2.36929	-2.12291	HHT21	Putative histone H3; amphotericin B repressed; regulated by Efg1, farnesol; Hap43-induced; rat catheter and Spider biofilm repressed
C1_04290C_A	-0.910234	-1.47212	-1.35666	-1.46334	-1.65668	ACS2	Acetyl-CoA synthetase; antigenic during human and murine infection; induced by Efg1; macrophage-induced protein; soluble protein in hyphae; gene contains intron; flow model and Spider biofilm repressed
C1_04300C_A	0.272844	0.97414	-0.965857	-2.94433	-2.7158	SSA2	HSP70 family chaperone; cell wall fractions; antigenic; beta-defensin peptides impport; ATPase domain binds histatin 5; at hyphal surface, not yeast; farnesol-repressed in biofilm; flow model, Spider biofilm repressed; caspofungin repressed
C1_04310C_A	0.14481	2.04674	1.4089	0.0175431	0.319419	GIG1	Protein induced by N-acetylglucosamine (GlcNAc); localized in cytoplasm; mutation causes increased resistance to nikkomycin Z
C1_04320W_A	-1.25437	-2.11674	-1.79587	-3.32558	-2.0087	GPM2	Putative phosphoglycerate mutase; repressed in hyphae; macrophage/pseudohyphal-repressed; induced by high levels of peroxide stress, farnesol; flow model biofilm induced; rat catheter and Spider biofilm repressed
C1_04370C_A	-1.43729	-1.52607	-1.40997	-1.65757	-1.58277		Ortholog(s) have structural constituent of ribosome activity and mitochondrial small ribosomal subunit localization
C1_04380W_A	-0.96843	-0.842389	-1.49695	-2.5658	-1.82174	SIT4	Serine/threonine protein phosphatase catalytic subunit; has a role in cell wall maintenance, hyphal growth, and virulence in a mouse systemic infection model
C1_04390C_A	-5.26179	-4.01275	-4.45348	-2.78889	-3.28432	NOP4	Putative nucleolar protein; Hap43-induced; mutation confers hypersensitivity to 5-fluorocytosine (5-FC), 5-fluorouracil (5-FU), and tubercidin (7-deazaadenosine); represses in core stress response
C1_04400C_A	-1.15011	-1.39776	-2.02465	-3.40228	-2.51876	APE2	Neutral arginine, alanine, leucine specific metallo-aminopeptidase; purified from cell wall/intracellular fractions; protein repressed during mating; Hog1, farnesol-induced; may be essential (UAU1 method); rat catheter biofilm repressed
C1_04450C_A	-1.4979	-2.9765	-2.91247	-4.44879	-4.40745	FMA1	Putative oxidoreductase; induced by ciclopirox olamine; upregulation correlates with clinical development of fluconazole resistance; Spider biofilm repressed
C1_04470C_A	0.697627	2.64144	3.00232	1.10225	-0.612339		Protein of unknown function; transcript detected in high-resolution tiling arrays; transcription induced by alpha pheromone in SpiderM medium; Spider and early-stage flow model biofilm induced
C1_04500W_A	1.29155	2.22329	4.07805	2.40934	3.8736	ICL1	Isocitrate lyase; glyoxylate cycle enzyme; required for virulence in mice; induced upon phagocytosis by macrophage; farnesol regulated; Pex5-dependent peroxisomal localization; stationary phase enriched; rat catheter, Spider biofilm induced
C1_04600C_A	-1.25327	-1.28006	-1.67208	-1.70676	-1.5112		Protein of unknown function; Spider biofilm repressed
C1_04610W_A	-0.634808	-0.891498	-1.46112	-1.86375	-1.31121	ATP1	ATP synthase alpha subunit; antigenic in human/mouse; at hyphal surface; ciclopirox, ketoconazole, flucytosine induced; Efg1, caspofungin repressed; may be essential; sumoylation target; stationary phase-enriched; Spider biofilm repressed
C1_04640W_A	-0.578181	-0.249766	-0.774116	-2.02414	-1.71298		Ortholog(s) have serine hydrolase activity, triglyceride lipase activity, role in lipid homeostasis and lipid particle localization
C1_04650W_A	2.58023	4.92114	3.41487	0.218601	0.0251325	DUR3	High affinity spermidine transporter; expression is induced by urea; fungal-specific (no human or murine homolog); not required for virulence in a mouse intravenous model
C1_04660W_A	5.7041	4.77434	3.66437	0.0680813	-0.693957	DUR1,2	Urea amidolyase; hydrolyzes urea to CO2; use of urea as N source and for hyphal switch in macrophage; regulated by Nrg1/Hap43; required for virulence; promotes mouse kidney and brain colonization; rat catheter and flow model biofilm induced
C1_04680W_A	2.11909	0.123084	-0.99967	-1.16552	-1.02057	PIL1	Eisosome component; predicted role in endocytosis; echinocandin-binding protein; localizes to cell surface of hyphae, but not yeast-form cells; Hap43, YNB biofilm induced; rat catheter biofilm repressed
C1_04710C_A	-2.56631	-1.86289	-2.2305	-2.28485	-2.5911		Protein similar to S. cerevisiae Rsa3 predicted nucleolar protein involved in maturation of pre-60S ribosomal particles; rat catheter and Spider biofilm induced
C1_04730C_A	-0.406464	-0.676744	-0.657215	-1.72509	-2.17592	LYS21	Homocitrate synthase; lysine biosynthesis; expression increased in a fluconazole-resistant isolate; colony morphology-related gene regulation by Ssn6; ketoconazole-repressed; regulated by Gcn2, Gcn4, Hap43
C1_04770C_A	-1.82871	-2.35573	-1.88323	-1.10459	-0.562181	ERG3	C-5 sterol desaturase; introduces C-5(6) double bond into episterol; some clinical isolates show increased azole resistance and defects in hyphal growth and virulence; Efg1p-repressed; fluconazole-induced
C1_04880C_A	-1.2166	-1.39187	-1.58545	-1.76967	-1.01354	MRPL37	Putative mitochondrial large subunit ribosomal protein; shows colony morphology-related gene regulation by Ssn6p
C1_04890W_A	-1.59013	-1.52163	-2.20028	-2.4094	-2.11305	YBN5	P-loop ATPase with similarity to human OLA1 and bacterial YchF; Spider biofilm repressed
C1_04910C_A	-0.426849	-0.627955	-0.922767	-2.44578	-1.99516		Has domain(s) with predicted methyltransferase activity and role in metabolic process
C1_04930C_A	0.38885	3.89871	2.75787	1.30056	1.65631		Ortholog of C. dubliniensis CD36 : Cd36_04660, Candida tropicalis MYA-3404 : CTRG_04484 and Candida albicans WO-1 : CAWG_00904
C1_04950C_A	-1.2346	-1.24762	-1.50141	-1.93719	-1.9039	RPM2	Mitochondrial RNase P subunit; roles in nuclear transcription, cytoplasmic and mitochondrial RNA processing, mitochondrial translation; virulence-group-correlated expression; likely essential (UAU1 method); rat catheter biofilm induced
C1_04970W_A	-1.21641	-1.54529	-2.14338	-2.47561	-1.74364		Ortholog(s) have role in mitochondrion organization, translational initiation and eukaryotic translation initiation factor 3 complex localization
C1_04980C_A	-1.12191	-0.675955	-1.18819	-2.00263	-1.48775		Ortholog(s) have role in cellular iron ion homeostasis and mitochondrion localization
C1_05000W_A	-2.3944	-4.60474	-3.87688	-3.16403	-5.04689	RHD1	Putative beta-mannosyltransferase required for the addition of beta-mannose to the acid-labile fraction of cell wall phosphopeptidomannan; 9-gene family memebr; regulated on yeast-hypha and white-opaque switches; Spider biofilm repressed
C1_05010C_A	-1.52442	-1.81156	-0.872981	-1.26776	-0.785593		Ortholog(s) have role in cellular zinc ion homeostasis and endoplasmic reticulum localization
C1_05050C_A	-3.78063	-3.63268	-2.95016	-3.09234	-2.80176	RRP6	Putative nuclear exosome exonuclease component; Hap43p-induced gene; mutation confers hypersensitivity to 5-fluorocytosine (5-FC), 5-fluorouracil (5-FU), and tubercidin (7-deazaadenosine)
C1_05060W_A	-4.86293	-5.95208	-3.52552	-2.64923	-2.72294	REI1	Putative cytoplasmic pre-60S factor; Hap43-induced; repressed by prostaglandins
C1_05110C_A	-0.63862	-0.0476513	-1.63117	-1.91013	-2.37562	ARO4	3-deoxy-D-arabinoheptulosonate-7-phosphate synthase; aromatic amino acid biosynthesis; GCN-regulated; feedback-inhibited by tyrosine if produced in S. cerevisiae Aro3p and Aro4p catalyze same reaction; protein decreases in stationary phase
C1_05140W_A	1.08413	1.88766	1.42921	0.452892	0.465629	BRG1	Transcription factor; recruits Hda1 to hypha-specific promoters; Tn mutation affects filamentation; Hap43-repressed; Spider and flow model biofilm induced; required for Spider biofilm formation; Bcr1-repressed in RPMI a/a biofilms
C1_05160C_A	-3.50975	-2.48413	-1.1833	-1.5668	-1.08565		Putative phosphatidyl synthase; stationary phase enriched protein; transcript repressed by yeast-hypha switch; Hap43-repressed; rat catheter, Spider and flow model biofilm induced
C1_05210C_A	-2.01589	-2.05654	-1.85129	-1.67386	-1.74204		Protein of unknown function; repressed by prostaglandins
C1_05230W_A	-2.0521	-1.42843	-1.20254	-1.92084	-1.47687		Ortholog(s) have DNA-directed RNA polymerase activity, RNA polymerase III activity and role in tRNA transcription from RNA polymerase III promoter, transcription initiation from RNA polymerase III promoter
C1_05260C_A	-1.08251	-0.865559	-1.69885	-1.708	-1.09438	SDH1	Putative mitochondrial succinate dehydrogenase; macrophage/pseudohyphal-induced; repressed by nitric oxide
C1_05270C_A	-1.20656	-0.941377	-1.62337	-1.79205	-1.45722		Ortholog(s) have recombinase activity, single-stranded DNA binding activity
C1_05290W_A	-0.726935	-0.759742	-1.78336	-2.2262	-2.04119	GRS1	Putative tRNA-Gly synthetase; genes encoding ribosomal subunits, translation factors, tRNA synthetases are downregulated upon phagocytosis by murine macrophage; stationary phase enriched protein
C1_05320C_A	0.115183	1.7356	0.724716	-0.295644	0.285594		Ortholog(s) have Rab guanyl-nucleotide exchange factor activity, role in intra-Golgi vesicle-mediated transport, protein complex assembly and TRAPP complex, trans-Golgi network localization
C1_05360C_A	-1.78467	-1.73335	-1.55111	-1.65735	-1.64931		Putative non-canonical poly(A) polymerase; repressed by nitric oxide; Spider biofilm induced
C1_05370C_A	0.757892	1.25481	1.60182	0.345147	1.15271		Putative serine/threonine kinase; induced during planktonic growth; rat catheter biofilm repressed
C1_05380C_A	-1.35646	-2.11847	-0.835326	-0.884326	-1.04374		Ortholog(s) have telomeric DNA binding activity and role in chromatin silencing at silent mating-type cassette, chromatin silencing at telomere, single-species biofilm formation on inanimate substrate, telomere capping
C1_05420W_A	-1.2034	-0.988012	-1.21432	-1.31604	-1.93123		Ortholog(s) have enzyme activator activity, m7G(5')pppN diphosphatase activity, mRNA binding activity, role in deadenylation-dependent decapping of nuclear-transcribed mRNA and cytoplasmic mRNA processing body localization
C1_05440C_A	-0.42546	1.01334	2.22973	1.92807	1.08165		Protein of unknown function; flow model biofilm induced; Spider biofilm induced
C1_05470W_A	-0.569683	0.144294	-2.04223	-1.19993	-0.6735	MTM1	Ortholog(s) have metallochaperone activity, role in manganese ion transport and mitochondrion localization
C1_05500W_A	-2.36941	-2.78489	-2.23222	-1.22849	-2.42094	RSM22	Predicted mitochondrial small ribosomal subunit; rat catheter and Spider biofilm induced
C1_05520W_A	-1.58096	-1.14351	-1.23941	-0.470851	0.0191411		Protein of unknown function; induced by Sfu1; Spider biofilm induced
C1_05530C_A	-0.55522	-1.06154	-1.56949	-2.46083	-1.62337	SSH1	Protein with a role in protein translocation across membranes
C1_05630C_A	-4.56888	-5.00645	-4.14814	-2.84452	-2.84315		Putative karyopherin beta; repressed by nitric oxide
C1_05640C_A	-2.16378	-2.12952	-1.94189	-2.21694	-1.98696	FAL1	eIF4A subfamily of DEAD-box ATP-dependent RNA helicases; predicted nucleolar protein required for maturation of 18S rRNA; Spider biofilm induced
C1_05660C_A	-0.739708	-0.663397	-1.45835	-2.15474	-1.54897		Ortholog(s) have structural constituent of nuclear pore activity and role in chromosome segregation, mitotic spindle assembly checkpoint, nuclear pore complex assembly, protein targeting to nuclear inner membrane
C1_05690C_A	2.57672	1.48165	4.37716	3.40825	1.57943		Protein of unknown function; Spider biofilm induced
C1_05700W_A	1.55106	1.70234	2.54332	1.73845	1.53109	AUT7	Putative autophagosome protein; macrophage/pseudohyphal-repressed; alternatively spliced intron in 5' UTR; Spider biofilm induced
C1_05720W_A	-1.86463	-2.11933	-3.37549	-2.79169	-2.51123		60S ribosomal protein L7; snoRNA snR39b encoded within the 2nd intron
C1_05760C_A	-3.6442	-3.69506	-3.87105	-3.99342	-3.65361	PGA26	GPI-anchored adhesin-like protein of the cell wall; role in cell wall integrity; required for normal virulence; induced in high iron and during cell wall regeneration; Hap43-repressed
C1_05830W_A	2.99133	6.04003	3.10122	0.715461	-0.230099		Ortholog(s) have trans-aconitate 3-methyltransferase activity and cytosol, nucleus localization
C1_05840W_A	-1.02859	-2.10033	-2.60578	-0.649179	-3.33499	PRN1	Protein with similarity to pirins; induced by benomyl and in response to alpha pheromone in SpiderM medium; transcript induced by Mnl1 in weak acid stress; rat catheter and Spider biofilm induced
C1_05850W_A	-0.946297	-2.6596	-1.46899	-1.57248	-1.55572	POL32	Putative subunit of DNA polymerase delta, involved in chromosomal DNA replication; cell-cycle regulated periodic mRNA expression
C1_05870W_A	-0.966839	2.54028	-1.21441	-1.90384	-2.47313	PRN3	Protein similar to pirin; induced by Mnl1 under weak acid stress; Hap43-repressed; Spider biofilm induced
C1_05890W_A	0.861115	1.76392	2.56942	4.4904	5.21569		Protein of unknown function; substrate for Kex2 processing in vitro; repressed by alpha pheromone in SpiderM medium; Spider biofilm induced; Bcr1-repressed in a/a RPMI biofilms
C1_05920W_A	-0.473926	4.15773	3.93283	3.39491	3.8889		Protein of unknown function; induced during chlamydospore formation in both C. albicans and C. dubliniensis; Spider biofilm induced
C1_05930C_A	-1.16093	-1.87267	-1.27856	-2.55526	-1.46901		Ortholog(s) have gamma-glutamyltransferase activity, omega peptidase activity, role in glutathione catabolic process and cytoplasm, nucleus localization
C1_05940W_A	-5.37894	-11.8323	-7.16472	-7.21594	-7.22724	PHO87	Putative phosphate permease; transcript repressed by Rim101 at pH 8; regulated by white-opaque switch; caspofungin repressed; virulence-group-correlated expression; flow model biofilm induced
C1_05950C_A	-2.05176	-1.98386	-0.756181	-1.34099	-0.218592		Protein of unknown function; induced in high iron; repressed in core caspofungin response; ketoconazole-repressed; colony morphology-related gene regulation by Ssn6; possibly subject to Kex2 processing
C1_05960W_A	-1.49702	-8.05954	-2.91472	-1.99017	-2.15688	PGA45	Putative GPI-anchored cell wall protein; repressed in core caspofungin response; Hog1-induced; regulated by Ssn6; Mob2-dependent hyphal regulation; flow model biofilm induced
C1_06000W_A	0.0569855	1.66338	1.73724	-0.0482057	-0.559448		Putative dicarboxylic amino acid permease; fungal-specific (no human or murine homolog); induced by alpha pheromone in SpiderM medium
C1_06060C_A	-0.901659	-0.53249	-0.726831	-1.1877	-1.79561		Fatty acid biosynthetic protein; shows colony morphology-related gene regulation by Ssn6p; protein newly produced during adaptation to the serum
C1_06100C_A	-1.20693	-0.301923	-1.71261	-2.68749	-2.35196	MSI3	Essential HSP70 family protein; required for fluconazole resistance and calcineurin-dependent transcription; interacts with Cgr1; transcript regulated by iron; rat catheter biofilm induced; farnesol repressed in biofilm; sumoylation target
C1_06130C_A	1.58324	2.29816	1.09915	0.0122984	0.0715346	HAC1	bZIP transcription factor; role in unfolded protein response and control of morphology; transcript undergoes atypical splicing at C terminus under ER stress; induced during mating and by caspofungin; mRNA binds She3; Spider biofilm induced
C1_06140C_A	4.38712	4.93122	3.72778	2.25116	2.33531		Dubious open reading frame, only conserved in Candida dubliniensis; induced by alpha pheromone in SpiderM medium; mRNA binds She3; Spider biofilm induced; flow model biofilm repressed
C1_06210W_A	-0.366436	-1.92764	-1.67905	-0.729631	-1.41377	BUD16	Putative pyridoxal kinase; a key enzyme in pyridoxal 5'-phosphate synthesis, the active form of vitamin B6; involved in bud-site selection and genome integrity in S. cerevisiae; induced by alpha pheromone in SpiderM medium
C1_06230C_A	-2.80723	-2.01001	-0.836205	-1.14635	-0.730025	MDM34	Putative zinc finger transcription factor; macrophage-downregulated; flow model biofilm induced; flow model and Spider biofilm induced
C1_06250W_A	-0.393907	-2.26098	-0.255326	0.052117	0.434204		Protein of unknown function; mutants are viable; filament induced; regulated by Nrg1, Rfg1, Tup1
C1_06280C_A	-1.2346	5.21432	4.19903	3.27342	3.80263	UME6	Zn(II)2Cys6 transcription factor; role in hyphal extension, virulence, adherence to plastic; rat catheter biofilm induced; has a long 5'-UTR that regulates translational efficiency and controls transition to filamentous growth
C1_06340W_A	1.42588	3.63112	2.17973	0.90573	-0.266831		Has domain(s) with predicted phosphatidylinositol binding activity and role in cell communication
C1_06350W_A	-0.936566	-1.53935	-1.03777	-0.950758	-1.40084		Protein of unknown function; rat catheter biofilm repressed
C1_06440C_A	-0.945999	-1.63242	-1.51168	-1.40829	-1.134		Protein of unknown function; Spider biofilm induced
C1_06450C_A	-1.76384	-1.8959	-3.39482	-2.833	-2.5883	RPS14B	Putative ribosomal protein; repressed upon phagocytosis by murine macrophage; transcript positively regulated by Tbf1; Spider biofilm repressed
C1_06460C_A	-2.11111	-2.16411	-3.38059	-2.66975	-2.60379	RPS22A	Predicted ribosomal protein; repressed upon phagocytosis by murine macrophage; Spider biofilm repressed
C1_06470W_A	-1.75142	-1.85181	-3.00703	-2.56032	-2.44037		Ortholog of S. cerevisiae Rpl39; a component of the 60S ribosomal subunit; Hap43-induced; Spider biofilm repressed
C1_06540C_A	-1.00757	-0.672854	-1.66435	-2.42233	-1.66305		Exosome non-catalytic core component; involved in 3'-5' RNA processing and degradation in the nucleus and cytoplasm; Spider biofilm induced
C1_06550W_A	2.44276	1.51422	0.613786	-0.414746	-1.90723	GLT1	Putative glutamate synthase; regulated by Sef1, Sfu1, and Hap43; rat catheter biofilm repressed
C1_06580W_A	-1.58419	-1.92366	-3.09719	-2.73379	-2.43795	RPS23A	Putative ribosomal protein; repressed upon phagocytosis by murine macrophage; Spider biofilm repressed
C1_06590C_A	-0.85245	-1.06635	-1.44783	-2.07784	-1.51925		Ortholog(s) have RNA polymerase II transcription factor binding transcription factor activity, core RNA polymerase II binding transcription factor activity
C1_06610C_A	-2.8741	4.56239	1.02545	0.477451	0.110455	HAK1	Putative potassium transporter; similar to Schwanniomyces occidentalis Hak1p; amphotericin B induced; induced upon phagocytosis by macrophage; Hap43-repressed; rat catheter biofilm repressed
C1_06620C_A	-4.17656	3.88835	3.05127	2.88592	-0.129924		Ortholog of C. dubliniensis CD36 : Cd36_06210, Candida tropicalis MYA-3404 : CTRG_04227 and Candida albicans WO-1 : CAWG_00750
C1_06630W_A	-2.12346	-2.18172	-1.46398	-1.27033	-1.01998		Ortholog(s) have chromatin binding activity
C1_06690W_A	-0.0581645	-1.17947	-1.42404	-1.62319	-2.89206	CYK3	Essential protein involved in cytokinesis; contains an SH3 domain
C1_06740C_A	-3.243	-3.15528	-3.62694	-2.75552	-2.39364	NOP6	Putative ortholog of S. cerevisiae Nop6; role in ribosomal small subunit biogenesis; Spider biofilm induced
C1_06750W_A	1.4052	1.69714	1.73376	1.48269	1.31961		Protein of unknown function; Spider biofilm induced
C1_06760C_A	-5.28787	-3.90812	-3.41666	-2.25144	-2.59881		Putative U2 snRNP component; mutation confers hypersensitivity to 5-fluorocytosine (5-FC), 5-fluorouracil (5-FU), and tubercidin (7-deazaadenosine); Hap43-induced, Spider biofilm induced
C1_06770W_A	-0.93569	-0.652387	-0.781766	-1.94639	-1.15518		Ortholog(s) have endoplasmic reticulum, nuclear envelope localization
C1_06790C_A	-1.14576	-1.59482	-1.40225	-1.64987	-1.37871	MRPL19	Putative ribosomal protein; induced upon adherence to polystyrene; Spider biofilm repressed
C1_06800W_A	-1.67242	-0.961124	-1.45841	-2.50394	-2.02953		Ortholog(s) have enzyme regulator activity, pyrophosphatase activity
C1_06810W_A	1.21579	1.10268	2.23629	2.15074	0.692341	CAT1	Catalase; resistance to oxidative stress, neutrophils, peroxide; role in virulence; regulated by iron, ciclopirox, fluconazole, carbon source, pH, Rim101, Ssn6, Hog1, Hap43, Sfu1, Sef1, farnesol, core stress response; Spider biofilm induced
C1_06850W_A	-0.3463	-0.523001	-1.40611	-2.22926	-2.42181	PCL7	Putative cyclin-like protein; possible Pho85 cyclin; hyphal repressed; induced by Mnl1 under weak acid stress
C1_06890C_A	-1.80607	-2.06123	-3.2415	-2.75053	-2.45048		Ribosomal 60S subunit protein; Spider biofilm repressed
C1_06900C_A	-0.0872092	-1.1242	-1.75219	-1.93407	-1.57563	MMD1	Mitochondrial protein; possibly required for transamination of isoleucine; macrophage-downregulated protein abundance; rat catheter and Spider biofilm repressed
C1_06930W_A	0.0479798	1.51771	0.4518	-0.811979	-0.652163	PGA63	Component COPII vesicle coat; required for vesicle formation in ER to Golgi transport; predicted GPI-anchor; flow model and Spider biofilm repressed
C1_06960W_A	-1.94567	-1.73636	-2.46456	-2.07214	-2.30509		Translation initiation factor eIF2, alpha chain; genes encoding ribosomal subunits, translation factors, and tRNA synthetases are downregulated upon phagocytosis by murine macrophage; stationary phase enriched protein
C1_06970C_A	-1.55499	-2.33318	-1.57443	-1.24805	-0.825913		Protein of unknown function; protein newly produced during adaptation to the serum
C1_06980C_A	-3.00587	-3.56004	-2.43834	-1.72796	-2.7269		Predicted membrane transporter; monocarboxylate porter (MCP) family, major facilitator superfamily (MFS); possibly essential, disruptants not obtained by UAU1 method; rat catheter and Spider biofilm induced
C1_07000W_A	-2.04941	-1.77705	-1.78285	-1.64223	-1.71167	MEF2	Putative mitochondrial translation elongation factor; caspofungin induced
C1_07030C_A	1.43616	2.35613	2.23229	2.49231	1.9336	RBT4	Pry family protein; required for virulence in mouse systemic/rabbit corneal infections; not filamentation; mRNA binds She3, is localized to hyphal tips; Hap43-induced; in both yeast and hyphal culture supernatants; Spider biofilm induced
C1_07040C_A	2.32813	1.57417	2.1367	3.06384	5.23784		Pry family pathogenesis-related protein; oral infection upregulated gene; mutant has reduced capacity to damage oral epithelial cells
C1_07080W_A	0.804998	2.27932	2.45142	1.84429	2.26007		Component of the SWI/SNF and RSC chromatin remodeling complexes; suggested role in chromosome maintenance; Spider biofilm induced
C1_07090C_A	-1.11429	-0.870743	-1.15754	-2.43703	-1.85521		Ortholog(s) have 3'-5'-exoribonuclease activity
C1_07120W_A	-0.648866	-1.70609	-2.72939	-1.5708	-1.18961	GAP4	Putative amino acid permease; hyphal induced; regulated by Hap43, Gcn2 and Gcn4; colony morphology-related gene regulation by Ssnp; detected at plasma membrane of yeast and germ tube by mass spec; Spider biofilm induced
C1_07130C_A	-1.46455	-1.67854	-1.34521	-1.10798	-1.71451		Protein of unknown function; Spider biofilm induced
C1_07140C_A	-0.196029	-0.684091	-1.22178	-1.98239	-1.67242	RIA1	Putative translation elongation factor; genes encoding ribosomal subunits, translation factors, and tRNA synthetases are downregulated upon phagocytosis by murine macrophage
C1_07200W_A	-1.20921	-1.60035	-2.09314	-2.18095	-2.20434	YMC1	Putative inner mitochondrial membrane transporter; flucytosine induced; Spider biofilm repressed
C1_07220W_A	-4.87968	0.353575	-0.745066	-0.422576	2.05234		Protein of unknown function; Plc1p-regulated; expression induced early upon infection of reconstituted human epithelium (RHE), while expression of the C. dubliniensis ortholog is not; mutant is viable; Spider biofilm induced
C1_07230W_A	0.58926	-1.31481	-1.45384	-2.13715	-2.48615	PHO15	4-nitrophenyl phosphatase, possible histone H2A phosphatase; involved in regulation of white-opaque switch; hyphal repressed; induced in core stress response; induced by cadmium stress via Hog1; rat catheter and Spider biofilm repressed
C1_07330W_A	-3.45189	-4.92142	-3.63551	-2.08062	-5.16591	RME1	Zinc finger protein; controls meiosis in S. cerevisae; white-specific transcript; upregulation correlates with clinical development of fluconazole resistance; Upc2-regulated in hypoxia; flow model biofilm induced; Spider biofilm repressed
C1_07340W_A	-0.263017	-0.832786	-1.40394	-2.0225	-2.03864		Ortholog(s) have ATPase activity, DNA binding, nucleosome binding, rDNA binding activity
C1_07360W_A	-2.21156	-1.16478	-1.23827	-1.12923	-1.38422		Ortholog(s) have structural constituent of cytoskeleton activity, role in microtubule nucleation and spindle pole body localization
C1_07450W_A	-2.3088	-2.73713	-1.80166	-3.34758	-1.87536		H/ACA box small nucleolar RNA (snoRNA)
C1_07490C_A	-1.54808	-3.50679	-1.0821	-1.39915	-0.629334		Ortholog(s) have DNA-directed DNA polymerase activity, role in DNA replication initiation, telomere capping and alpha DNA polymerase:primase complex, cytosol, nuclear envelope localization
C1_07500C_A	-2.4024	-2.32054	-2.33187	-2.80182	-2.77135	LHP1	Ortholog(s) have tRNA binding activity, role in regulation of ascospore formation, tRNA 3'-trailer cleavage, endonucleolytic and nucleolus, nucleoplasm localization
C1_07530W_A	-3.03548	-1.91651	-1.3411	-2.30512	-1.80719		Ortholog of Candida albicans WO-1 : CAWG_00667
C1_07580C_A	0.882112	-0.0548753	0.712864	2.96956	2.96497	PRY1	Pry family pathogenesis-related protein; extracellular; opaque specific transcript; repressed by alpha pheromone in SpiderM medium; possibly essential, disruptants not obtained by UAU1 method; Spider biofilm induced
C1_07630W_A	-0.836958	-1.10543	-1.08373	-1.70711	-2.53418		Ortholog(s) have disulfide oxidoreductase activity, role in cellular response to oxidative stress, response to osmotic stress and mitochondrial matrix localization
C1_07660W_A	-2.40419	-2.67768	-3.78113	-2.90224	-1.76301		Protein of unknown function; transcript is upregulated in clinical isolates from HIV+ patients with oral candidiasis
C1_07670W_A	1.31528	3.87907	3.61938	2.86529	4.39803	ZCF4	Putative Zn(II)2Cys6 transcription factor
C1_07710C_A	-2.57154	-4.2996	-3.58875	-3.26091	-3.46135	ADE4	Putative phosphoribosylpyrophosphate amidotransferase; flucytosine induced
C1_07790C_A	-3.15131	-3.8391	-2.4488	-2.76669	-1.97512		Putative U3-containing 90S preribosome processome complex subunit; Hap43-induced gene; rat catheter and Spider biofilm induced; F-12/CO2 early biofilm induced
C1_07880C_A	-1.23286	-1.87786	-1.85128	-2.02507	-2.0432	GCS1	Gamma-glutamylcysteine synthetase; glutathione synthesis, required for virulence;induced in low iron, H2O2, Cd, or presence of human neutrophils; possibly adherence-induced; Spider and F-12/CO2 biofilm induced
C1_07890C_A	-1.14146	-3.4423	-3.9532	-3.65929	-3.34837	ADE5,7	Phosphoribosylamine-glycine ligase and phosphoribosylformylglycinamidine cyclo-ligase; interacts with Vps34p; required for hyphal growth and virulence; flucytosine induced; not induced in GCN response, in contrast to S. cerevisiae ortholog
C1_07900W_A	-1.66919	-3.04885	-2.3303	-2.34888	-0.117078	COI1	Secreted protein; ciclopirox olamine induced; regulated by Ssn6; induced by nitric oxide independent of Yhb1; Hap43-induced; Spider biofilm repressed
C1_07910C_A	-1.71269	-2.51409	-1.96809	-2.77931	-2.77791	MRPL3	Ribosomal protein of the large subunit, mitochondrial; repressed in core stress response; protein present in exponential and stationary growth phase yeast cultures
C1_07950C_A	-3.41755	-2.50564	-3.4686	-2.79554	-2.9129		Putative pre-60S pre-ribosomal particle subunit; essential gene; S. cerevisiae ortholog RRP17 is essential; Hap43p-induced; rat catheter biofilm induced
C1_07960W_A	-2.71959	-2.07983	-1.98619	-2.08718	-2.25805		Predicted nuclear exosome-associated nucleic acid binding protein; rat catheter and Spider biofilm induced
C1_07980C_A	-0.796119	1.84321	1.58539	0.406735	-0.0677258		Ortholog of S. cerevisiae Sae3; meiosis specific protein involved in DMC1-dependent meiotic recombination in S. cerevisiae; Spider biofilm induced
C1_08000W_A	-1.33879	-0.879071	-1.53517	-2.1964	-1.98595	NRP1	Ortholog(s) have cytoplasmic stress granule, nucleolus localization
C1_08010W_A	0.0139208	2.29088	1.60312	-0.112682	0.275024	DPM1	Putative dolichol phosphate mannose synthase; filament induced; Tup1-regulated; flow model and rat catheter biofilm repressed
C1_08050W_A	-0.678206	-0.813516	-0.790736	-1.34772	-2.24616		Protein of unknown function; Hap43-repressed gene; repressed by nitric oxide
C1_08060W_A	0.229853	-1.60926	-0.598008	-1.00657	-0.506343	OFR1	Protein of unknown function; Hap43-repressed gene; rat catheter biofilm repressed
C1_08070W_A	-1.7066	-1.91948	-2.99164	-2.99334	-3.03397	CDR4	Putative ABC transporter superfamily; fluconazole, Sfu1, Hog1, core stress response induced; caspofungin repressed; fluconazole resistance not affected by mutation or correlated with expression; rat catheter and flow model biofilm induced
C1_08080C_A	-0.589882	-0.763765	-0.679388	-0.854175	-2.02247		Ortholog(s) have role in NADH oxidation, programmed cell death and mitochondrial respiratory chain complex I, membrane segment localization
C1_08090C_A	-1.91571	-1.95588	-2.85858	-3.08384	-2.96047	FUN12	Functional homolog of S. cerevisiae Fun12 translation initiation factor eIF5B; genes encoding ribosomal subunits, translation factors, and tRNA synthetases are downregulated upon phagocytosis by murine macrophage
C1_08100W_A	-2.04314	-1.24692	-2.05725	-2.01142	-1.95213	DRG1	Member of the DRG family of GTP-binding proteins; involved in regulation of invasive filamentous growth
C1_08110W_A	-1.85711	-0.609278	-1.39119	-1.94565	-1.90219		Ortholog(s) have nuclear localization sequence binding, protein transporter activity and role in mRNA export from nucleus, protein import into nucleus, regulation of mitosis, regulation of protein desumoylation
C1_08170C_A	2.94975	2.31156	1.05916	0.492578	0.162405	BUL1	Protein similar but not orthologous to S. cerevisiae Bul1; a protein involved in selection of substrates for ubiquitination; mutants are viable; macrophage/pseudohyphal-induced; rat catheter biofilm induced
C1_08190C_A	3.33605	3.61973	1.79954	0.492047	-1.2064	CAT8	Zn(II)2Cys6 transcription factor; similar to S. cerevisiae Cat8 but mutant phenotype suggests different target genes; mutant displays increased filamentous/invasive growth; flucytosine repressed; rat catheter biofilm induced
C1_08210C_A	-1.49645	-1.34287	-1.31417	-1.62692	-1.36263	MLT1	Vacuolar membrane transporter; MRP subfamily of ABC family; may transport organic anions conjugated to glutathione, glucuronate, or sulfate; needed for virulence in mouse peritonitis; Spider biofilm induced; flow model biofilm repressed
C1_08220W_A	-0.0997121	0.07304	-0.530763	-1.49098	-1.57197	CCR4	Component of the Ccr4-Pop2 mRNA deadenylase; transposon mutation affects filamentous growth
C1_08230C_A	0.730791	3.79823	3.55316	2.54724	2.78362	PLB5	Putative GPI-linked phospholipase B, fungal-specific (no mammalian homolog); null mutation eliminates cell-associated phospholipase A2 activity and attenuates virulence; fluconazole-repressed; flow model biofilm repressed
C1_08240C_A	-0.589487	-0.311918	-0.834773	-2.03124	-6.27296		Protein with a predicted phosphoglycerate mutase family domain; Hap43-repressed; clade-associated gene expression; induced by hypoxia
C1_08290C_A	-3.23788	-3.68402	-3.5801	-3.03938	-2.91055	DIP2	Putative small ribonucleoprotein complex; Tn mutation affects filamentous growth; physically interacts with TAP-tagged Nop1; heterozygous null mutant exhibits resistance to parnafungin; Hap43-induced gene; Spider biofilm induced
C1_08300W_A	-0.705852	-0.352812	-1.18139	-1.87189	-1.66108	NOT5	Protein with similarity to S. cerevisiae Not5p, a member of the transcription regulatory CCR4-NOT complex; required for hyphal growth; antigenic during human oral infection; greater expression in yeast-form cells than hyphae
C1_08330C_A	0.636896	1.81179	2.29362	2.06086	2.42695	ADH2	Alcohol dehydrogenase; soluble in hyphae; expression regulated by white-opaque switching; regulated by Ssn6; indued by Mnl1 in weak acid stress; protein enriched in stationary phase yeast cultures; Spider biofilm induced
C1_08350C_A	-0.678226	-0.132369	-1.64659	-2.40716	-3.92464		Ortholog of C. dubliniensis CD36 : Cd36_02630, C. parapsilosis CDC317 : CPAR2_206910, Candida tenuis NRRL Y-1498 : cten_CGOB_00051 and Pichia stipitis Pignal : psti_CGOB_00173
C1_08360C_A	-0.304587	-1.67605	-0.802406	-0.932457	-1.32987	OLE1	Fatty acid desaturase, essential protein involved in oleic acid synthesis; required for aerobic hyphal growth and chlamydospore formation; subject to hypoxic regulation; fluconazole-induced; caspofungin repressed; Hap43p-induced
C1_08370W_A	-1.26601	-1.14543	-1.40658	-2.19746	-1.86776	SDS24	Protein similar to S. cerevisiae Sds24 involved in cell separation during budding; transcript regulated by Mig1 and Tup1; fluconazole-induced; flow model biofilm induced
C1_08380W_A	-1.04966	-1.09975	-2.36429	-2.30768	-2.26798	TEF2	Translation elongation factor 1-alpha; genes encoding ribosomal subunits, translation factors, and tRNA synthetases are downregulated upon phagocytosis by murine macrophage
C1_08400C_A	-3.41018	-7.29844	-6.16032	-4.16875	-2.20676	GCV2	Glycine decarboxylase P subunit; protein of glycine catabolism; repressed by Efg1; Hog1-induced; induced by Rim101 at acid pH; transcript induced in elevated CO2; stationary phase enriched protein
C1_08410C_A	0.1259	0.27923	-1.19785	-1.81629	-1.99418	SAM4	Putative S-adenosylmethionine-homocysteine methyltransferase; Hap43-repressed; alkaline induced; Spider biofilm repressed
C1_08420W_A	-0.665402	-1.57681	-2.23342	-2.16333	-1.77145	GCR3	Functional homolog of S. cerevisiae Gcr3, which acts in regulation of glycolytic genes; no intron predicted, in contrast to intron in S. cerevisiae GCR3 gene
C1_08430W_A	-0.555328	-0.94122	-0.899223	-2.00543	-1.85646	CAF16	ABC family protein, predicted not to be a transporter; Hap43, caspofungin repressed; rat catheter and Spider biofilm repressed
C1_08500C_A	0.13739	-0.0972331	-1.86843	-1.6443	-1.58226	ENO1	Enolase; glycolysis and gluconeogenesis; major cell-surface antigen; binds host plasmin/plasminogen; immunoprotective; Hap43, phagocytosis induced; farnesol-repressed; flow model biofilm induced; Spider biofilm repressed; may be essential
C1_08510W_A	-0.664812	-1.08241	-1.61016	-2.07845	-0.787048	EAF6	Subunit of the NuA4 histone acetyltransferase complex; Hap43-repressed; Spider biofilm repressed
C1_08520C_A	-1.29138	-1.60384	-1.65372	-2.09162	-1.94024		Ortholog(s) have structural constituent of ribosome activity and cytosol, mitochondrial large ribosomal subunit, nucleus localization
C1_08530W_A	2.92639	1.55835	1.95205	-0.660147	-0.763253		Ortholog of C. dubliniensis CD36 : Cd36_08040, C. parapsilosis CDC317 : CPAR2_207180, Candida tenuis NRRL Y-1498 : CANTEDRAFT_114140 and Debaryomyces hansenii CBS767 : DEHA2G13992g
C1_08550C_A	-0.953716	-0.726854	-0.956962	-1.86088	-1.60292	GCF1	HMG box mitochondrial protein; binds to mt DNA and the HWP1 promoter; mutant phenotype and functional complementation of an S. cerevisiae abf2 mutation suggest role in mt genome replication, maintenance; flow and Spider biofilm repressed
C1_08560W_A	-1.51423	-1.02517	-1.59416	-2.21371	-2.25106	TCP1	Chaperonin-containing T-complex subunit, induced by alpha pheromone in SpiderM medium; stationary phase enriched protein
C1_08570C_A	-0.712721	-4.14487	-1.76655	0.470934	-0.506739	PCL2	Cyclin homolog; reduced expression observed upon depletion of Cln3; farnesol regulated; periodic mRNA expression, peak at cell-cycle G1/S phase; Hap43-induced; rat catheter biofilm repressed
C1_08590C_A	-1.46082	-1.38063	-1.86205	-1.95138	-2.03608	ERG1	Squalene epoxidase, epoxidation of squalene to 2,3(S)-oxidosqualene; ergosterol biosynthesis; allylamine antifungal drug target; NADH reducing cofactor but S. cerevisiae Erg1 uses NADPH; flow model biofilm induced; Spider biofilm repressed
C1_08600C_A	-1.28105	-1.05881	-1.77529	-1.94863	-1.99605	GCD6	Ortholog of S. cerevisiae Gcd6; catalytic epsilon subunit of the translation initiation factor eIF2B; genes encoding translation factors are repressed by phagocytosis by murine macrophages
C1_08610C_A	-2.10439	-1.80067	-1.59975	-2.07722	-1.35829		Ortholog of S. cerevisiae Aim38/Rcf2, cytochrome c oxidase subunit; plasma membrane localized; Hap43-repressed; induced in oralpharyngeal candidasis; flow model biofilm induced; Spider biofilm repressed
C1_08630W_A	-2.25853	-2.46599	-1.96325	-1.71257	-1.91248		Ortholog(s) have RNA binding activity, role in cytoplasmic translation, mRNA processing and mitochondrion localization
C1_08640W_A	-1.56195	-1.21908	-1.20736	-1.23653	-1.46449	RTG1	Ortholog(s) have sequence-specific DNA binding RNA polymerase II transcription factor activity
C1_08740C_A	0.16194	1.70503	0.705451	-0.89478	-0.639229	SEC24	Protein with a possible role in ER to Golgi transport; induced upon yeast-hyphal switch; sumoylation target; Spider biofilm repressed
C1_08770W_A	2.42103	3.50669	0.789813	0.57124	2.27273		Ornithine cyclodeaminase family protein; Sef1, Sfu1, and Hap43-regulated; ortholog of S. cerevisiae YGL159W and S. pombe SPAP11E10.01; rat catheter biofilm induced
C1_08790W_A	1.00394	-1.46032	-2.63179	-3.45415	-3.16145	TPO3	Putative polyamine transporter; MFS-MDR family; induced by Sfu1, regulated upon white-opaque; decreased expression in hyphae vs yeast-form cells; regulated by Nrg1; Spider biofilm repressed
C1_08810C_A	-3.69039	-3.4244	-3.89044	-2.77764	-2.8908	MSS116	Putative DEAD-box protein; required for efficient splicing of mitochondrial Group I and II introns; Hap43-induced; rat catheter biofilm induced
C1_08850C_A	0.00315122	0.402343	0.781264	-0.569189	1.71641	AFG1	Putative mitochondrial ATPase of the AAA family; similar but not orthologous to S. cerevisiae Afg1; mutant is viable; regulated by Sef1, Sfu1, and Hap43
C1_08870C_A	-3.12958	-3.11631	-3.4251	-2.54379	-2.79494	JIP5	Ortholog of S. cerevisiae Jip5; predicted role in biogenesis of the large ribosomal subunit; repressed in core stress response; Hap43-induced gene
C1_08880W_A	-0.852716	-0.693073	-0.892193	-2.00684	-2.61456	HEM14	Putative protoporphyrinogen oxidase; involved in heme biosynthesis; predicted Kex2p substrate; iron regulated transcript; Yfh1-induced; Hap43-repressed; rat catheter biofilm repressed
C1_08900W_A	-2.4263	-2.8193	-2.14047	-0.772931	-0.180822		Protein of unknown function; hyphal-induced expression, regulated by Cyr1, Ras1, Efg1; Hap43-induced gene; Spider biofilm induced
C1_08910C_A	-0.154168	-0.402567	-1.19399	-2.75072	-1.20022		Ortholog of C. dubliniensis CD36 : Cd36_08410, C. parapsilosis CDC317 : CPAR2_301700, Candida tenuis NRRL Y-1498 : cten_CGOB_00267 and Debaryomyces hansenii CBS767 : DEHA2C10560g
C1_08920W_A	-1.03755	-1.05521	-1.88844	-1.94756	-1.83925		Ortholog(s) have structural constituent of ribosome activity and mitochondrial small ribosomal subunit localization
C1_08930C_A	-0.607543	-0.731195	-0.730799	-1.65889	-1.92577		Has domain(s) with predicted NADH dehydrogenase (ubiquinone) activity and mitochondrion localization
C1_08940C_A	-0.551091	-1.51148	-1.9342	-1.32293	-1.63725	MSN4	Zinc finger transcription factor; similar to S. cerevisiae Msn4, but not a significant stress response regulator in C. albicans; partly complements STRE-activation defect of S. cerevisiae msn2 msn4 double mutant; flow model biofilm induced
C1_08970W_A	-0.710477	-1.85598	-1.6111	-1.16171	-1.20757		C/D box small nucleolar RNA (snoRNA)
C1_08990C_A	-0.21791	1.98777	1.02832	-0.277315	0.185454	KEX2	Subtilisin-like protease (proprotein convertase); processes aspartyl proteinase Sap2; required for hyphal growth and wild-type virulence in mice; functional homolog of S. cerevisiae Kex2, which processes alpha-factor; Tup1-repressed
C1_09000W_A	-0.351073	-2.56932	-0.851882	-1.90121	-1.33043		Ortholog of S. cerevisiae : YTP1, C. dubliniensis CD36 : Cd36_08490, C. parapsilosis CDC317 : CPAR2_801590, Candida tenuis NRRL Y-1498 : CANTEDRAFT_109732 and Debaryomyces hansenii CBS767 : DEHA2C10384g
C1_09020W_A	-0.620906	-0.654633	-0.635081	-1.4624	-2.50407		Putative reductase or dehydrogenase; Hap43-repressed gene; alkaline repressed
C1_09040C_A	-4.44703	-5.27219	-5.0459	-2.89904	-3.07855		Putative protein-histidine N-methyltransferase; Spider biofilm induced
C1_09080C_A	-2.70759	-1.8083	-2.10501	-0.751201	-0.92586	PGA6	GPI-anchored cell wall adhesin-like protein; induced by high iron; upregulated upon Als2 depletion; mRNA binds She3 and is localized to hyphal tips; Spider biofilm repressed
C1_09100W_A	-1.65413	-0.218868	-0.155165	-2.51494	0.143968	ZCF28	Zn(II)2Cys6 transcription factor; required for yeast cell adherence to silicone substrate; Spider biofilm induced
C1_09150W_A	-4.74389	-2.51471	-4.12766	-3.04032	-5.13099	AOX2	Alternative oxidase; cyanide-resistant respiration; induced by antimycin A, oxidants; growth; Hap43, chlamydospore formation repressed; rat catheter, Spider biofilm induced; regulated in Spider biofilms by Bcr1, Tec1, Ndt80, Brg1
C1_09190C_A	-1.07719	-2.5571	-2.86275	-3.13173	-2.74791	DAK2	Putative dihydroxyacetone kinase; repressed by yeast-hypha switch; fluconazole-induced; caspofungin repressed; protein enriched in stationary phase yeast cultures; flow model biofilm induced; rat catheter and Spider biofilm repressed
C1_09200W_A	-1.3528	-1.58921	-1.05593	-1.88528	-0.996592	LYS142	Zn(II)2Cys6 transcription factor; has similarity to S. cerevisiae Lys14, involved in the regulation of lysine biosynthesis genes; fungal-specific
C1_09210C_A	-2.27631	-2.33534	-2.55218	-2.5287	-1.93412		Putative transporter; slightly similar to the Sit1p siderophore transporter; Gcn4p-regulated; fungal-specific; induced by Mnl1p under weak acid stress
C1_09240C_A	1.338	2.21044	-0.135327	0.0206138	4.47521		Protein of unknown function; induced during chlamydospore formation in both C. albicans and C. dubliniensis
C1_09250W_A	0.923712	4.08158	-0.525978	-1.38189	-0.876539	CRP1	Copper transporter; CPx P1-type ATPase; mediates Cu resistance; similar to Menkes and Wilson disease proteins; copper-induced; Tbf1-activated; suppresses Cu sensitivity of S. cerevisiae cup1 mutant; flow model biofilm induced
C1_09290C_A	1.83073	2.35236	2.01059	1.18937	0.453621	ARG5,6	Arginine biosynthetic enzyme; processed in S. cerevisiae into 2 polypeptides with acetylglutamate kinase (Arg6) activity and acetylglutamate-phosphate reductase (Arg5) activity; Gcn4 regulated; alkaline repressed; Spider biofilm induced
C1_09300C_A	4.56063	5.06692	3.82287	1.24802	-0.620566		Has domain(s) with predicted metal ion binding activity
C1_09310C_A	2.5865	2.57614	3.39035	3.49142	3.34788		Protein of unknown function; Spider biofilm induced
C1_09330W_A	-5.27234	-3.97174	-3.49049	-3.00473	-3.27979		Putative ribosome-associated protein; ortholog of S. cerevisiae Tma16; Hap43-induced gene; Spider biofilm induced
C1_09340C_A	0.104486	0.696871	2.13368	1.08761	2.40376		Protein of unknown function; Sef1-, Sfu1-, and Hap43 regulated; Spider biofilm induced
C1_09350W_A	-1.55965	-0.0609283	-0.525052	-1.28454	-1.35651		Putative eIF-4E-binding repressor of CAP-dependent translation; stationary phase enriched protein
C1_09370W_A	-1.34082	-1.25532	-1.69757	-1.62432	-1.15784	CEF1	Putative mRNA splicing factor; ortholog is essential in S. cerevisiae; Spider biofilm induced
C1_09400C_A	1.19058	1.44435	2.67943	1.62406	3.05527	FTH1	Protein similar to S. cerevisiae Fth1p, a high affinity iron transporter for intravacuolar stores of iron; repressed by Sfu1p, amphotericin B, caspofungin; induced by alkaline pH, ciclopirox olamine; regulated by Sef1p, Sfu1p, and Hap43p
C1_09450C_A	-1.04769	-1.04747	-1.23285	-1.93498	-1.5161	NUP188	Putative nuclear pore complex subunit; transcript regulated by Nrg1 and Mig1
C1_09490C_A	-2.80508	-3.65714	-3.95711	-2.94767	-3.50114	GUA1	Putative GMP synthase, involved in the final step of guanine biosynthesis; soluble protein in hyphae; flucytosine induced; macrophage-downregulated protein abundance; protein level decreases in stationary phase cultures
C1_09510W_A	-6.08051	-3.93777	-3.93264	-2.6287	-3.23813	YTM1	Protein similar to S. cerevisiae Ytm1p, which is involved in biogenesis of the large ribosomal subunit; transposon mutation affects filamentous growth; protein level decreases in stationary phase cultures; Hap43p-induced gene
C1_09540W_A	1.22043	1.55783	0.708639	0.545826	0.470561		Protein of unknown function; Spider biofilm induced
C1_09630W_A	-1.18962	-1.70075	-1.80381	-2.25515	-1.64136	IDH1	Putative mitochondrial NAD-isocitrate dehydrogenase subunit 1; soluble protein in hyphae; protein level decrease in stationary phase cultures
C1_09640W_A	-0.773308	-1.43904	-2.26795	-2.15729	-2.28526	ADE12	Adenylosuccinate synthase; upregulated in biofilm; decreased expression in hyphae vs yeast-form cells; not induced during GCN response, in contrast to S. cerevisiae ADE12, which is induced by Gcn4p; stationary phase-enriched protein
C1_09680W_A	-1.35937	-0.153657	-1.12521	-1.7947	-2.07995	MTS1	Sphingolipid C9-methyltransferase; catalyzes methylation of the 9th carbon in the long chain base component of glucosylceramides; glucosylceramide biosynthesis is important for virulence; Spider biofilm repressed
C1_09690W_A	1.31753	0.699008	2.29143	1.28197	2.45689	MLS1	Malate synthase; glyoxylate cycle enzyme; no mammalian homolog; regulated upon white-opaque switch; phagocytosis, strong oxidative stress induced; stationary phase enriched; flow model biofilm repressed; rat catheter, Spider biofilm induced
C1_09710C_A	-3.83369	-4.11348	-3.26821	-2.47134	-2.63841		Ortholog(s) have role in endonucleolytic cleavage in 5'-ETS of tricistronic rRNA transcript (SSU-rRNA, 5.8S rRNA and LSU-rRNA), more
C1_09740C_A	0.0715732	2.28521	1.77076	-0.0832347	-1.14118		Ortholog of C. parapsilosis CDC317 : CPAR2_804880, Candida tenuis NRRL Y-1498 : CANTEDRAFT_111283, Debaryomyces hansenii CBS767 : DEHA2B10604g and Pichia stipitis Pignal : PICST_40454
C1_09770W_A	0.261299	1.84663	2.2574	1.68958	1.83041		Protein of unknown function; Spider biofilm induced
C1_09780C_A	-1.58739	-0.997907	-0.466265	-1.14516	-0.821513		Putative iron/copper reductas; involved in iron homeostasis; rat catheter and Spider biofilm induced
C1_09790C_A	-1.06905	-0.539647	-1.62329	-1.02359	-1.79586		Ortholog(s) have RNA binding, polynucleotide adenylyltransferase activity, protein binding, bridging activity
C1_09850C_A	-1.11889	-0.886414	-1.33799	-1.82502	-0.991371		Ortholog(s) have cytosol, nucleus localization
C1_10010C_A	-1.08538	-1.79596	-1.83073	-1.80612	-1.81155	SWE1	Putative protein kinase with a role in control of growth and morphogenesis, required for full virulence; mutant cells are small, rounded, and sometimes binucleate; not required for filamentous growth; mutant is hypersensitive to caspofungin
C1_10030W_A	-7.45226	-4.47215	-6.65239	-3.16092	-3.6649	DBP3	Putative ATP-dependent DEAD-box RNA helicase; Hap43-induced; repressed by prostaglandins; Spider biofilm induced
C1_10040W_A	-0.655054	0.626809	-0.590774	-2.02262	-1.73549	ERO1	Ortholog of S. cerevisiae Ero1; role in formation of disulfide bonds in the endoplasmic reticulum; fluconazole-induced; induced by Mnl1 under weak acid stress; Spider biofilm induced
C1_10070C_A	-1.6376	-1.71534	-1.32182	-1.1549	-1.49789	MNN23	Alpha-1,2-mannosyltransferase; mutants hypersensitive to toxic ergosterol analog, amphotericin B, calcofluor white, growth at 42 degrees and have decreased cell wall mannan; flow model biofilm induced
C1_10150W_A	0.598304	0.712384	1.25446	2.16931	1.34001	WOR1	Transcription factor ("master switch") of white-opaque phenotypic switching; required to establish and maintain the opaque state; opaque-specific, nuclear; regulates its own expression; suggested role in regulation of adhesion factors
C1_10160W_A	-1.35507	-1.29816	-1.8275	-2.07433	-2.28073	MIR1	Putative mitochondrial phosphate transporter; caspofungin repressed; expression is increased in a fluconazole-resistant isolate; induced upon adherence to polystyrene
C1_10240C_A	3.50017	3.66223	3.8372	2.75827	4.4136		Protein with similarity to S. cerevisiae Yer010cp, a protein of unknown function belonging to the prokaryotic RraA family; repressed by benomyl; Hap43-induced; Spider biofilm induced
C1_10250C_A	-1.54086	-1.43533	-1.21885	-1.11227	-0.651893		Ortholog of C. dubliniensis CD36 : Cd36_09650, C. parapsilosis CDC317 : CPAR2_805060, Candida tenuis NRRL Y-1498 : CANTEDRAFT_95780 and Debaryomyces hansenii CBS767 : DEHA2B12320g
C1_10260C_A	-3.69586	-2.52225	-2.42789	-2.13749	-2.42017	RPA34	Putative RNA polymerase I subunit; rat catheter biofilm induced
C1_10270C_A	-1.47324	-1.53762	-0.815724	-1.07165	-0.231589	SFH5	Putative phosphatidylinositol transporter; rat catheter and Spider biofilm repressed
C1_10290W_A	1.78169	1.12686	1.60232	1.16769	1.6783	GCA1	Extracellular/plasma membrane-associated glucoamylase; expressed in rat oral infection; regulated by carbohydrates, pH, galactose; promotes biofilm matrix formation; flow model biofilm induced; Bcr1 repressed in RPMI a/a biofilms
C1_10320W_A	-0.925909	-0.923323	-1.11652	-2.82083	-2.03262		Ortholog(s) have endoplasmic reticulum localization
C1_10340W_A	-0.294849	0.481511	0.118537	-0.548415	1.524		Putative MFS transporter; Hap43p-induced gene; also regulated by regulated by Sef1p and Sfu1p; repressed in a ssr1 null mutant
C1_10360C_A	-0.452668	-1.35719	-1.64616	-1.99899	-1.12677		Putative protein of unknown function; Hap43p-repressed gene; increased transcription is observed upon fluphenazine treatment; possibly transcriptionally regulated by Tac1p; induced by nitric oxide; fungal-specific (no human/murine homolog
C1_10390C_A	-1.56127	-1.78256	-3.20455	-2.69767	-2.46867	RPL42	Putative 60S ribosomal subunit protein; colony morphology-related gene regulation by Ssn6; Spider biofilm repressed
C1_10400C_A	0.434834	0.463411	-1.77676	-0.0954127	-0.0896597	FGR41	Putative GPI-anchored adhesin-like protein; transposon mutation affects filamentous growth; Spider biofilm repressed
C1_10410W_A	1.40297	1.80074	1.55083	0.436154	0.0741352		BED zinc finger protein; predicted DNA binding protein; Spider biofilm repressed
C1_10440W_A	-0.326143	-1.24589	-1.6903	-1.48038	-1.09941		Ortholog(s) have endoplasmic reticulum, ribosome localization
C1_10470W_A	-1.51741	-2.13	-2.26636	-2.49722	-2.12592		Mitochondrial ribosomal protein of the small subunit; Spider biofilm repressed
C1_10490W_A	-0.606551	-0.299243	-0.787508	-1.65977	-1.50217	LKH1	Putative leukotriene A(4) hydrolase; repressed during the mating process; Hog1p-induced
C1_10500W_A	-0.476487	-0.859129	-1.67876	-1.55993	-1.84362		Protein of unknown function; rat catheter biofilm repressed
C1_10550C_A	1.24686	0.734624	1.57813	1.44366	1.48149	GCA2	Predicted extracellular glucoamylase; induced by ketoconazole; possibly essential, disruptants not obtained by UAU1 method; promotes biofilm matrix formation; Spider biofilm induced; Bcr1-induced in RPMI a/a biofilms
C1_10580C_A	-2.15845	1.21637	1.76941	-0.118446	-0.326745		Protein of unknown function; Hap43-induced; rat catheter and Spider biofilm induced
C1_10610W_A	0.958532	-0.393669	-1.78463	-2.88357	-2.80995	FCY23	Putative transporter; Gcn4p-regulated; more similar to S. cerevisiae Tpn1p, which is a vitamin B6 transporter, than to purine-cytosine permeases
C1_10620W_A	-3.64397	-3.74832	-4.36555	-3.28933	-3.04376		Ortholog(s) have pseudouridine synthase activity
C1_10670C_A	-4.88389	-4.28922	-3.88293	-2.70076	-2.92659	RPA190	Putative RNA polymerase I subunit A190; Hap43p-induced gene; flucytosine induced
C1_10700C_A	1.72036	1.82661	0.80448	-0.732941	-0.645281	NIT3	Putative nitrilase; regulated by Gcn2p and Gcn4p; protein present in exponential and stationary growth phase yeast cultures
C1_10710C_A	-0.968474	-1.10864	-1.65607	-2.56029	-3		Protein similar to S. cerevisiae Yor378w; MFS family transporter; transposon mutation affects filamentous growth; null mutants are viable; fungal-specific (no human or murine homolog)
C1_10720C_A	-0.937233	-1.5354	-1.27534	-1.51303	-1.39216	MNN2	Alpha-1,2-mannosyltransferase; similar to S. cerevisiae Mnn2; role in cell wall integrity, temperature sensitivity; iron utilization in low iron; Tn mutation affects filamentous growth; filament induced; increased chitin exposes beta-glucan
C1_10740C_A	4.57827	2.0558	2.42285	2.04265	1.70214	ASR1	Heat shock protein; transcript regulated by cAMP, osmotic stress, ciclopirox olamine, ketoconazole; repressed by Cyr1, Ras1; colony morphology-related regulated by Ssn6; stationary phase enriched; Hap43-induced; Spider biofilm induced
C1_10800C_A	-3.23969	-3.03244	-0.889893	-1.3082	-2.15381	ALP1	Cystine transporter; present in pathogenic yeasts (no human or murine homolog); Spider biofilm induced
C1_10820C_A	-0.139446	-0.807746	-1.00366	-2.13315	-1.52566		Putative aspartyl aminopeptidase; stationary phase enriched protein; mutation confers hypersensitivity to 5-fluorouracil (5-FU); Hog1-induced; planktonic growth-induced; rat catheter and Spider biofilm repressed
C1_10840C_A	-1.64252	-1.96815	-2.53088	-2.47102	-2.94421		Ortholog(s) have role in retrograde transport, endosome to Golgi and cytosol, late endosome, nucleus localization
C1_10870W_A	-1.70427	-1.9672	-3.32953	-2.9418	-2.47151	RPS17B	Ribosomal protein 17B; downregulated upon phagocytosis by murine macrophages; Hap43-induced; Spider biofilm repressed
C1_10880W_A	-2.90434	-2.56607	-3.00383	-2.00447	-2.16621		Putative U3 snoRNA-associated protein; Hap43-induced; transposon mutation affects filamentous growth; repressed by prostaglandins
C1_10950C_A	-3.1447	-2.78424	-2.45106	-2.37082	-2.82313		Putative serine/threonine-protein kinase; possibly an essential gene, disruptants not obtained by UAU1 method
C1_10970W_A	-3.16874	-2.82507	-3.33893	-2.53693	-2.63206		Putative nucleolar protein with a predicted role in pre-rRNA processing; Hap43-induced gene; repressed in core stress response
C1_11000C_A	-4.89233	-4.07412	-3.0861	-1.57537	-2.34593		Protein with a role in nucleolar integrity and processing of pre-rRNA; mutation confers hypersensitivity to 5-fluorocytosine (5-FC), 5-fluorouracil (5-FU), and tubercidin (7-deazaadenosine); Hap43-induced; Spider biofilm induced
C1_11030W_A	-2.12475	-2.78293	-2.90981	-1.99311	-2.01567	RPL82	Predicted ribosomal protein; genes encoding cytoplasmic ribosomal subunits, translation factors, and tRNA synthetases are downregulated upon phagocytosis by murine macrophage
C1_11040W_A	-1.48282	-1.85638	-3.15587	-2.43202	-2.30951	RPL29	Ribosomal protein L29; induced upon germ tube formation; colony morphology-related gene regulation by Ssn6; intron in 5'-UTR; Spider biofilm repressed
C1_11060C_A	-1.75065	-1.95057	-3.57442	-2.94703	-2.60685	RPL2	Putative 60S ribosomal protein L2; Hap43-induced gene; repressed in infected rabbit kidney in SC5314, but not NGY152, strain background; Spider biofilm repressed
C1_11070W_A	-2.78526	-3.15763	-3.10292	-3.03192	-2.98715	PET127	Protein with a predicted role in 5'-end processing of mitochondrial RNAs; ortholog of S. cerevisiae Pet127; Hap43-induced; rat catheter and Spider biofilm induced
C1_11160C_A	-1.75271	0.000752038	-0.753303	-3.1594	-2.51484		Ortholog(s) have protein tag activity and role in cell budding, cellular response to oxidative stress, invasive growth in response to glucose limitation, protein urmylation, tRNA wobble position uridine thiolation
C1_11200W_A	2.89482	1.36935	0.876133	0.597575	1.29067		Predicted mucin-like protein; ketoconazole-induced; fluconazole-repressed; induced in cyr1 mutant; colony morphology-related gene regulation by Ssn6; flow model biofilm induced; Spider biofilm induced
C1_11220C_A	-2.01776	-1.70782	-2.37728	-2.43756	-1.83064	TIM50	Predicted component of the Translocase of the Inner Mitochondrial membrane (TIM23 complex); involved in mitochondrial protein import; Spider biofilm repressed
C1_11260C_A	0.493217	4.61174	4.07996	2.73376	0.093915		Putative adhesin-like protein
C1_11270W_A	2.23728	5.33477	5.27637	3.92252	2.07543		Cell wall protein; induced in core stress response and core caspofungin response; iron-regulated; amphotericin B, ketoconazole, and hypoxia induced; regulated by Cyr1, Ssn6; induced in oralpharyngeal candidasis; Spider biofilm repressed
C1_11280W_A	1.98445	1.12738	1.26299	0.736028	0.148421		Ortholog(s) have U6 snRNA binding, pre-mRNA binding activity and role in mRNA cis splicing, via spliceosome, spliceosomal snRNP assembly
C1_11310C_A	-1.58852	-1.09879	-1.45719	-2.11171	-1.71547	PSP1	Protein repressed during the mating process
C1_11320C_A	-4.52253	-2.99566	-3.0426	-2.73157	-0.482446		Protein of unknown function; hypoxia, Hap43-repressed; ketoconazole induced; induced in oralpharyngeal candidasis; 16h flow model biofilm repressed, late-stage flow model biofilm induced; rat catheter and Spider biofilm induced
C1_11340W_A	1.5421	0.718791	0.603586	0.322274	0.0327878	PRM1	Putative membrane protein with a predicted role in membrane fusion during mating; Hap43p-repressed gene; protein induced during the mating process
C1_11350C_A	-3.61109	-3.89188	-3.67188	-1.97443	-1.80188	TOS4	Putative fork-head transcription factor; rat catheter and Spider biofilm repressed
C1_11360W_A	-1.81518	-1.57017	-3.12761	-2.40827	-2.35018	RPL37B	Ribosomal protein L37; Hap43-induced; Spider biofilm repressed
C1_11380W_A	-2.88757	-2.4117	-2.70643	-2.933	-2.15677	NEP1	Ortholog(s) have rRNA (pseudouridine) methyltransferase activity
C1_11400C_A	-0.918842	-2.04615	-1.34654	-1.28072	-1.23687	GIN4	Autophosphorylated kinase; role in pseudohyphal-hyphal switch and cytokinesis; phosphorylates Cdc11p on S395; necessary for septin ring within germ tube but not for septin band at mother cell junction; physically associates with septins
C1_11420W_A	-5.67347	-5.70325	-5.12053	-2.75044	-2.58052	KRR1	Putative nucleolar protein; repressed benomyl treatment or in an azole-resistant strain that overexpresses MDR1; F-12/CO2 early biofilm induced
C1_11440C_A	-2.23415	-4.7137	-2.61218	-1.73789	-1.00167	GIN1	Protein involved in regulation of DNA-damage-induced filamentous growth; putative component of DNA replication checkpoint; ortholog of S. cerevisiae Mrc1p, an S-phase checkpoint protein; Hap43p-induced gene
C1_11450C_A	-3.6581	-3.82837	-3.40927	-2.3272	-2.79089	SAM2	S-adenosylmethionine synthetase; localizes to surface of hyphae, not yeast cells; alkaline, Hog1-induced; farnesol-downregulated; F-12/CO2 early biofilm induced; Spider biofilm repressed
C1_11480W_A	0.520306	-1.3364	-2.53719	-1.40551	-2.81026	PHO84	High-affinity phosphate transporter; transcript regulated by white-opaque switch; Hog1, ciclopirox olamine or alkaline induced; caspofungin, stress repressed; upregulated in RHE model; Spider and flow model biofilm induced, Hap43-induced
C1_11530C_A	1.92516	0.0973279	0.428811	-0.295054	-0.929946		Ortholog(s) have sulfonate dioxygenase activity and role in sulfur compound catabolic process
C1_11550W_A	-3.30085	-3.41213	-4.13846	-3.02811	-3.38905	GAR1	Putative H/ACA snoRNP pseudouridylase complex protein; mutation confers hypersensitivity to tubercidin (7-deazaadenosine); macrophage/pseudohyphal-induced; Spider biofilm repressed
C1_11610C_A	-1.93893	-0.369869	0.0834965	-0.0690048	-0.937789		Protein similar to A. nidulans CysA serine O-trans-acetylase; suggests that C. albicans uses an O-acetyl-serine (OAS) pathway of sulfur assimilation; F-12/CO2 early biofilm induced; Spider biofilm induced
C1_11650W_A	-1.06639	-1.25576	-2.35082	-2.31956	-2.11269	EGD1	Putative GAL4 DNA-binding enhancer protein; soluble protein in hyphae; biofilm induced; macrophage/pseudohyphal-induced; equal level of protein in exponential and stationary growth phase yeast cultures; Spider biofilm repressed
C1_11670W_A	2.00959	-1.21551	-0.744282	-0.0598372	0.0862258		Protein of unknown function; induced in core stress response; Gcn2 and Gcn4 regulated; flow model biofilm induced; Spider biofilm induced
C1_11680C_A	1.89892	0.0588895	0.496831	-0.00927391	0.149542		Ortholog of C. dubliniensis CD36 : Cd36_10990, C. parapsilosis CDC317 : CPAR2_804585, Candida tenuis NRRL Y-1498 : cten_CGOB_00256 and Debaryomyces hansenii CBS767 : DEHA2F10406g
C1_11700C_A	0.999442	1.35877	2.08952	0.866373	0.86118	MRF1	Putative mitochondrial respiratory protein; induced by farnesol, benomyl, nitric oxide, core stress response; oxidative stress-induced via Cap1; stationary-phase enriched protein; Spider biofilm induced
C1_11780W_A	-6.97413	-3.18701	-2.38518	-4.30347	-2.68441		H/ACA box small nucleolar RNA (snoRNA)
C1_11790W_A	-1.48214	-1.67802	-1.73355	-2.44584	-1.79099		Ortholog(s) have thymidylate kinase activity, uridylate kinase activity, role in dTDP biosynthetic process, dTTP biosynthetic process, dUDP biosynthetic process and cytosol, nucleus localization
C1_11820W_A	-0.464266	-0.638843	3.45949	5.53857	3.70292	tY(GUA)1	tRNA-Tyr, predicted by tRNAscan-SE; GUA anticodon
C1_11860W_A	-1.29995	0.483139	-0.870215	-2.05289	-1.70441		Predicted essential RNA-binding G protein; ortholog an effector of mating response pathway in S. cerevisiae; mainly associated with nuclear envelope and ER; flow model and Spider biofilm repressed
C1_11870W_A	-1.28226	-2.50364	-2.21108	-1.91178	-2.07303	MUP1	Putative high affinity methionine permease; alkaline upregulated by Rim101; Spider biofilm induced
C1_11880W_A	-1.85323	-2.01199	-1.63771	-2.17013	-1.50455		Ortholog(s) have structural constituent of ribosome activity, role in aerobic respiration and mitochondrial large ribosomal subunit localization
C1_11930W_A	0.0740551	-0.359997	-0.720225	-1.85553	-1.25916		Ortholog(s) have cellular bud neck, cellular bud tip, cytoplasm localization
C1_11950W_A	1.19494	1.87457	2.64742	1.54502	2.11543		Protein of unknown function; rat catheter biofilm induced
C1_11990W_A	-0.512096	-2.64717	-4.86043	-2.39183	-1.79593		Putative cell wall adhesin-like protein; repressed in core caspofungin response and by alpha pheromone in SpiderM medium; transcript reduced in ace2 mutant; flow model, rat catheter and Spider biofilm repressed
C1_12010C_A	-1.10656	-1.66221	0.0568693	0.541822	1.9531	KIP4	S. cerevisiae Smy1 ortholog; Tn mutation affects filamentous growth; filament induced; has Mob2-dependent hyphal regulation; regulated by Nrg1, Tup1; oralpharyngeal candidasis induced; Spider biofilm induced; flow model biofilm repressed
C1_12030W_A	-0.243466	-0.85417	-1.94832	-2.51518	-3.09114	SER33	Predicted enzyme of amino acid biosynthesis; Gcn4p-regulated; upregulated in biofilm; protein present in exponential and stationary growth phase yeast cultures; S. cerevisiae ortholog is Gcn4p regulated
C1_12050W_A	-0.0255344	0.321744	-0.430768	-1.74622	-1.41054	RPN2	Putative 26S proteasome subunit; transcript regulated by Mig1; caspofungin repressed; regulated by Gcn2 and Gcn4; gene used for strain identification by multilocus sequence typing
C1_12110C_A	-2.26876	-1.58644	-0.79786	-1.4365	-0.786971		Protein of unknown function; repressed by nitric oxide
C1_12140W_A	2.17064	2.95895	4.02651	2.45625	2.3853		Has domain(s) with predicted cofactor binding activity
C1_12220W_A	-0.605012	-2.18013	-0.218287	0.15341	0.0707933	CDC6	Putative ATP-binding protein with a predicted role in DNA replication; member of conserved Mcm1p regulon; periodic mRNA expression, peak at cell-cycle M/G1 phase
C1_12260W_A	-0.19274	-0.177945	-0.571286	-3.80254	-0.601067	VPH2	Ortholog(s) have role in vacuolar acidification, vacuolar proton-transporting V-type ATPase complex assembly and endoplasmic reticulum membrane localization
C1_12310C_A	-3.98532	-5.75601	-4.43781	-2.88098	-3.09047	CSI2	Putative 66S pre-ribosomal particle component; Hap43-induced; essential for growth; transposon mutation affects filamentous growth; Spider biofilm induced
C1_12340C_A	-1.12904	-1.48046	-1.59898	-2.01916	-1.83704	MRPS9	Mitochondrial ribosomal protein S9; has N-terminal mitochondrial targeting signal and an S9 consensus motif; overexpression in S. cerevisiae causes respiratory defect that is reversible upon cessation of C. albicans gene expression
C1_12350W_A	-1.76096	-2.46466	-2.32827	-2.7067	-2.10742		Ortholog(s) have 3'-5'-exoribonuclease activity, endoribonuclease activity, tRNA binding activity
C1_12360C_A	-0.519399	-1.39631	-1.26079	-2.64112	-1.56112	RIB3	3,4-Dihydroxy-2-butanone 4-phosphate synthase; homodimeric enzyme of riboflavin biosynthesis; converts ribulose 5-phosphate to L-3,4-dihydroxy-2-butanone 4-phosphate; transcription regulated on yeast-hyphal switch, macrophage interaction
C1_12370W_A	-1.64768	-1.04708	-1.13365	-2.33432	-1.596		Chaperone component; involved in assembly of alpha subunits into the 20S proteasome; flow model biofilm induced
C1_12380C_A	-1.19129	-1.50691	-2.10689	-1.94673	-1.91237	WRS1	Putative tRNA-Trp synthetase; genes encoding ribosomal subunits, translation factors, tRNA synthetases are downregulated upon phagocytosis by murine macrophages
C1_12390C_A	-2.19255	-1.98291	-3.24046	-2.68198	-2.42089	RPL27A	Ribosomal protein L27; Spider biofilm repressed
C1_12440W_A	-4.21075	-4.10505	-2.14545	-1.76128	-2.91617		Putative RNA exonuclease; induced in a ssr1 null mutant
C1_12570C_A	-1.97058	-2.31151	-1.32596	-1.12734	-1.41546		Putative elongator complex subunit; for modification of wobble nucleosides in tRNA; Spider biofilm induced
C1_12600C_A	-2.46746	-2.95765	-2.12334	-1.83223	-1.63497	CHR1	Predicted DEAD-box ATP-dependent RNA helicase; functional homolog of S. cerevisiae Rok1; Hap43-induced; Spider biofilm induced
C1_12620W_A	-1.11759	-1.72793	-1.84767	-2.10103	-1.99989	SPA2	Protein involved in cell polarity, Spitzenkorper formation; required for mouse virulence; localizes to hyphal tip; cell-cycle regulated localization in yeast-form cells; functional domains conserved with S. cerevisiae ; Hap43p-induced gene
C1_12680W_A	-3.62953	-3.63584	-3.3298	-2.53179	-2.26953		Ortholog(s) have role in ribosome biogenesis and cytosol, nucleolus localization
C1_12700W_A	0.877371	1.53098	1.18334	1.01713	0.566509		Ortholog of Candida albicans WO-1 : CAWG_00172
C1_12760W_A	-1.77881	-1.69204	-1.68973	-2.6253	-2.62881		Putative nuclear export protein; Hap43p-induced gene; decreased transcription is observed in an azole-resistant strain that overexpresses MDR1
C1_12770W_A	-1.90177	-2.00924	-2.85106	-2.90058	-2.43681	RPG1A	Putative translation initiation factor; mutation confers hypersensitivity to roridin A and verrucarin A; repressed upon phagocytosis by murine macrophage; Spider biofilm repressed
C1_12790C_A	-2.20965	-1.16486	-1.14484	-0.892886	-0.316056	FEN1	Putative fatty acid elongase; predicted role in sphingolipid biosynthesis; possibly an essential gene, disruptants not obtained by UAU1 method; Spider and flow model biofilm induced
C1_12820C_A	-1.78549	-1.3865	-1.2482	-1.87455	-1.29775		Ortholog(s) have RNA polymerase I activity, RNA polymerase II activity, RNA polymerase III activity, RNA-directed RNA polymerase activity
C1_12840W_A	0.472051	1.89746	1.76311	-0.334885	0.841879		Ortholog(s) have role in cellular response to DNA damage stimulus
C1_12850W_A	0.0513568	1.23021	2.10179	1.51034	2.16133	BLP1	Protein of unknown function, serum-induced
C1_12930C_A	1.233	1.64138	1.81367	0.468096	0.68942		Predicted membrane transporter; sugar porter (SP) family member, major facilitator superfamily; caspofungin induced; Spider biofilm induced
C1_13010W_A	-0.949468	-0.87866	-1.78521	-2.24219	-2.32597		Ortholog(s) have translation regulator activity and role in RNA metabolic process, aerobic respiration, mitochondrial respiratory chain complex IV biogenesis, positive regulation of mitochondrial translational initiation
C1_13050W_A	-1.86079	-2.2547	-3.60414	-2.87627	-2.55607	RPL14	Ribosomal protein L14; promoter bound directly by Tbf1p; Hap43p-induced gene
C1_13060C_A	-2.01266	-1.6641	-1.95739	-2.19082	-2.09028		Ortholog(s) have role in mitochondrial translation and mitochondrion localization
C1_13070C_A	-3.26365	-2.08525	-2.87924	-2.92069	-5.22419	FAD3	Omega-3 fatty acid desaturase; production of alpha-linolenic acid, a major component of membranes; caspofungin induced; Plc1-regulated; colony morphology-related gene regulation by Ssn6; Spider biofilm induced, flow model biofilm repressed
C1_13100W_A	5.24514	9.19682	9.38143	7.83135	7.14194		Putative adhesin-like protein; Spider biofilm induced
C1_13130C_A	-3.90468	-4.85216	-4.12354	-2.5797	-2.19747		Putative histidine permease; fungal-specific (no human or murine homolog); Hap43p-induced gene
C1_13140C_A	-2.78238	-5.16253	-6.8579	-6.80045	-7.92312	TYE7	bHLH transcription factor; control of glycolysis; required for biofilm formation; hyphally regulated by Cph1, Cyr1; flucytosine, Hog1 induced; amphotericin B, caspofungin repressed; induced in flow model biofilm and planktonic cultures
C1_13160W_A	-0.0618116	0.0245279	0.225061	0.38004	1.7201	PSA2	Mannose-1-phosphate guanyltransferase; Hap43, macrophage-repressed; stationary phase enriched protein; Spider biofilm induced; rat catheter biofilm repressed
C1_13170C_A	-2.28601	-2.54547	-1.67397	-1.11215	-0.777626	MSH6	Protein similar to S. cerevisiae Msh6p, which is involved in mismatch repair; repressed under Cdc5p depletion; Hap43p-induced gene
C1_13180W_A	-3.27901	-2.07856	1.64493	0.470297	0.182581		Ortholog of C. dubliniensis CD36 : Cd36_12240, C. parapsilosis CDC317 : CPAR2_801750, Candida tenuis NRRL Y-1498 : CANTEDRAFT_135403 and Pichia stipitis Pignal : PICST_29111
C1_13210C_A	-2.74226	-3.55959	-3.01742	-2.55771	-2.87249		Ortholog of C. parapsilosis CDC317 : CPAR2_801735, C. dubliniensis CD36 : Cd36_84090, Candida orthopsilosis Co 90-125 : CORT_0B03960 and Spathaspora passalidarum NRRL Y-27907 : SPAPADRAFT_141253
C1_13260W_A	0.0919146	-0.428543	-0.781498	-2.39416	-1.07764		Ortholog(s) have FK506 binding, Hsp70 protein binding, chaperone binding, peptidyl-prolyl cis-trans isomerase activity, role in protein complex assembly and cytoplasm, nucleus localization
C1_13300C_A	0.077789	0.0539198	-0.376428	-1.64411	-1.38483	RPN1	Putative 19S regulatory particle of the 26S proteasome; regulated by Gcn2p and Gcn4p
C1_13320C_A	-0.371328	-0.356906	-1.34646	-1.98087	-1.83383		Protein of unknown function; Spider biofilm repressed
C1_13330C_A	-1.34905	-3.09193	-1.70298	-1.57327	-1.20737		Ortholog(s) have spermine synthase activity, role in pantothenate biosynthetic process, spermine biosynthetic process and cytoplasm localization
C1_13350W_A	-0.971734	-1.02776	-1.14067	-1.77201	-1.76068	STP2	Amino-acid-regulated transcription factor; activates transcription of amino acid permease genes; activated by amino-acid-induced proteolytic processing (Ssy1, Csh3 dependent); required for alkalinization of medium; Spider biofilm induced
C1_13370W_A	-3.21636	-2.59665	-2.24096	-2.93598	-2.0172		Ortholog(s) have role in ER-associated ubiquitin-dependent protein catabolic process and cytoplasm, nucleolus localization
C1_13400C_A	0.367656	-0.00963645	-0.934222	-2.71014	-1.2286	AGC1	Putative mitochondrial carrier protein; transcript is alkaline upregulated rat catheter biofilm induced
C1_13420C_A	-0.234965	-0.405043	-1.02137	-2.13334	-1.60559	KEM1	5'->3' exoribonuclease of cytoplasmic stress granules; role in filamentous growth; complements slow growth/mating of S. cerevisiae kem1 mutant; required for SD or Spider medium biofilm formation
C1_13430C_A	3.33236	3.71665	5.87804	5.23451	4.89266		Protein of unknown function; Spider biofilm induced
C1_13450W_A	0.52111	0.761867	1.01263	3.34095	4.31462	HYR1	GPI-anchored hyphal cell wall protein; macrophage-induced; repressed by neutrophils; resistance to killing by neutrophils, azoles; regulated by Rfg1, Efg1, Nrg1, Tup1, Cyr1, Bcr1, Hap43; Spider and flow model biofilm induced
C1_13470W_A	1.19084	2.51051	3.54893	2.85911	3.0237	KNS1	Protein kinase involved in negative regulation of PolIII transcription; effector kinase of the TOR signaling pathway, phosphorylates Rpc53p to regulate ribosome and tRNA biosynthesis; Spider and flow model biofilm induced
C1_13480W_A	4.5833	5.72722	4.56272	2.38482	2.69364	HSP70	Putative hsp70 chaperone; role in entry into host cells; heat-shock, amphotericin B, cadmium, ketoconazole-induced; surface localized in yeast and hyphae; antigenic in host; farnesol-downregulated in biofilm; Spider biofilm induced
C1_13550C_A	-0.949523	-0.87948	-1.14643	-1.55827	-1.7365	NUP49	Nuclear pore protein
C1_13580W_A	0.287969	1.64989	0.764017	-1.12994	-0.664925	SEC18	Functional homolog of S. cerevisiae Sec18p, which acts in protein transport; conserved ATP binding site; not glycosylated
C1_13630W_A	1.5277	-0.489255	0.616675	-0.0433454	0.132583	CYB2	Putative cytochrome b2 precursor; induced in high iron; alkaline repressed; colony morphology-related gene regulation by Ssn6; Hap43-repressed; pider biofilm induced
C1_13680C_A	-0.377791	-1.64323	-1.31433	-2.02066	-1.48088	GCV3	Glycine decarboxylase, subunit H; protein level decrease in stationary phase cultures
C1_13730C_A	-7.69755	-8.32256	-8.59893	-1.97835	-3.14147	DIM1	Putative 18S rRNA dimethylase; predicted role in rRNA modification and processing; Hap43-induced; likely to be essential for growth based on insertional mutagenesis strategy; F-12/CO2 early biofilm induced
C1_13820C_A	-4.3276	-3.83665	-1.938	-1.46442	-1.97973		Protein of unknown function; Hap43-induced; Spider biofilm induced
C1_13870W_A	-9.03888	-6.74155	-3.22477	-3.4159	-5.63715	MET3	ATP sulfurlyase; sulfate assimilation; repressed by Met, Cys, Sfu1, or in fluconazole-resistant isolate; Hog1, caspofungin, white phase-induced; induced on biofilm formation, even in presence of Met and Cys; Spider, F-12/CO2 biofilm induced
C1_13910C_A	-1.10752	-0.863869	-0.784682	-2.15258	-1.72023	MODF	Ortholog(s) have mitochondrion localization
C1_13930W_A	-1.56804	-1.26123	-1.50392	-2.03666	-1.80218	SSK1	Response regulator of two-component system; role in oxidative stress response, cell wall biosynthesis, virulence, hyphal growth on solid media; expressed in hyphae and yeast; peroxisomal targeting sequence (PTS1); Spider biofilm induced
C1_13940W_A	-2.33562	-3.00383	-4.12679	-3.6497	-4.58689	SIM1	Adhesin-like protein; involved in cell wall maintenance, redundant with Sun41; possibly secreted; macrophage-repressed; repressed by Rim101, Cyr1, Ras1; Spider biofilm induced
C1_13950C_A	1.60306	2.05404	1.72218	1.76737	1.42933		Ortholog(s) have Atg8 ligase activity, protein tag activity
C1_14030W_A	0.858268	2.42502	2.90751	1.52361	1.18245		Protein of unknown function; Spider biofilm induced
C1_14060W_A	2.26787	1.35792	1.61907	1.58409	1.66252		Glucan 1,3-beta-glucosidase; regulated by Nrg1, Tup1 and possibly Tac1; induced by NO and during cell wall regeneration; stationary phase enriched; possibly essential (UAU1 method); F-12/CO2 early biofilm induced; flow biofilm repressed
C1_14080W_A	-4.41908	-3.79908	-3.8274	-2.4637	-3.00198		Nucleolar protein; component of the small subunit processome containing the U3 snoRNA; involved in pre-18S rRNA processing; flow model biofilm repressed
C1_14110C_A	-2.12977	-2.1603	-3.52854	-2.75066	-2.70417	RPL4B	Ribosomal protein 4B; repressed upon phagocytosis by murine macrophage; Spider biofilm repressed
C1_14120C_A	-2.98825	-5.96884	-9.06373	-4.31801	-6.97274	RBE1	Pry family cell wall protein; Rim101, Efg1, Ssn6, alkaline repressed; O-glycosylation; no GPI anchor predicted; ketoconazol induced; regulated by Sef1, Sfu1, Hap4; flow model biofilm induced; rat catheter and Spider biofilm repressed
C1_14130W_A	-3.21367	-1.92135	-4.2203	-2.83045	0.264493	FTR1	High-affinity iron permease; required for mouse virulence, low-iron growth; iron, amphotericin B, caspofungin, ciclopirox, Hog1p, Sef1p, Sfu1p, and Hap43p regulated; complements S. cerevisiae ftr1 iron transport; Hap43p-repressed
C1_14160W_A	-1.73869	-1.95884	-1.95592	-3.05099	-3.32736		Ortholog(s) have protein-lysine N-methyltransferase activity, role in peptidyl-lysine monomethylation and cytosol, nucleus localization
C1_14180W_A	0.686406	0.520598	1.54408	1.34716	0.330231		Ortholog of C. dubliniensis CD36 : Cd36_13150, C. parapsilosis CDC317 : CPAR2_700610, Candida tenuis NRRL Y-1498 : CANTEDRAFT_135418 and Debaryomyces hansenii CBS767 : DEHA2B01298g
C1_14190C_A	1.50497	3.03718	2.70628	1.54048	1.11381		Protein phosphatase inhibitor; Hap43-repressed; homozygous Tn insertion decreases colony wrinkling but does not block hyphal growth in liquid media; mutation confers hypersensitivity to toxic ergosterol analog; Spider biofilm induced
C1_14200W_A	-0.892734	-0.623592	-0.374758	-2.07898	-1.5416		Possible Golgi membrane protein; transcript positively regulated by Tbf1; mRNA binds She3
C1_14220C_A	-2.26803	-2.78219	-2.34926	-1.66791	-1.98226	FTR2	High-affinity iron permease; probably interacts with ferrous oxidase; regulated by iron level, ciclopirox olamine, amphotericin B, caspofungin; complements S. cerevisiae ftr1 iron transport defect; Hap43-repressed; Spider biofilm induced
C1_14260C_A	-1.73982	-1.18528	-2.28655	-1.99706	-2.23573	TIF35	Putative translation initiation factor; repressed upon phagocytosis by murine macrophage; Spider biofilm repressed
C1_14280C_A	-1.47032	-2.28772	-3.00187	-3.47565	-2.91436	NPL3	Putative RNA-binding protein; required for normal flow model biofilm growth; nuclear export is facilitated by Hmt1p; transcript upregulated in RHE model of oralcandidiasis; Spider biofilm repressed
C1_14310W_A	-0.981863	-1.28621	-1.39563	-1.9022	-2.29819		Deoxycytidine monophosphate (dCMP) deaminase; role in dUMP and dTMP biosynthesis; Spider biofilm repressed
C1_14390W_A	-1.78218	-1.16522	-1.44864	-1.00628	-1.03994	RPC10	Putative RNA polymerase subunit ABC10-alpha of RNA polymerase complexes I, II, and III; flucytosine induced; Spider biofilm induced
C1_14450C_A	-0.49688	-0.168148	-0.842715	-1.72157	-1.70388		Putative X-Pro aminopeptidase; Spider biofilm repressed
C1_14490C_A	-0.448414	-0.525792	-0.601094	-1.96928	-2.14887	SAM35	Predicted component of the sorting and assembly machinery (SAM complex) of the mitochondrial outer membrane, involved in protein import into mitochondria
C1_14560C_A	-0.674998	-0.291775	-1.87802	-2.86892	-1.78889		Predicted ORF in retrotransposon Zorro2 with similarity to retroviral reverse transcriptase proteins
C1_14570C_A	-1.02045	-0.184958	-1.62563	-2.42536	-1.53142	FGR24	Protein encoded in retrotransposon Zorro2 with similarity to retroviral endonuclease-reverse transcriptase proteins; lacks an ortholog in S. cerevisiae; transposon mutation affects filamentous growth
C2_00010W_A	0.496067	1.77893	0.66686	1.54617	0.395605	TLO5	Member of a family of telomere-proximal genes of unknown function; may be spliced in vivo
C2_00030W_A	-2.00489	-1.66405	-1.13978	-0.687838	-1.3753	RRN3	Protein with a predicted role in recruitment of RNA polymerase I to rDNA; caspofungin induced; flucytosine repressed; repressed in core stress response; repressed by prostaglandins
C2_00070C_A	-5.52542	-4.19574	-2.84569	-2.01462	-2.24257	MPP10	Putative SSU processome and 90S preribosome component; repressed in core stress response; repressed by prostaglandins
C2_00170C_A	-3.37338	-3.39434	-2.49501	-1.92037	-1.87238		Putative molybdopterin-converting factor; fungal-specific (no human or murine homolog)
C2_00180C_A	4.30589	2.18056	1.17529	2.27601	1.23427		Predicted uricase; ortholog of S. pombe SPCC1223.09; Spider biofilm induced
C2_00210W_A	-1.98624	-1.88474	-3.24938	-2.44954	-2.39545	RPL38	60S ribosomal ribosomal protein subunit; genes encoding cytoplasmic ribosomal subunits, translation factors, tRNA synthetases are downregulated upon phagocytosis by murine macrophage
C2_00220C_A	-1.11124	-0.835975	-1.51218	-1.70115	-1.63565		Ortholog(s) have core RNA polymerase II binding transcription factor activity and role in transcription elongation from RNA polymerase II promoter, transcriptional start site selection at RNA polymerase II promoter
C2_00250W_A	1.0018	1.79436	1.77699	1.03423	0.534941	STF2	Protein involved in ATP biosynthesis; repressed in hyphae; repressed by Efg1, Hap43; transcript upregulated in clinical isolates from HIV+ patients with oral candidiasis; rat catheter, flow model and Spider biofilm induced
C2_00300C_A	-1.44605	-1.34271	-1.42895	-1.31036	-2.0863	CKB1	Regulatory subunit of protein kinase CK2 (casein kinase II), beta subunit; null mutants are hypersensitive to caspofungin and hydrogen peroxide medium
C2_00380C_A	-1.75985	-2.11442	-1.63911	-1.55837	-1.73938	RFA1	Putative DNA replication factor A; RNA abundance regulated by cell cycle, tyrosol and cell density
C2_00400C_A	-0.790107	-1.05717	-1.13877	-1.60409	-3.10406		Putative NADH dehydrogenase; repressed by nitric oxide, Hap43p-repressed
C2_00410C_A	-3.6713	-3.00775	-2.07069	-1.2766	-1.88846		Ortholog of S. cerevisiae Ecm16, an essential DEAH-box ATP-dependent RNA helicase specific to the U3 snoRNP required for 18S rRNA synthesis; Hap43-induced; Spider biofilm induced
C2_00510W_A	3.51332	2.0971	1.87033	0.88643	1.36828		Protein of unknown function; S. pombe ortholog SPAC7D4.05 encodes a predicted hydrolase; Hap43-repressed; Spider biofilm induced
C2_00530W_A	-0.696757	-0.315351	1.10896	1.61068	0.243486		Ortholog of Candida albicans WO-1 : CAWG_03833
C2_00590W_A	-1.02344	-1.06899	-1.12088	-1.94932	-1.01715		Ortholog of C. dubliniensis CD36 : Cd36_15550, C. parapsilosis CDC317 : CPAR2_213190, Candida tenuis NRRL Y-1498 : CANTEDRAFT_119026 and Debaryomyces hansenii CBS767 : DEHA2G08514g
C2_00600C_A	-1.08273	-1.08988	-0.445762	-1.4444	-2.78202		Protein with a predicted role in mitochondrial iron metabolism; Hap43-repressed; expression upregulated during growth in the mouse cecum; Spider biofilm induced
C2_00630C_A	2.7846	1.628	1.03312	0.0330261	0.823203		Ortholog(s) have role in allantoin catabolic process and cytosol, nucleus localization
C2_00660C_A	-0.652916	0.591139	2.70387	3.21688	3.99305	SOD4	Cu-containing superoxide dismutase; role in response to host innate immune ROS; regulated on white-opaque switch; ciclopirox olamine induced; caspofungin repressed; SOD1,4,5,6 gene family; yeast-associated; Spider biofilm induced
C2_00670C_A	3.21139	5.42919	5.80659	4.8767	3.46228		Ortholog of Candida albicans WO-1 : CAWG_03846
C2_00680C_A	6.56752	7.9669	7.63807	6.66859	6.56086	SOD5	Cu-containing superoxide dismutase; protects against oxidative stress; induced by neutrophils, hyphal growth, caspofungin, osmotic/oxidative stress; oralpharyngeal candidiasis induced; rat catheter and Spider biofilm induced
C2_00690W_A	0.640526	2.51845	2.23281	0.985178	1.70254		Protein with homology to magnesium-dependent endonucleases and phosphatases; regulated by Sef1, Sfu1, and Hap43; Spider biofilm induced
C2_00750W_A	0.234267	1.31201	2.52858	1.49005	0.0678343		Plasma membrane-associated protein; heterozygous null mutant displays sensitivity to virgineone; Spider biofilm induced
C2_00760C_A	0.0639387	-1.03903	-0.194395	2.20797	2.52651		Proten of unknown function; transcript positively regulated by Sfu1; Hap43 repressed; Spider biofilm induced
C2_00850W_A	-0.878084	-0.980116	-1.51183	-1.78512	-1.34865	MSF1	Putative phenylalanine-tRNA ligase; protein level decreases in stationary phase cultures; Hap43p-repressed gene
C2_00860C_A	3.60348	2.05959	1.53634	1.19975	-1.0839		Protein of unknown function; Spider biofilm induced
C2_00880W_A	-0.876446	-1.65837	-1.32097	-2.17536	-0.643901		Predicted dihydrodiol dehydrogenase; ortholog of S. pombe SPAC513.06c; flow model and rat catheter biofilm repressed
C2_00910W_A	0.239813	2.7255	3.55516	2.05256	0.255823	PGA19	Putative GPI-anchored protein; macrophage-induced gene; mutants are viable
C2_00940W_A	0.021592	1.99915	2.19105	0.926938	-0.293835		Plasma membrane-associated protein; induced in cyr1 or ras1 mutant; induced by hypoxia, ketoconazole and during growth in the mouse cecum; induced in oralpharyngeal candidasis; Spider biofilm induced
C2_00960C_A	-1.72014	0.602753	0.894235	-0.192774	-0.964044	MXR1	Putative methionine sulfoxide reductase; Plc1-regulated; induced by human neutrophils, flucytosine; macrophage regulated (gene induced, protein decreased); possibly adherence-induced; Spider biofilm induced
C2_01000W_A	-0.976378	-2.96501	-4.37136	-3.26197	-7.1653	HGT7	Putative MFS glucose transporter; glucose, fluconazole, Snf3 induced, expressed at high glucose; 20 member C. albicans glucose transporter family; 12 TM regions predicted; flow model biofilm induced; Spider biofilm repressed
C2_01010W_A	0.395483	-3.81502	-4.20847	-3.32521	-3.91328	HGT8	High-affinity glucose transporter of the major facilitator superfamily; 20 members in the C. albicans glucose transporter family; 12 probable membrane-spanning segments; gene has intron; expressed in rich medium; flow model biofilm induced
C2_01020W_A	-0.366172	-1.71805	-1.80067	-0.396174	0.580749	HGT6	Putative high-affinity MFS glucose transporter; 20 family members; induced in core stress response; fluconazole, oralpharyngeal candidasis induced; flow model biofilm induced; Spider biofilm induced
C2_01040W_A	-0.992294	-3.45496	-2.45314	-1.2399	-2.18019		PProtein of unknown function; gene has intron; similar to human BLOC1S2
C2_01070W_A	-3.91265	-3.1389	-2.909	-2.28321	-2.79389		Ortholog(s) have RNA polymerase I activity and role in regulation of cell size, transcription elongation from RNA polymerase I promoter, transcription of nuclear large rRNA transcript from RNA polymerase I promoter
C2_01120W_A	0.468483	2.23886	1.1484	-0.498834	-0.300531	KAR2	Similar to Hsp70 family chaperones; role in translocation of proteins into the ER; induced in high iron; protein present in exponential and stationary growth phase yeast cultures; flow model and Spider biofilm repressed
C2_01170C_A	-0.197104	0.225095	-0.458381	-2.03713	-1.3424		Ortholog(s) have role in Golgi to vacuole transport, ascospore wall assembly, retrograde transport, endosome to Golgi and GARP complex, mitochondrion localization
C2_01200C_A	-1.3067	-0.786511	-1.1781	-1.99205	-1.90805	REG1	Putative protein phosphatase regulatory subunit; Hap43-repressed gene; macrophage/pseudohyphal-induced; possibly regulated upon hyphal formation; flow model biofilm induced
C2_01210C_A	-1.67771	-2.83159	-1.86288	-1.96744	-2.03753	HNM1	Putative choline/ethanolamine transporter; mutation confers hypersensitivity to toxic ergosterol analog; colony morphology-related gene regulation by Ssn6; clade-associated gene expression
C2_01220W_A	-0.693764	-0.742415	-1.26357	-2.02998	-1.85056		Ortholog(s) have structural constituent of nuclear pore activity and role in nuclear pore organization, poly(A)+ mRNA export from nucleus, protein import into nucleus, ribosomal large subunit export from nucleus
C2_01240C_A	-1.48626	-2.60285	-1.49519	-1.26595	-1.09449		Ortholog(s) have DNA helicase activity, role in DNA replication initiation, donor selection, interstrand cross-link repair, mitotic sister chromatid cohesion, negative regulation of DNA recombination and cytosol, nucleus localization
C2_01270W_A	-2.91165	-5.64049	-3.56916	-2.80705	-0.594356	CHA1	Similar to catabolic ser/thr dehydratases; repressed by Rim101; induced in low iron; regulated on white-opaque switch; filament induced; Tn mutation affects filamentation; flow model biofilm induced; Spider biofilm repressed
C2_01330C_A	-0.731969	0.576256	1.30006	0.48075	1.51082	SIR2	Required for wild-type lifespan, asymmetric inheritance of oxidatively damaged proteins, rDNA silencing; regulates phenotypic switch in strain 3153A, not WO-1; partially complements S. cerevisiae sir2 mating defect; Spider biofilm induced
C2_01380W_A	-2.15415	-2.97361	-1.90648	-2.37878	-2.26668	PLB4.5	Phospholipase B; Hog1-induced; regulated by Ssn6; putative GPI-anchor; repressed during cell wall regeneration; clade-associated gene expression; Hap43-induced; rat catheter and Spider biofilm repressed
C2_01400C_A	-1.93986	-3.28884	-1.83599	-1.99473	-1.39282	ESC4	Protein similar to S. cerevisiae Esc4; a protein that represses transposition; transposon mutation affects filamentation; rat catheter biofilm repressed
C2_01410C_A	-0.815085	-2.13049	-1.7848	-1.26911	-0.6646	CLB2	B-type mitotic cyclin (cyclin-dependent protein kinase regulatory subunit); essential; required for wild-type mitotic exit; role in cell polarization; interacts with catalytic subunit Cdk1; Spider biofilm repressed
C2_01430W_A	-1.83292	-1.62444	-2.32477	-2.79798	-2.66134	APT1	Adenine phosphoribosyltransferase; flucytosine induced; repressed by nitric oxide; protein level decreased in stationary phase yeast cultures
C2_01540W_A	1.37772	0.304267	1.73219	4.24033	3.2983		S. pombe ortholog SPCC576.01c is a predicted sulfonate dioxygenase; possibly transcriptionally regulated upon hyphal formation; Spider biofilm induced
C2_01580W_A	-1.88347	-2.54185	-1.89623	-2.71818	-2.01094	REX2	Putative 3'-5' RNA exonuclease with a predicted role in 3'-end processing of U4 and U5 snRNAs, 5S and 5.8S rRNAs; rat catheter biofilm induced
C2_01610C_A	-1.8153	-2.12542	-3.43801	-2.88354	-2.59391	RPS26A	Ribosomal protein; regulated by Nrg1, Tup1; repressed upon phagocytosis by murine macrophage; alternatively spliced intron in 5'-UTR; Spider biofilm repressed
C2_01620W_A	-0.626224	-0.952445	-1.02217	-1.58367	-1.7045	COX4	Putative cytochrome c oxidase subunit IV; Mig1-regulated; macrophage/pseudohyphal-induced gene; macrophage-induced protein; repressed by nitric oxide; 5'-UTR intron; Hap43-repressed
C2_01630W_A	-3.32792	-1.86847	-1.79653	-1.29775	-1.03241		2-hydroxyacid dehydrogenase domain-containing protein; Hap43-repressed gene; induced by alpha pheromone in SpiderM medium
C2_01650W_A	1.79999	3.18925	3.29033	2.32526	2.29781		Ortholog(s) have mRNA (N6-adenosine)-methyltransferase activity, role in mRNA methylation, meiosis, negative regulation of pseudohyphal growth and MIS complex localization
C2_01740C_A	-1.31293	-1.46503	-2.74782	-2.2422	-1.84707		Mitochondrial ribosomal protein of the large subunit; rat catheter biofilm induced
C2_01780W_A	0.23126	1.67949	1.15259	0.554775	0.771487	MSB2	Mucin family adhesin-like protein; cell wall damage sensor; required for Cek1 phosphorylation by cell wall stress; Rim101-repressed; activation releases extracellular domain into medium; Spider biofilm induced
C2_01850W_A	-0.869185	-0.456246	-1.23056	-1.81466	-1.66253	RAD23	S. cerevisiae Rad23 ortholog; binds damaged DNA; Spider biofilm repressed
C2_01970C_A	-0.473355	-1.79104	-2.231	-2.38942	-4.03785	ROD1	Protein similar to S. cerevisiae Rod1;a membrane protein with a role in drug tolerance; repressed by Rgt1; mutant is viable
C2_02020W_A	-0.309581	0.0348318	-0.697146	-1.9414	-1.43998		Ortholog(s) have ubiquitin-specific protease activity
C2_02030W_A	-0.00720993	-0.305227	-1.90745	-1.8873	-3.12085	ARO3	3-deoxy-D-arabinoheptulosonate-7-phosphate synthase; aromatic amino acid synthesis; GCN-regulated; feedback-inhibited by phe if expressed in S. cerevisiae; decreased in stationary phase; flow model biofilm repressed
C2_02050C_A	0.754052	-1.6308	-0.332934	-0.441513	-0.0247375		Ortholog of C. dubliniensis CD36 : Cd36_16850, C. parapsilosis CDC317 : CPAR2_211990, Candida tenuis NRRL Y-1498 : cten_CGOB_00169 and Debaryomyces hansenii CBS767 : DEHA2G03036g
C2_02060C_A	-1.94421	-2.03588	-2.42172	-2.41814	-0.954538	FMO1	Putative oxidoreductase; mutation confers hypersensitivity to toxic ergosterol analog, and to amphotericin B
C2_02100W_A	-0.632865	-0.278002	-1.14507	-1.96991	-1.48614	SNF2	Protein involved in transcriptional regulation; ortholog of S. cerevisiae Snf2p, which is the catalytic subunit of the SWI/SNF chromatin remodeling complex; interacts with Swi1p; SWI/SNF complex is essential for hyphal growth and virulence
C2_02120W_A	-1.51706	-1.60938	-1.05625	-1.17008	-1.30594		Putative mitochondrial RNA polymerase specificity factor; possibly an essential gene, disruptants not obtained by UAU1 method
C2_02160W_A	-1.13042	-1.94321	-1.24359	-3.44735	-1.46113	SAM37	Protein of the mitochondrial outer membrane, component of the Sorting and Assembly Machinery (SAM) involved in insertion of proteins into the outer membrane; mutants show loss of mtDNA
C2_02170W_A	-1.54573	-1.14153	-1.33641	-1.73693	-1.54217		Possible vacuolar protein; Hap43-induced gene
C2_02230C_A	-1.27689	-1.03946	-1.50987	3.14408	2.11848		Protein with a globin-like domain; repressed by alpha pheromone in SpiderM medium; Spider biofilm induced
C2_02310W_A	-0.837087	-1.19365	-1.14392	-1.58616	-2.23884		Plasma membrane-associated protein identified in detergent-resistant membrane fraction (possible lipid raft component); repressed by nitric oxide; predicted transmembrane helix
C2_02360C_A	-0.81672	-0.534993	-0.851108	-1.57673	-2.27158		Ortholog(s) have S-adenosylmethionine-dependent methyltransferase activity, role in protein methylation and cytosol, nucleus localization
C2_02370C_A	-0.511165	-0.337221	-1.38462	-2.20025	-2.48111	HOM2	Aspartate-semialdehyde dehydrogenase; forms a homodimer; conserved in bacteria, archaea, and fungi but not in mammals; ketoconazole-repressed; protein present in exponential and stationary growth phase yeast cultures; GlcNAc-induced protein
C2_02390W_A	-0.55192	1.69466	2.65104	2.19026	1.86884		Protein of unknown function; flow model biofilm induced; Spider biofilm induced; repressed by alpha pheromone in SpiderM medium
C2_02410W_A	1.59372	0.39359	0.318419	-0.456621	0.157799		Plasma membrane-localized protein of unknown function
C2_02420C_A	-2.14982	-2.10053	-1.8913	-2.62611	-2.04667		Protein of unknown function
C2_02430W_A	-6.16383	-5.01922	-4.15015	-2.80215	-3.10195	UTP21	Putative U3 snoRNP protein; Hap43-induce; physically interacts with TAP-tagged Nop1; Spider biofilm induced
C2_02450C_A	-2.40211	-3.01093	-3.66475	-3.285	-2.98597	UTP22	Putative U3 snoRNP protein; Ssr1-induced; repressed by prostaglandins; heterozygous null mutant is resistant to parnafungin
C2_02510W_A	-3.23789	-2.93241	-2.63257	-2.56384	-2.17265	PRS1	Phosphoribosylpyrophosphate synthetase; enzyme of purine, pyrimidine, histidine, and tryptophan biosynthesis; essential; flucytosine induced; macrophage/pseudohyphal-induced
C2_02540W_A	-4.96216	-3.81938	-3.60217	-3.19276	-3.3543		Ortholog of S. cereviaie Rrp5, an RNA binding protein involved in synthesis of 18S and 5.8S rRNAs; Hap43-induced gene
C2_02550C_A	2.54289	3.88956	4.56799	4.74579	3.81022		Protein of unknown function; Spider biofilm induced
C2_02570W_A	2.35738	2.3666	1.43511	1.44378	0.998517		Predicted membrane transporter; member of the drug:proton antiporter (12 spanner) (DHA1) family, major facilitator superfamily (MFS); mRNA binds She3
C2_02590W_A	2.94651	1.10528	-0.233722	0.177936	-0.188136	ZRT2	Zinc transporter; ciclopirox olamine, fluconazole, alkaline repressed; transcript induced by amphotericin B, interaction with macrophages; possibly essential (UAU1 method); induced in oralpharyngeal candidiasis; Spider biofilm induced
C2_02600C_A	1.47239	2.40054	2.32419	0.102286	-0.571099	FGR22	Putative phosphatidylinositol-specific phospholipase C (PI-PLC); predicted type 2 membrane protein; no S. cerevisiae ortholog; role in, and regulated by, filamentation, Hap43p; almost identical to orf19.5797
C2_02610C_A	-2.41581	-2.75629	-2.78685	-2.72532	-3.11395	HGT20	Putative glucose transporter of the major facilitator superfamily; the C. albicans glucose transporter family comprises 20 members; 12 probable membrane-spanning segments; regulated by Nrg1
C2_02640C_A	2.24579	2.86441	1.43068	-0.239364	-1.28342		Has domain(s) with predicted catalytic activity, pyridoxal phosphate binding activity and role in biosynthetic process
C2_02680W_A	-1.63838	-2.48811	-0.827334	-0.485423	-0.93259	PDR17	Fungal-specific protein (no human or murine homolog); role in sensitivity to fluconazole, specifically
C2_02690W_A	-1.78017	-2.45935	-2.73788	-2.39583	-2.96392	SER2	Ortholog(s) have phosphoserine phosphatase activity, role in L-serine biosynthetic process and cytoplasm, nucleus localization
C2_02720W_A	-0.896188	-0.59112	-1.07144	-1.61545	-1.51733		Ortholog(s) have protein transporter activity, role in mRNA export from nucleus and cytoplasm, nucleus localization
C2_02740C_A	-2.53002	-2.50506	-2.71596	-2.25725	-2.78956	HPT1	Putative hypoxanthine-guanine phosphoribosyltransferase; protein abundance affected by URA3 expression in the CAI4 strain background; protein level decreases in stationary phase; Spider biofilm induced
C2_02760W_A	0.396695	1.75243	0.875237	-0.56524	-0.220958	LHS1	Protein similar to S. cerevisiae Hsp70p; predicted Kex2p substrate; possibly essential, disruptants not obtained by UAU1 method; flow model biofilm repressed
C2_02770W_A	-0.65638	-0.45706	-0.681454	-1.50208	-1.58523		Ortholog(s) have pre-mRNA branch point binding activity, role in generation of catalytic spliceosome for first transesterification step, mRNA branch site recognition, mRNA cis splicing, via spliceosome and commitment complex localization
C2_02820C_A	-1.71984	-1.66143	-0.557438	-1.28106	-0.693211		Protein of unknown function; rat catheter and Spider biofilm induced
C2_02830C_A	0.124709	1.50459	0.590431	-0.812547	-0.467415	SGT2	Putative small tetratricopeptide repeat (TPR)-containing protein; protein abundance is affected by URA3 expression in the CAI-4 strain background; Mig1-regulated
C2_02910W_A	0.522476	3.00197	3.28804	1.10153	-1.63282		Ortholog of Debaryomyces hansenii CBS767 : DEHA2E07062g, Spathaspora passalidarum NRRL Y-27907 : SPAPADRAFT_60773 and Candida albicans WO-1 : CAWG_04278
C2_02920W_A	0.870717	1.61816	1.14678	-0.169142	-0.599955		Putative adhesin-like protein; upregulated during growth in the mouse cecum; flow model, rat catheter and Spider biofilm induced
C2_02930C_A	-1.37525	-2.0117	-3.37282	-2.34103	-2.4582		Ortholog of S. cerevisiae Ett1, a nuclear protein that inhibits replication of Brome mosaic virus; early-stage flow model biofilm induced
C2_02940W_A	-1.73182	-0.583644	-0.14548	-0.149142	-1.99662	MET1	Putative uroporphyrin-3 C-methyltransferase, methionine biosynthesis enzyme; upregulated by human whole blood or polymorphonuclear (PMN) cells; Hog1p-induced; fungal-specific (no human or murine homolog); Hap43p-repressed
C2_02950W_A	2.37444	2.97476	1.53302	-0.448336	-1.31232		Putative arylformamidase, enzyme of the NAD biosynthesis pathway; Gcn4p-regulated
C2_02970C_A	-0.0971125	-1.57553	-1.11539	-0.68839	-0.0168228	ALD5	NAD-aldehyde dehydrogenase; decreased expression in fluconazole-resistant isolate, or in hyphae; biofilm induced; fluconazole-downregulated; protein abundance is affected by URA3 expression in the CAI-4 strain; stationary phase enriched
C2_03000C_A	-1.64443	-0.784058	-1.37184	-1.39061	-1.61421		Ortholog(s) have role in maturation of SSU-rRNA and cytoplasm, nucleus localization
C2_03010C_A	-1.47632	-3.04171	-2.07289	-1.18803	0.276803	RNR21	Ribonucleoside-diphosphate reductase; regulated by tyrosol and cell density; ciclopirox olamine, fluconazole or flucytosine induced; regulated by Sef1, Sfu1, and Hap43
C2_03040W_A	1.22878	2.26033	1.96898	0.061966	-1.14641	PLC2	Phosphatidylinositol (PtdIns)-specific phospholipase C (PI-PLC); predicted type 2 membrane protein; role in, and regulated by, filamentation, Nrg1 and Tup1; no mouse systemic virulence role; orf19.5797 and orf19.1586 are almost identical
C2_03070C_A	-1.58035	-0.829435	-1.90143	-1.15996	-0.303453	SMP3	Mannosyltransferase of glycosylphosphatidylinositol (GPI) biosynthesis; catalyzes mannosylation of Man3-GPI precursor; essential for viability; 8-9 transmembrane regions predicted; has HQEXRF motif; functional homolog of S. cerevisiae Smp3p
C2_03080W_A	-1.61775	-1.66281	-1.99929	-2.3497	-1.60292	IDH2	Putative mitochondrial NAD-isocitrate dehydrogenase subunit; induced by ciclopirox; induced in high iron; present in exponential and stationary growth phases; Spider biofilm repressed
C2_03090C_A	-2.8046	-1.63762	-2.24378	-2.50352	-2.36396	ADE8	Putative phosphoribosylglycinamide formyl-transferase, enzyme of amino acid biosynthesis pathway; upregulated in biofilm; S. cerevisiae ortholog is Gcn4p regulated; protein enriched in stationary phase yeast-form cultures
C2_03100W_A	-1.42213	-1.67022	-2.71048	-2.49791	-2.36881	EFT2	Elongation Factor 2 (eEF2); GTPase; essential; highly expressed; target of sordarin antifungals; antigenic in human/mouse; lacks site for regulatory phosphorylation by eEF2 kinase; GCN-regulated; higher protein amount in stationary phase
C2_03120W_A	7.67348	4.13903	3.50242	1.80511	2.20708	AMO1	Putative peroxisomal copper amine oxidase
C2_03160C_A	-3.54897	-3.01748	-2.40769	-1.40298	-1.17946	RNR1	Ribonucleotide reductase large subunit; induced in low iron; transposon mutation affects filamentous growth; farnesol upregulated in biofilm; regulated by cell cycle, tyrosol, cell density; regulated by Sef1, Sfu1, and Hap43
C2_03220C_A	-2.11319	0.195553	-0.311435	-1.29161	-2.21568	STP4	C2H2 transcription factor; induced in core caspofungin response; colony morphology-related gene regulation by Ssn6; induced by 17-beta-estradiol, ethynyl estradiol; rat catheter and Spider biofilm induced
C2_03260W_A	-0.578522	-0.307723	-0.354037	-2.37164	-1.04718		Ortholog(s) have cytosol, nucleus localization
C2_03310C_A	0.112396	0.181347	-0.507201	-0.824527	-2.23809	VPS20	ESCRT III complex protein; role in multivesicular body (MVB) trafficking; required for processing of Rim8; Bcr1-repressed in RPMI a/a biofilms
C2_03350W_A	-1.54052	0.738111	0.613342	2.287	2.39611	PGA17	Putative GPI-anchored protein; exogenously expressed protein substrate for Kex2 processing in vitro; repressed by alpha pheromone in SpiderM medium; macrophage-induced; induced in oralpharyngeal candidiasis; Spider biofilm induced
C2_03370W_A	-1.63852	-2.3827	-1.20103	-2.0411	-2.83555	THI20	Putative trifunctional enzyme of thiamine biosynthesis, degradation and salvage; Spider biofilm induced
C2_03390C_A	1.78494	2.80486	1.52454	-0.0407018	0.357456	HSP78	Heat-shock protein; regulated by macrophage response, Nrg1, Mig1, Gcn2, Gcn4, Mnl1p; heavy metal (cadmium) stress-induced; stationary phase enriched protein; rat catheter and Spider biofilm induced
C2_03410W_A	-1.16673	-1.14154	-1.30288	-1.95101	-1.63207		Ortholog(s) have role in cargo loading into COPII-coated vesicle and COPII vesicle coat, cytosol, mating projection tip localization
C2_03470C_A	-0.530088	-1.25001	-1.2179	-1.86789	-1.85446	COX6	Putative cytochrome c oxidase; flucytosine induced
C2_03520C_A	-3.2825	-2.66532	-2.94892	-3.14712	-3.41745	ADAEC	Protein of unknown function; transcription is specific to white cell type
C2_03540W_A	-2.92655	-2.77475	-2.50192	-2.93093	-3.2171	RAD32	Protein similar to S. cerevisiae protein with role in nucleotide excision repair; down-regulation associated with azole resistance; Hap43p-repressed gene
C2_03560C_A	-1.62669	-1.35111	-2.04162	-2.0246	-1.99423		Ortholog(s) have structural constituent of ribosome activity and mitochondrial large ribosomal subunit localization
C2_03670W_A	0.383264	1.2101	1.36803	1.23205	1.80181	SAP99	Putative secreted aspartyl protease; possible Kex2 substrate; induced by low iron; repressed by alpha pheromone in SpiderM medium; possibly essential (UAU1 method); regulated by Sef1, Sfu1, and Hap43; Spider biofilm induced
C2_03710W_A	-2.78971	3.55705	4.58107	6.18302	2.24157		Ortholog(s) have role in protein N-linked glycosylation, protein O-linked glycosylation, response to stress
C2_03750W_A	0.827769	2.23808	1.64272	0.0471292	-1.07024	YIM1	Protein similar to protease of mitochondrial inner membrane; increased transcription is observed upon benomyl treatment; macrophage-downregulated gene
C2_03790C_A	2.74196	2.89431	2.83587	1.47571	2.21635	ASR3	Adenylyl cyclase and stress responsive protein; induced in cyr1 or ras1 mutant; Spider biofilm induced
C2_03810C_A	-1.86529	-2.02098	-3.30663	-2.77673	-2.50655	RPL21A	Putative ribosomal protein; repressed upon phagocytosis by murine macrophage; Spider biofilm repressed
C2_03820C_A	-2.33097	-2.06794	-3.20969	-2.57103	-2.36896	RPS9B	Predicted ribosomal protein; repressed upon phagocytosis by murine macrophage; transcript possibly regulated upon hyphal formation; Spider biofilm repressed
C2_03830W_A	-1.36312	-1.75455	-2.04325	-2.50739	-2.1028		Putative endoribonuclease; induced by nitric oxide independent of Yhb1p; mutation confers hypersensitivity to aureobasidin A
C2_03900C_A	-0.542825	-0.0991487	-0.774613	-1.92005	-1.73306		Ortholog(s) have role in nucleosome mobilization and Ino80 complex, cytosol localization
C2_03940C_A	-0.0824762	-1.11923	-1.72709	-1.34136	-1.19232	SCH9	Protein kinase; involved in growth control, cell size, resistance to rapamycin, cations, chlamydospore formation, filamentous growth under some conditions, and virulence; prevents hyphal growth in hypoxia at high CO2; Spider biofilm induced
C2_03950W_A	-0.923955	-1.36246	-1.8069	-1.98968	-1.4808		Putative ribosomal protein, large subunit, mitochondrial precursor; repressed by prostaglandins; Spider biofilm repressed
C2_03960W_A	-1.9262	-1.90977	-3.10864	-2.56868	-2.39751	RPL39	Ribosomal protein L39; transcript induced upon germ tube formation; colony morphology-related gene regulation by Ssn6; Hap43-induced
C2_03990W_A	-1.43701	-1.71741	-1.94236	-2.16582	-1.90812	GCD7	Putative translation initiator; downregulated in the presence of human whole blood or polymorphonuclear (PMN) cells
C2_04000C_A	-2.65807	0.717639	3.11263	1.70523	2.20625		Protein of unknown function; Spider biofilm induced
C2_04010C_A	2.83553	7.84248	8.49448	7.58923	6.6826	HSP21	Small heat shock protein; role in stress response and virulence; fluconazole-downregulated; induced in cyr1 or ras1 mutant; stationary phase enriched protein; detected in some, not all, biofilm extracts; Spider biofilm induced
C2_04030C_A	-0.656838	-0.634625	-1.02843	-1.56417	-2.03558		Ortholog(s) have role in lipoate biosynthetic process and mitochondrion localization
C2_04050C_A	0.384314	2.6642	1.64561	0.674152	0.730852	DCK1	Putative guanine nucleotide exchange factor; required for embedded filamentous growth; activates Rac1; has a DOCKER domain; similar to adjacent DCK2 and to S. cerevisiae Ylr422wp; regulated by Nrg1; Spider biofilm induced
C2_04080W_A	-2.56153	-1.45842	-3.64666	-2.79407	-2.66119		Protein of unknown function; mutants are viable; Hap43-induced gene; oxidative stress-induced via Cap1; rat catheter and Spider biofilm induced
C2_04090W_A	1.01356	4.92853	3.25056	3.78085	3.56255		Ortholog of C. dubliniensis CD36 : Cd36_18730, C. parapsilosis CDC317 : CPAR2_212510, Candida tenuis NRRL Y-1498 : CANTEDRAFT_135843 and Debaryomyces hansenii CBS767 : DEHA2D06732g
C2_04120C_A	-6.59959	-4.91195	-5.46894	-3.284	-3.67313		Ortholog(s) have role in maturation of LSU-rRNA from tricistronic rRNA transcript (SSU-rRNA, 5.8S rRNA, LSU-rRNA) and nucleolus, preribosome localization
C2_04190C_A	0.39437	0.903686	1.6435	0.976085	0.746888	UGA1	Putative GABA transaminase; transcription regulated by Mig1 and Tup1; stationary phase enriched protein; rat catheter and Spider biofilm induced
C2_04200W_A	-1.55644	-0.749029	-0.900507	-1.01949	-1.21526	TBF1	Essential transcription factor; induces ribosomal protein genes and the rDNA locus; acts with Cbf1 at subset of promoters; recruits Fhl1 and Ifh1 to promoters; role is analogous to that of S. cerevisiae Rap1; Spider biofilm induced
C2_04230W_A	1.40277	2.04876	0.360095	-0.738823	-1.48183	BAT21	Putative branched chain amino acid aminotransferase; regulated by Gcn4, Gcn2; induced in response to amino acid starvation (3-aminotriazole treatment); early-stage flow model biofilm formation
C2_04240C_A	-1.01128	-0.92398	-1.04674	-2.21793	-2.35922	HYM1	Protein of RAM cell wall integrity signaling network; involved in regulation of Ace2 activity and cellular morphogenesis; role in cell separation, azole sensitivity; required for hyphal growth
C2_04350C_A	-2.26657	-2.28698	-2.10858	-2.09729	-1.96249	SUV3	RNA helicase; mitochondrial RNA catabolism; required for chlamydospore formation, embedded hyphal growth, wild-type respiratory growth, alkaline-induced morphogenesis and SD or Spider biofilm formation; rat catheter biofilm induced
C2_04360W_A	-0.681244	-1.17002	-1.52727	-1.48015	-1.32038		Protein kinase of unknown function; mutants are viable
C2_04370W_A	-1.97206	-1.71595	-2.07896	-2.08166	-2.44643		Protein of unknown function; Hap43-induced gene
C2_04400W_A	1.8553	1.94157	1.24823	0.070938	0.303342		Protein of unknown function; mutants are viable; rat catheter and Spider biofilm induced
C2_04460W_A	1.57837	1.63551	-0.602366	-1.27443	-2.67685	LYS22	Putative homocitrate synthase; repressed by nitric oxide and by hypoxia; protein level decreases in stationary phase cultures; induced by ketoconazole, Spider biofilm induced; flow model biofilm repressed
C2_04470W_A	-0.881218	-0.234316	-0.017473	0.649471	1.52547	ADH3	Putative NAD-dependent (R,R)-butanediol dehydrogenase; regulated by white-opaque switch; induced by nitric oxide independent of Yhb1; Spider biofilm induced
C2_04480W_A	0.92903	1.34881	1.68275	1.71081	1.74988		Has domain(s) with predicted oxidoreductase activity, transferase activity, transferring acyl groups other than amino-acyl groups, zinc ion binding activity and role in oxidation-reduction process
C2_04510W_A	-1.7147	-1.39541	-1.30745	-1.07563	-1.53805	RIM2	Putative mitochondrial carrier protein; induced by alpha pheromone in SpiderM medium; Spider biofilm induced
C2_04550C_A	-1.09481	-1.16627	-1.15107	-1.86765	-2.82135	NDH51	Nicotinamide adenine dinucleotide dehydrogenase complex I subunit of the mitochondrial electron transport chain; required for wild-type filamentous growth; alkaline repressed; Hap43-repressed; Spider biofilm repressed
C2_04570W_A	-5.90427	-5.19484	-4.77256	-3.03534	-3.09164		Ortholog(s) have role in nuclear division, rRNA processing and mitotic spindle pole body, nuclear periphery, nucleolus, preribosome, large subunit precursor localization
C2_04590C_A	-0.562171	-0.876334	-0.864092	-1.31708	-2.02605	QCR8	Putative ubiquinol cytochrome c reductase; macrophage and pseudohyphal-induced protein; colony morphology-related gene regulation by Ssn6; Hap43-repressed; Spider biofilm repressed
C2_04600C_A	-1.94535	-2.12196	-3.26878	-3.0094	-2.60708	RPL17B	Ribosomal protein L17; mutation confers hypersensitivity to 5-FU, tubercidin; repressed upon phagocytosis by macrophage; Hap43-induced; Spider biofilm repressed
C2_04660C_A	-0.944219	-0.479048	-0.889781	-2.07329	-1.32945	YAK1	Predicted serine-threonine protein kinase; involved in hyphal growth regulation and biofilm formation; flow model biofilm induced; induced in core caspofungin response
C2_04680W_A	-1.06902	-1.31792	-2.13168	-1.802	-1.69539	TIM17	Predicted component of the Translocase of the Inner Mitochondrial membrane (TIM23 complex), involved in protein import into mitochondria
C2_04750W_A	-1.85809	-0.818594	-0.5948	-2.08373	-1.70623		Ortholog of C. dubliniensis CD36 : Cd36_19320, C. parapsilosis CDC317 : CPAR2_209670, Candida tenuis NRRL Y-1498 : CANTEDRAFT_113478 and Debaryomyces hansenii CBS767 : DEHA2C15136g
C2_04760W_A	-1.11735	-0.778882	-1.10961	-1.98667	-1.53895	KIC1	Member of the GCK-III subfamily of eukaryotic Ste20p kinases; in RAM cell wall integrity signaling network; role in cell separation, azole sensitivity; required for hyphal growth; constitutive expression is MTL, white-opaque independent
C2_04770W_A	-0.553275	-0.88814	-1.54013	-1.68464	-1.32285		Ortholog(s) have role in endoplasmic reticulum organization, histone exchange and Swr1 complex, mitochondrion localization
C2_04790C_A	-1.26564	-1.63083	-1.50989	-2.00763	-1.65063		Ortholog(s) have structural constituent of ribosome activity, role in mitochondrial translational initiation and mitochondrial small ribosomal subunit localization
C2_04820W_A	-1.65403	-2.70356	-1.6224	-2.35812	-2.68302		Ortholog(s) have rRNA (guanine-N1-)-methyltransferase activity, role in rRNA modification and endoplasmic reticulum, mitochondrion localization
C2_04860W_A	-1.50152	-2.67929	-1.53553	-1.10527	-1.3076	PZF1	C2H2 transcription factor; Hap43-induced; rat catheter and Spider biofilm induced
C2_04870C_A	-0.376644	-0.418567	-1.25757	-1.76098	-1.30647		Putative THO complex subunit; possibly an essential gene, disruptants not obtained by UAU1 method; protein newly produced during adaptation to the serum
C2_04940C_A	2.4505	4.29713	3.9745	2.62703	3.1726	ITR1	MFS inositol transporter; uptake of exogenous inositol; 12 transmembrane motifs; expressed in rich medium; fluconazole, caspofungin repressed; possibly essential (UAU1 method); flow model, rat catheter and Spider biofilm induced
C2_04950C_A	-1.00676	-1.29056	-1.59308	-1.88705	-2.54637	CYT1	Cytochrome c1; induced in high iron; alkaline repressed; possibly an essential gene, disruptants not obtained by UAU1 method; Hap43-repressed; Spider biofilm repressed
C2_04960C_A	-0.796266	-1.90362	-1.02865	-2.32155	-1.83291		Protein of unknown function; Spider biofilm induced
C2_05000C_A	-1.56793	-1.72393	-2.21925	-2.22596	-1.82104	MRPL10	Putative mitochondrial large subunit ribosomal protein; colony morphology-related gene regulation by Ssn6
C2_05030C_A	-0.31628	1.54464	0.842207	0.165897	0.0700045	RHO3	Putative Rho family GTPase; possible substrate of protein farnesyltransferase and geranylgeranyltransferase type I; greater transcription in hyphal form than yeast form; plasma membrane-localized
C2_05050C_A	-2.03437	-2.74948	-1.63375	-1.56183	-1.63186		Ortholog(s) have acetylglucosaminyltransferase activity, role in protein N-linked glycosylation and Golgi medial cisterna localization
C2_05060C_A	1.06798	2.29158	2.9992	3.13394	2.01852		Putative sulfiredoxin; regulated by Tsa1, Tsa1B in minimal media at 37 degrees C; flow model biofilm induced; Spider biofilm induced
C2_05070W_A	-0.543033	0.436873	-0.617123	0.385682	2.44114	FRE9	Ferric reductase; alkaline induced; ciclopirox olamine; Hap43-induced
C2_05080C_A	-1.91766	-2.28926	-2.57947	-2.48549	-1.15416		Predicted nucleolar S-adenosylmethionine-dependent rRNA methyltransferase; Spider biofilm induced
C2_05090W_A	-4.7771	-4.4011	-3.73497	-2.49268	-3.05438	MAK5	Putative nucleolar DEAD-box RNA helicase; oxidative stress-repressed via Cap1; repressed by prostaglandins
C2_05100C_A	-1.85659	-0.902449	-1.74592	-2.24359	-2.09483	ERF1	Putative translation release factor 1, which interacts with stop codons and promotes release of nascent peptides from ribosomes; Hap43p-induced gene
C2_05130W_A	0.889172	2.62766	2.22793	0.565205	0.432499		Putative protein of unknown function; Hap43p-repressed gene
C2_05160C_A	-5.06883	-4.68755	-3.98258	-2.69637	-3.20535		Ortholog(s) have mRNA 3'-UTR binding, translation repressor activity, nucleic acid binding activity, role in negative regulation of translation, ribosomal large subunit biogenesis and large ribosomal subunit, nucleolus localization
C2_05180W_A	5.85607	5.27126	0.851074	2.38976	0.77912	WH11	White-phase yeast transcript; expression in opaques increases virulence/switching; mutant switches as WT; Hap43, hypoxia, ketoconazol induced; required for RPMI biofilm; Bcr1-induced in RPMI a/a biofilm; rat catheter, Spider biofilm induced
C2_05190W_A	-0.838531	-2.46712	-1.29014	-0.643449	-0.944091	CDC21	Putative thymidylate synthase; flucytosine induced; rat catheter biofilm repressed; Spider biofilm repressed
C2_05230C_A	-5.12484	-3.61501	-4.6016	-2.87374	-3.35082	RPF2	Putative pre-rRNA processing protein; Hap43p-induced gene; mutation confers hypersensitivity to 5-fluorocytosine (5-FC), 5-fluorouracil (5-FU), and tubercidin (7-deazaadenosine)
C2_05250C_A	-0.554532	-0.71551	-2.47235	-2.765	-0.764254	AAT1	Aspartate aminotransferase; soluble protein in hyphae; macrophage-induced protein; alkaline upregulated; amphotericin B repressed; gene used for strain identification by multilocus sequence typing; farnesol-, Hap43p-induced; GlcNAc-induced
C2_05270W_A	-2.37179	-1.81671	-2.00048	-1.91967	-2.36965		Transportin or cytosolic karyopherin beta; Spider biofilm induced
C2_05300C_A	-1.67177	-2.09575	-2.25208	-2.0036	-1.87562		S. cerevisiae ortholog Mrps35p is a structural constituent of ribosome and localizes to mitochondrial small ribosomal subunit; the snoRNA CD39 is encoded within the MRPS35 intron
C2_05340C_A	-2.69566	-2.04063	-2.57919	-2.55261	-2.80815	RPC40	Putative RNA polymerase; protein level decreases in stationary phase cultures; Hap43p-induced gene
C2_05360C_A	0.615723	3.19829	2.59707	0.701491	0.720629	BIO32	Putative class III aminotransferase with a predicted role in biotin biosynthesis; Spider biofilm induced
C2_05370C_A	-1.88433	-1.25581	-2.00033	-2.47483	-2.13653	RXT3	Putative transcriptional repressor
C2_05410W_A	-1.72152	-1.87538	-3.10871	-2.71919	-2.35804		Ribosomal 60S subunit protein L31B; Spider biofilm repressed
C2_05440W_A	-0.971879	-0.83528	-0.54262	-1.92564	-0.772749	PEX6	Ortholog(s) have ATPase activity, protein heterodimerization activity, role in fatty acid metabolic process, protein import into peroxisome matrix, receptor recycling, replicative cell aging and cytosol, nucleus, peroxisome localization
C2_05450C_A	-1.84738	-2.59637	-1.04746	-3.16005	-2.61441	MDJ2	Predicted component of the mitochondrial import motor; involved in protein import into mitochondrial matrix; early-stage flow model biofilm induced
C2_05460W_A	-0.474692	-0.765353	-2.24483	-1.85431	-2.80764	CDC19	Pyruvate kinase at yeast cell surface; Gcn4/Hog1/GlcNAc regulated; Hap43/polystyrene adherence induced; repressed by phagocytosis/farnesol; hyphal growth role; stationary phase enriched; flow model biofilm induced; Spider biofilm repressed
C2_05470W_A	-1.18994	-1.42149	-2.0151	-1.93223	-1.89003	COQ5	Putative methyltransferase of ubiquinone biosynthesis; regulated by Gcn4; repressed by amino acid starvation (3-AT), Hap43; induced upon adherence to polystyrene; Spider biofilm repressed
C2_05520W_A	-1.76127	-2.21665	-2.88783	-2.33463	-2.23961		Ortholog(s) have protein-lysine N-methyltransferase activity, role in peptidyl-lysine dimethylation, vesicle-mediated transport and cytosol, nucleus localization
C2_05530C_A	-0.625948	-0.356652	-1.03591	-1.67104	-2.06862		Ortholog(s) have role in protein export from nucleus, regulation of chromatin silencing at telomere, ribosomal small subunit export from nucleus and cytosol, nuclear pore localization
C2_05610C_A	-1.70502	-2.00648	-3.35609	-2.98603	-2.61166	RPS8A	Small 40S ribosomal subunit protein; induced by ciclopirox olamine; repressed upon phagocytosis by murine macrophage; 5'-UTR intron; Hap43-induced; Spider biofilm repressed
C2_05640W_A	-3.99786	-2.76872	-3.54314	-3.64195	-3.45849		Putative helix-loop-helix (HLH) transcription factor with a role in filamentous growth
C2_05690C_A	-2.58898	-1.76958	-2.33839	-3.45251	-3.15609	YTH1	Putative mRNA cleavage and polyadenylation specificity factor; transcription is regulated upon yeast-hyphal switch; decreased expression in hyphae compared to yeast-form cells; fluconazole or flucytosine induced
C2_05710C_A	-1.81779	-1.92829	-3.17903	-2.86869	-2.53974		Ribosomal 60S subunit protein; Spider biofilm repressed
C2_05750W_A	-8.14884	-10.0986	-5.9038	-3.34087	-4.02182		Ortholog(s) have rRNA binding activity, role in maturation of LSU-rRNA from tricistronic rRNA transcript (SSU-rRNA, 5.8S rRNA, LSU-rRNA), ribosomal large subunit export from nucleus and nucleolus localization
C2_05820W_A	-1.36007	-2.41449	-0.982992	-1.69612	-2.37049		Protein of unknown function; Hap43-repressed gene
C2_05830C_A	-2.34819	-1.53839	-2.02721	-1.24008	-0.810885		Putative chaperone protein; role in the assembly of box H/ACA snoRNPs and thus for pre-rRNA processing; Spider biofilm induced
C2_05840W_A	-3.0729	-2.26324	-2.17602	-2.04968	-2.05641		Predicted diphthamide biosynthesis protein; Spider biofilm induced
C2_05890C_A	1.54823	2.15143	-0.191938	-1.337	-1.76345	IDP1	Putative isocitrate dehydrogenase; transcriptionally induced by interaction with macrophage; alkaline induced; Spider biofilm repressed
C2_05950C_A	0.328385	1.36949	2.36994	1.32497	1.54431	TES15	Putative acyl-CoA thioesterase; Hap43-repressed; Spider biofilm induced
C2_05990C_A	1.38648	2.95843	3.51832	2.80663	3.12422		Predicted thioesterase/thiol ester dehydrase-isomerase; Spider biofilm induced
C2_06070W_A	1.42457	1.65811	2.01704	1.18328	1.56861	FAA2-1	Predicted long chain fatty acid CoA ligase; upregulated upon phagocytosis; induced by nitric oxide independent of Yhb1
C2_06100W_A	-0.411315	1.9396	0.771438	-0.792494	-0.744549	PMT4	Protein mannosyltransferase; required for WT cell wall composition and virulence in mice; roles in hyphal growth and drug sensitivity; one of 5 family members; Axl2 a substrate; Spider biofilm repressed; Bcr1-repressed in RPMI a/a biofilm
C2_06130W_A	-1.68149	-1.65674	-1.24086	-0.477692	-0.537024		Ortholog(s) have role in DNA repair, DNA replication checkpoint, establishment of mitotic sister chromatid cohesion, maintenance of DNA repeat elements, meiotic chromosome segregation, replication fork arrest, replication fork protection
C2_06170C_A	-1.99121	-1.99039	-1.61681	-2.2539	-3.55342	ECM17	Putative sulfite reductase beta subunit; role in cell wall biogenesis; regulated by Tsa1/Tsa1B in H2O2 stress; Gcn4-regulated; Tbf1-activated; Hap43-repressed; Spider, flow, F-12/CO2 model biofilm induced
C2_06190W_A	0.488182	-0.0157592	-0.940148	-1.82816	-1.93188	ILV1	Putative threonine dehydratase; regulated by Gcn4 and Gcn2; induced by amino acid starvation (3-AT); protein present in yeast exponential and stationary phase cultures; early-stage flow model biofilm induced
C2_06210C_A	-0.0645075	-0.570116	-1.75868	-2.13336	-2.30609	SER1	Putative 3-phosphoserine aminotransferase; predicted role in serine and glycine biosynthesis; protein present in exponential and stationary yeast growth phases; Spider biofilm repressed
C2_06230W_A	-1.15501	-1.26124	-1.70126	-1.74896	-1.873		Putative endoribonuclease; heterozygous null mutant exhibits hypersensitivity to parnafungin and cordycepin in the C. albicans fitness test
C2_06260W_A	0.842377	1.79071	0.562904	1.17224	0.575757		Ortholog(s) have mitochondrion localization
C2_06310C_A	-1.20272	-1.11144	-1.49488	-1.79661	-1.70253	GSP1	Small RAN G-protein; essential; no prenylation predicted; can rescue S. cerevisiae gsp1 viability; macrophage/pseudohyphal-induced; transcript not regulated by white-opaque, yeast-hypha switching; GlcNAc-induced; Spider biofilm repressed
C2_06320W_A	0.776402	1.98396	1.02498	0.149861	-0.0793242		Putative RNA-binding protein; induced by alpha pheromone in SpiderM medium
C2_06330C_A	-1.04451	-1.5247	-1.93278	-1.77172	-1.14178	AVT1	Putative vacuolar transporter; promoter bound by a1p and alpha2p by ChIP-chip analysis
C2_06360C_A	-5.07422	-4.92934	-4.13542	-2.02224	-3.60142	MAK16	Putative constituent of 66S pre-ribosomal particles; Hap43-induced; repressed by prostaglandins; Spider biofilm induced
C2_06370C_A	1.01493	1.86052	1.83314	-0.162293	0.552884	SCP1	Putative cortical actin cytoskeleton protein; constitutive expression independent of MTL or white-opaque status
C2_06390C_A	-2.76273	-3.84716	-4.24145	-2.85678	-3.13898	IMH3	Inosine monophosphate (IMP) dehydrogenase; enzyme of GMP biosynthesis; target of mycophenolic acid and mizoribine monophosphate; antigenic during infection; repressed in core stress response; snoRNA snR54 encoded within IMH3 intron
C2_06440C_A	0.694433	1.70293	0.130538	-0.779146	0.512916		Protein with homology to peroxisomal membrane proteins; Sef1p-, Sfu1p-, and Hap43p-regulated gene
C2_06460W_A	-2.73213	-2.87592	-1.93223	-2.00761	-5.804	RTA3	Similar to S. cerevisiae Rta1 (role in 7-aminocholesterol resistance) and Rsb1 (flippase); putative drug-responsive regulatory site; induced by fluphenazine, estradiol, ketoconazole, caspofungin; rat catheter biofilm induced
C2_06470W_A	-0.313545	1.81817	1.85615	0.672056	-1.6581	RTA2	Flippase; sphingolipid long chain base release; mediates calcineurin-dependent resistance to azoles; stress-associate; Plc1, Ca2+, calcineurin-regulated; ketoconazole, caspofungin induced; Spider biofilm induced; flow biofilm repressed
C2_06480W_A	-1.17891	-1.72165	-1.67643	-1.37257	-2.16277		Ortholog(s) have tRNA (guanine) methyltransferase activity, role in tRNA methylation and cytoplasm, nucleolus localization
C2_06520C_A	-2.42346	-2.70363	-1.71935	-2.35503	-2.00964		Putative thiamine transmembrane transporter; Spider biofilm induced
C2_06540C_A	-0.379842	-0.365978	-1.10505	-2.01679	-1.73207	SPF1	P-type calcium-transporting ATPase, involved in control of calcium homeostasis, response to ER stress, hyphal growth, biofilm formation and virulence
C2_06630C_A	2.58675	4.37675	5.08111	3.04562	2.67251		Ortholog of C. parapsilosis CDC317 : CPAR2_104640 and Candida orthopsilosis Co 90-125 : CORT_0B05695
C2_06640C_A	-1.34774	-1.38485	-2.43803	-2.64132	-2.35699	VAS1	Putative tRNA-Val synthetase; genes encoding ribosomal subunits, translation factors, and tRNA synthetases are downregulated upon phagocytosis by murine macrophage
C2_06660W_A	-2.25591	-3.59202	-2.45307	-3.6082	-1.84892		Ortholog(s) have role in exonucleolytic trimming to generate mature 3'-end of 5.8S rRNA from tricistronic rRNA transcript (SSU-rRNA, 5.8S rRNA and LSU-rRNA), more
C2_06680W_A	-2.37173	0.0245808	0.504229	0.0705213	1.07196	FRP3	Putative ammonium transporter; upregulated in the presence of human neutrophils; fluconazole-downregulated; repressed by nitric oxide; Spider biofilm induced; rat catheter biofilm repressed
C2_06790W_A	-1.1042	-1.52734	0.0572379	-1.49039	-0.85053		Putative pre-mRNA-splicing factor; decreased transcription is observed upon benomyl treatment
C2_06810C_A	-1.81706	-1.86468	-3.32705	-2.73569	-2.43039	RPL11	Ribosomal protein; repressed by phagocytosis; colony morphology-related gene regulation by Ssn6; Hap43-induced; Spider biofilm repressed
C2_06820C_A	-0.270843	0.248637	-0.282676	-1.77179	-1.06404	PRE2	Putative proteasome beta-5 subunit; macrophage-induced protein
C2_06850W_A	-3.01382	-1.27774	-1.70695	-2.3245	-2.52588		Ortholog of Slx9 required for pre-rRNA processing; associated with 90S pre-ribosome and 43S small ribosomal subunit precursor, interacts with U3 snoRNA in S. cerevisiae; gene has intron; Spider biofilm induced
C2_06870C_A	0.606951	0.0745602	1.07081	1.58596	3.19465	PST1	Putative 1,4-benzoquinone reductase; hyphal-induced; regulated by Cyr1, Ras1, Efg1, Nrg1, Rfg1, Tup1; Hap43-induced; Spider biofilm induced
C2_06890C_A	3.9696	2.10494	1.2559	-0.481196	-1.32482		Similar to oxidoreductases and to S. cerevisiae Yjr096wp; Sfu1 repressed; induced by benomyl treatment, Ssr1; Hap43-repressed; flow model biofilm repressed
C2_06940C_A	1.44761	1.56054	1.5924	-0.209957	0.219785	ARE2	Acyl CoA:sterol acyltransferase; uses cholesterol and oleoyl-CoA substrates; protoberberine derivative drug inhibits enzyme activity; ketoconazole-induced; Hap43-repressed; flow model biofilm induced; Spider biofilm induced
C2_06950C_A	-1.16478	-1.26345	-1.89869	-1.7164	-1.44025		Putative metalloprotease of the mitochondrial inner membrane; expression downregulated in an ssr1 null mutant
C2_06960W_A	-1.97181	-1.73568	-2.71535	-1.78625	-1.64082	SPE3	Putative spermidine synthase; predicted role in pantothenate and spermidine biosynthesis; Spider biofilm repressed
C2_06970W_A	-1.802	-2.73494	-3.65689	-3.13201	-3.85395	AAH1	Adenine deaminase; purine salvage and nitrogen catabolism; colony morphology-related regulation by Ssn6; Hog1, CO2-induced; chlamydospore formation repressed in C. albicans and C. dubliniensis; rat catheter and F-12/CO2 biofilm induced
C2_06990W_A	-0.143481	-1.11406	-1.0704	1.65228	1.97242		Protein of unknown function; expression regulated by white-opaque switch; repressed by alpha pheromone in SpiderM medium; Spider biofilm induced
C2_07030C_A	-1.16007	-1.3905	-2.09273	-1.97299	-2.12783		Ortholog(s) have structural constituent of ribosome activity and mitochondrial large ribosomal subunit localization
C2_07060W_A	-1.47317	-1.83823	-0.966375	-1.19498	-1.55229		Ortholog(s) have RNA binding activity, role in mRNA splicing, via spliceosome and U2 snRNP, U2-type prespliceosome, cytosol localization
C2_07070W_A	0.595538	0.492811	1.58737	1.08802	0.543259		Protein similar to quinone oxidoreductases; induced by benomyl treatment, nitric oxide; oxidative stress-induced via Cap1; stationary-phase enriched protein; Spider biofilm induced
C2_07100W_A	-0.818334	-0.348118	-0.892	-1.84151	-1.61058		Ortholog(s) have role in positive regulation of transcription from RNA polymerase II promoter in response to amino acid starvation and SWI/SNF complex, cytosol localization
C2_07110C_A	-1.94607	-1.72989	-3.04359	-2.08483	-2.61645		Ortholog(s) have ATPase activity, DNA binding, nucleosome binding activity, role in chromatin remodeling and Isw1 complex localization
C2_07120W_A	-1.6739	-0.742644	-0.885925	-0.990821	-0.963223	RFA2	Putative DNA replication factor A; RNA abundance regulated by cell cycle, tyrosol and cell density
C2_07130C_A	-0.187493	-1.05446	-1.40371	-1.94391	-1.36382	RCK2	Predicted MAP kinase-activated protein kinase, similar to S. cerevisiae serine/threonine protein kinase Rck2p; induced by osmotic stress via Hog1p; macrophage/pseudohyphal-repressed; mutants are sensitive to rapamycin
C2_07140W_A	1.61374	1.7645	1.25592	-0.0331288	0.134824		Putative 3-phosphoserine phosphatase; induced by benomyl or in azole-resistant strain that overexpresses MDR1; early-stage flow model biofilm induced; Spider biofilm repressed
C2_07160W_A	-1.18487	-2.11489	-1.99098	-2.17991	-0.710945	SMF12	Ortholog of S. cerevisiae Smf1; manganese transporter; Gcn4-regulated; Hap43, alkaline induced; caspofungin repressed; mutants are viable
C2_07190C_A	-1.88998	-1.77312	-2.19455	-2.12191	-2.25464		Putative mitochondrial ribosomal protein; predicted role in aerobic respiration; Spider biofilm repressed
C2_07270W_A	1.19891	1.72262	0.598932	-0.650768	-0.631359		Protein with an FMN-binding domain; Hap43-repressed; flow model biofilm induced
C2_07290W_A	-2.09466	-1.82271	-2.5061	-1.83511	-2.04487		Putative deoxyhypusine hydroxylase; ketoconazole-induced; protein level decreases in stationary phase cultures; required for biofilm formation; Spider biofilm repressed
C2_07300C_A	-2.96567	-2.0025	-1.87102	-1.87132	-2.42938	RPA12	Putative DNA-directed RNA polymerase I; induced upon adherence to polystyrene
C2_07310W_A	-1.18841	-0.561	-1.23846	-2.00343	-1.84042	CCT5	T-complex protein 1, epsilon subunit; protein present in exponential and stationary growth phase yeast cultures; Spider biofilm repressed
C2_07340W_A	-3.67265	-2.96959	-2.08377	-2.27684	-2.34511	NOC4	Putative nucleolar protein; Hap43-induced; mutation confers resistance to 5-fluorocytosine (5-FC), 5-fluorouracil (5-FU), and tubercidin (7-deazaadenosine); Spider biofilm induced
C2_07380W_A	-0.631222	-0.18916	-1.40609	-2.15949	-1.54768	SSC1	Heat shock protein; at yeast-form cell surface, not hyphae; antigenic; Gcn4-regulated; induced by amino acid starvation (3-AT) or by adherence to polystyrene; macrophage-repressed; sumoylation target; possibly essential
C2_07400C_A	1.76292	1.37493	1.31732	0.825467	0.892606	APR1	Vacuolar aspartic proteinase; transcript equivalent in yeast-form and mycelial cells but is elevated at lower growth temperatures; upregulated iby human neutrophils; protein enriched in stationary phase; Spider biofilm induced
C2_07410W_A	-1.67796	-2.52723	-1.88031	-1.30326	-2.31038		Ortholog(s) have role in medium-chain fatty acid biosynthetic process
C2_07420W_A	-1.13049	0.211302	-0.752132	-2.0344	-1.56696		Putative phosphoglycerate mutase family protein; stationary phase enriched protein; early-stage flow model biofilm induced; Spider biofilm repressed
C2_07450C_A	-3.99756	-3.27718	-3.28305	-2.2868	-3.65171	RCL1	Putative U3-containing 90S preribosome processome complex subunit; Hap43-induced; essential; S. cerevisiae ortholog is essential; represses in core stress response;
C2_07540W_A	-0.408095	-0.645808	-0.71521	-1.48291	-2.50293		Protein of unknown function; Hap43-repressed gene; repressed by nitric oxide
C2_07550W_A	-0.740082	-0.94978	-1.00104	-1.59398	-2.39823		Plasma membrane protein; repressed by nitric oxide
C2_07610C_A	-0.23904	-0.233479	-0.556999	-1.8152	-2.08999		Ortholog(s) have role in ribosome-associated ubiquitin-dependent protein catabolic process and RQC complex, cytosol, cytosolic large ribosomal subunit localization
C2_07620W_A	4.70981	3.48871	5.63767	3.48962	3.11361		Has domain(s) with predicted Rho guanyl-nucleotide exchange factor activity, role in regulation of Rho protein signal transduction and intracellular localization
C2_07630C_A	6.59941	4.17382	4.80813	4.10531	3.84966		Possible stress protein; increased transcription associated with CDR1 and CDR2 overexpression or fluphenazine treatment; regulated by Sfu1, Nrg1, Tup1; stationary phase enriched protein; Spider biofilm induced
C2_07660W_A	-1.62337	-1.6306	-1.00743	-0.643308	-0.779293	PDS5	Putative protein with a predicted role in establishment and maintenance of sister chromatid condensation and cohesion; cell-cycle regulated periodic mRNA expression
C2_07680W_A	-1.7766	-1.71728	-2.39817	-1.77387	-2.0791		Ortholog(s) have structural constituent of ribosome activity and mitochondrial large ribosomal subunit localization
C2_07720C_A	0.84163	2.59645	2.7237	2.63511	2.8182		Protein of unknown function; Spider biofilm induced
C2_07750W_A	0.243521	1.05963	1.56601	0.414702	0.972421	RHO2	Ortholog(s) have GTPase activity
C2_07800W_A	-1.39298	-1.8481	-1.39489	-1.97539	-1.09429		Ortholog(s) have ribosome binding activity, role in mitochondrial respiratory chain complex III assembly, positive regulation of mitochondrial translation and mitochondrial ribosome localization
C2_07820C_A	-0.53595	-1.15055	-1.67082	-2.02493	-1.66534	PHO86	Putative endoplasmic reticulum protein; possibly adherence-induced
C2_07890W_A	-2.61875	-2.13242	-2.32873	-1.98085	-1.81263	PRS5	Putative 5-phospho-ribosyl-1(alpha)-pyrophosphate synthetase; Hap43-induced; repressed during core stress response
C2_07900W_A	-1.54793	0.56336	-0.394986	-0.39907	1.67502	GDH2	Putative NAD-specific glutamate dehydrogenase; fungal-specific; transcript regulated by Nrg1, Mig1, Tup1, and Gcn4; stationary phase enriched protein; flow model biofilm induced; Spider biofilm induced
C2_07910C_A	-1.9011	-1.86984	-1.99922	-1.20817	-2.0114		Ortholog of C. dubliniensis CD36 : Cd36_11730, C. parapsilosis CDC317 : CPAR2_104195, Candida tenuis NRRL Y-1498 : CANTEDRAFT_109454 and Debaryomyces hansenii CBS767 : DEHA2C10076g
C2_07920W_A	-2.22633	-2.26867	-1.26557	-1.52778	-2.27974		Ortholog(s) have role in endocytic recycling, peptidyl-diphthamide biosynthetic process from peptidyl-histidine and cytosol, endosome, nucleus localization
C2_07960C_A	-5.73331	-8.0425	-5.46729	-2.85356	-3.38002	NSA1	Putative 66S pre-ribosomal particles conmponent; Hap43-induced; repressed by prostaglandins
C2_08000C_A	-3.03118	-2.85297	-2.97802	-2.68044	-2.78866	KRE30	YEF3-subfamily ABC family protein; predicted not to be a transporter; repressed in core stress response; mutation confers hypersensitivity to amphotericin B
C2_08040C_A	-1.96361	-2.0098	-3.25773	-2.59456	-2.44742	RPS10	Ribosomal protein S10; downregulated in the presence of human whole blood or PMNs; Spider biofilm repressed
C2_08050C_A	5.29757	1.33113	0.174234	0.892937	1.6036	SIT1	Transporter of ferrichrome siderophores, not ferrioxamine B; required for human epithelial cell invasion in vitro, not for mouse systemic infection; regulated by iron, Sfu1, Rfg1, Tup1, Hap43; rat catheter and Spider biofilm induced
C2_08055W_A	-0.428018	0.832613	3.70815	4.66248	2.50135	RPR1	Putative ortholog of S. cerevisiae RNAse P RNA; gene transcribed by RNA Pol III
C2_08080C_A	-1.54195	-0.966987	-0.532789	-1.20904	-2.4962	IFM3	Protein with a 2-hydroxyacid dehydrogenase catalytic domain; Hap43-repressed; Plc1-regulated; overlaps orf19.2177
C2_08120W_A	-1.4037	-1.40524	-2.01878	-2.27145	-1.69176	MAF1	Putative negative regulator of RNA polymerase III; decreased expression in hyphae vs yeast cells; caspofungin repressed; Spider biofilm repressed
C2_08130W_A	2.96426	0.805509	1.90894	0.3856	1.15394	ARA1	D-Arabinose dehydrogenase; dehydro-D-arabinono-1,4-lactone synthesis; active on D-arabinose, L-fucose, L-xylose, L-galactose; inhibited by metal ions, thiol group-specific reagents; induced on polystyrene adherence; Spider biofilm induced
C2_08170W_A	0.544047	0.705041	1.9235	0.494413	1.94835		Putative sterol deacetylase; flow model biofilm induced; rat catheter biofilm repressed
C2_08180C_A	-3.44006	-3.19877	-3.27742	-3.20258	-2.6064		Ortholog(s) have role in ribosomal large subunit biogenesis, ribosomal small subunit biogenesis and cytosolic large ribosomal subunit, nucleolus localization
C2_08200W_A	-0.753575	1.16606	2.08882	1.50321	0.81611		Predicted hydrolase; induced by nitric oxide
C2_08270C_A	-0.642659	-0.669755	-1.40021	-2.01792	-1.62027		Putative casein kinase; plasma membrane-localized
C2_08290C_A	-3.51478	-0.671902	0.69533	0.671786	0.992421	UCF1	Upregulated by cAMP in filamentous growth; induced in high iron, decreased upon yeast-hypha switch; downregulation correlates with clinical fluconazole resistance; Ras1-regulated; Hap43-repressed; flow model biofilm induced
C2_08300C_A	-4.14462	-0.80577	0.626223	0.0929636	1.19275		Protein of unknown function; repressed by yeast-hypha switch; Ras1-regulated; oral infection induced; mutants defective in damage to oral epithelium; flow model biofilm induced; Spider biofilm induced
C2_08310W_A	-2.04871	-1.55958	-1.91247	-2.11203	-2.49582	TIM22	Mitochondrial inner membrane protein; predicted role in protein import; Hap43-repressed gene; flow model biofilm induced; Spider biofilm repressed
C2_08330W_A	-0.189259	2.45579	2.91851	1.92476	2.58547		Protein with a thioredoxin domain; predicted role in cell redox homeostasis; rat catheter and Spider biofilm induced
C2_08340C_A	0.361687	1.56278	2.26934	1.81498	0.733024		Ortholog of C. dubliniensis CD36 : Cd36_22470, Candida tropicalis MYA-3404 : CTRG_01829 and Candida albicans WO-1 : CAWG_05920
C2_08370C_A	-1.03306	-1.09646	-2.36227	-2.32414	-2.28299	TEF1	Translation elongation factor 1-alpha; at cell surface; binds human plasminogen; macrophage/pseudohyphal-induced; induced in RHE model of oral candidiasis, in clinical oral candidiasis isolates; possibly essential; Spider biofilm repressed
C2_08380C_A	-1.46446	-2.43079	-1.17823	-1.6603	-1.21055		Ortholog(s) have protein kinase activator activity
C2_08430C_A	-3.99471	3.53919	2.92811	2.85721	3.07895	PGA46	Putative GPI-anchored protein; secreted; fluconazole-induced
C2_08460C_A	2.33021	1.05705	1.56221	-0.25953	0.388759		Ortholog(s) have role in purine nucleobase catabolic process and cytosol, nucleus localization
C2_08480W_A	-3.02263	-3.81377	-2.67654	-3.07027	-2.58176	RRP8	Ribosomal protein; Hap43-induced; F-12/CO2 early biofilm and rat catheter biofilm induced
C2_08500W_A	-0.668201	-0.345041	-0.838004	-1.78286	-1.44651	RSP5	Putative NEDD4 family E3 ubiquitin ligase; induced during infection of murine kidney, compared to growth in vitro; has murine homolog; possibly an essential gene, disruptants not obtained by UAU1 method
C2_08550C_A	-1.28456	-2.39424	-2.53968	-1.96007	-1.44347	MSU1	Ortholog(s) have exoribonuclease II activity, role in mitochondrial RNA catabolic process and mitochondrial degradosome localization
C2_08590W_A	-2.44167	-7.13738	-8.99731	-6.45271	-7.03609	YWP1	Secreted yeast wall protein; possible role in dispersal in host; mutation increases adhesion and biofilm formation; propeptide; growth phase, phosphate, Ssk1/Ssn6/Efg1/Efh1/Hap43 regulated; mRNA binds She3; flow and Spider biofilm repressed
C2_08610W_A	-0.891253	-0.0340994	-0.589681	-1.70162	-0.993886	ERG9	Putative farnesyl-diphosphate farnesyl transferase (squalene synthase); sterol biosynthesis pathway; likely essential for growth; regulated by fluconazole, lovastatin; amphotericin B, caspofungin repressed; Spider biofilm repressed
C2_08620W_A	0.456605	1.97785	1.67209	0.566377	0.036169		Protein of unknown function; induced in core caspofungin response; expression upregulated in an ssr1 null mutant; induced by nitric oxide independent of Yhb1p
C2_08650W_A	-0.839308	-0.978968	-1.21051	-1.58009	-2.23314		Protein of unknown function; Hap43-repressed gene; repressed by nitric oxide
C2_08670C_A	-2.83407	-1.85113	-2.37236	-2.16882	-3.08114	UTP15	Small subunit (SSU) processome component; mutation confers resistance to 5-fluorocytosine (5-FC); physically interacts with TAP-tagged Nop1p
C2_08700C_A	-1.72586	-1.5867	-0.682841	-1.68602	-1.05712		Ortholog of S. cereviae Sna4 vacuolar outer membrane protein that plays a role in sensitivity to NA+; induced by Mnl1 under weak acid stress
C2_08760C_A	-1.73451	-1.55072	-2.24408	-2.27493	-2.26669	TIF4631	Putative translation initiation factor eIF4G; overexpression causes hyperfilamentation; hyphal- and macrophage-induced; genes encoding some translation factors are downregulated upon phagocytosis by murine macrophage
C2_08790W_A	0.450148	2.08052	0.500481	-0.797265	-0.479819	JEM1	Functional homolog of S. cerevisiae Jem1p, which acts with Scj1p and Kar2p (BiP) in protein folding and ER-associated degradation of misfolded proteins, and also has a role in karyogamy; has J domain and 4 tetratricopeptide repeats
C2_08840W_A	-2.45509	-2.55349	-1.94557	-3.11367	-2.44931		Putative tRNA methyltransferase complex subunit; regulated by Gcn4; repressed in response to amino acid starvation (3-aminotriazole treatment); Spider biofilm induced
C2_08870C_A	-0.493891	-1.70616	-3.4882	-2.83481	-3.60655	PIR1	1,3-beta-glucan-linked cell wall protein; N-mannosylated, O-glycosylated by Pmt1; cell wall defect in het mutant; Hog1/fluconazole/hypoxia induced; iron/Efg1/Plc1/temp regulated; flow model biofilm induced; hyphal, Spider biofilm repressed
C2_08890W_A	-3.405	-2.64237	1.18791	2.86928	2.12929		Ortholog(s) have sequence-specific DNA binding activity
C2_09000C_A	-0.443578	0.139766	-1.22697	-3.96592	-1.15959		Ortholog of C. dubliniensis CD36 : Cd36_23180, Candida tropicalis MYA-3404 : CTRG_01968 and Candida albicans WO-1 : CAWG_05983
C2_09020W_A	-0.708293	-1.50626	-1.30815	-1.59275	-1.24372	CDC47	Phosphorylated protein described as having role in control of cell division; RNA abundance regulated by tyrosol and cell density; merged with orf19.201 in Assembly 20; unmerged from orf19.201 in a revision of Assembly 21
C2_09030W_A	1.1769	1.59324	0.491016	-0.286629	-0.283267		Protein of unknown function; unmerged from orf19.202 in a revision of Assembly 21
C2_09040W_A	-0.234915	-0.115691	-0.695783	-1.92849	-0.853223		Putative nuclear RNA-binding protein; Spider biofilm repressed
C2_09060C_A	-1.36302	-1.12476	-2.99623	-2.72271	-3.18404	ASN1	Putative asparagine synthetase; soluble protein in hyphae; regulated by Rim101; decreased expression at pH 4 vs pH 8; protein detected during exponential and stationary phases of yeast-form growth
C2_09140C_A	-0.975375	-1.28992	-1.63436	-2.23706	-2.76232	MET10	Sulfite reductase; role in sulfur amino acid metabolism; induced by human whole blood or PMNs; Hog1-induced; possibly adherence-induced; flow model, Spider model, F-12/CO2 biofilm induced
C2_09160W_A	-1.96911	-1.39861	-2.42757	-2.11904	-2.22577		Ortholog(s) have role in U1 snRNA 3'-end processing, U4 snRNA 3'-end processing and U5 snRNA 3'-end processing, more
C2_09200W_A	-0.0175775	1.14924	3.70527	5.20352	3.4866	tP(UGG)2	tRNA-Pro, predicted by tRNAscan-SE; UGG anticodon
C2_09220W_A	3.24507	5.25382	6.34417	5.14608	4.60636	DDR48	Immunogenic stress-associated protein; filamentation regulated; induced by benomyl/caspofungin/ketoconazole or in azole-resistant strain; Hog1, farnesol, alkaline repressed; stationary phase enriched; Spider, flow model biofilm induced
C2_09240C_A	-0.219982	0.846926	-0.0887624	-3.06059	-1.54725		Protein of unknown function; transcript detected on high-resolution tiling arrays
C2_09260C_A	-0.13642	-0.75746	-1.19742	-2.10129	-2.15892	GLO2	Ortholog(s) have hydroxyacylglutathione hydrolase activity, role in cellular carbohydrate metabolic process, methylglyoxal catabolic process to D-lactate and cytosol, mitochondrion, nucleus localization
C2_09290W_A	-0.283527	-0.29986	-1.91167	-1.54982	-0.971547		Ortholog(s) have role in vacuolar proton-transporting V-type ATPase complex assembly and endoplasmic reticulum membrane localization
C2_09320C_A	-5.11665	-4.45241	-5.0911	-3.07073	-3.17646	PES1	Pescadillo homolog required for yeast cell growth, lateral yeast growth on filamentous cells and virulence in mice; hyphal cells grow normally in mutant; mutation confers hypersensitivity to 5-fluorocytosine, 5-fluorouracil, tubercidin
C2_09360W_A	-1.26609	-1.10031	-1.84291	-1.42477	-1.3377		Ortholog of C. dubliniensis CD36 : Cd36_23480, C. parapsilosis CDC317 : CPAR2_407050, Candida tenuis NRRL Y-1498 : CANTEDRAFT_116822 and Debaryomyces hansenii CBS767 : DEHA2B02046g
C2_09380W_A	-5.64984	-5.0858	-4.14684	-2.34504	-2.89197	RRP15	Putative nucleolar protein; constituent of pre-60S ribosomal particles; Hap43-induced; repressed by prostaglandins
C2_09430W_A	-1.81555	-2.06789	-3.42218	-2.82592	-2.73607	RPL3	Ribosomal protein, large subunit; induced by ciclopirox olamine treatment; genes encoding cytoplasmic ribosomal subunits are downregulated upon phagocytosis by murine macrophages; Hap43-induced gene; Spider biofilm repressed
C2_09460C_A	-1.7424	-1.8693	-1.6251	-2.33552	-1.81215		Predicted Gal4-like DNA-binding transcription factor; Spider biofilm induced
C2_09500W_A	-2.0227	-2.26015	-2.11177	-1.80283	-2.30645		Predicted tRNA dihydrouridine synthase; Spider biofilm induced
C2_09520C_A	-0.885586	-0.0971413	-1.11127	-1.80999	-1.5714	CCT2	Chaperonin of the cytosolic TCP1 ring complex; protein present in exponential and stationary-phase yeast cells, but higher amounts in stationary phase; GlcNAc-induced protein
C2_09630C_A	-0.467393	0.626347	-0.560764	-1.73735	-3.37125		Protein with similarity to trimeric LpxA-like enzymes; Hap43-repressed gene
C2_09640W_A	-1.5586	0.885515	-0.593869	-1.43503	-2.31034	PMI1	Phosphomannose isomerase; cell wall biosynthesis enzyme; drug target; functional homolog of S. cerevisiae, E. coli phosphomannose isomerase; Gcn4-regulated; induced on adherence to polystyrene, phagocytosis; 3-AT, Spider biofilm repressed
C2_09660W_A	-3.24122	-2.89943	-2.6909	-1.67647	-2.13333		Putative 66S pre-ribosomal particle component; Hap43-induced; F-12/CO2 early biofilm induced
C2_09670C_A	-0.891959	-0.702934	-0.984196	-1.98175	-2.19493		Ortholog(s) have 4 iron, 4 sulfur cluster binding activity, role in iron-sulfur cluster assembly, tRNA wobble uridine modification and cytoplasm localization
C2_09710C_A	-0.616566	-0.0640621	-0.64323	-2.21812	-1.15016		Ortholog of S. cerevisiae/S. pombe Lsb5; predicted role in actin cortical patch localization, actin filament organization, endocytosis; flow model biofilm induced; Spider biofilm repressed
C2_09720W_A	-1.29898	-1.14783	-1.87484	-2.43655	-2.35494	SUP35	Translation factor eRF3; shows prion-like aggregation in some, not all, studies; partially complements S. cerevisiae sup35 mutant translation defect; species barrier with S. cerevisiae Sup35p prion; gene not regulated by yeast-hyphal switch
C2_09750W_A	0.856583	1.34791	-0.904709	-1.68162	-1.79428	LEU42	Putative alpha-isopropylmalate synthase; fungal-specific; induced by human blood or polymorphonuclear cells; regulated by Gcn2 and Gcn4; stationary phase enriched protein; Spider biofilm induced
C2_09790W_A	-1.21581	-1.14474	-1.05984	-2.26232	-2.39516		Ortholog of C. dubliniensis CD36 : Cd36_23880, C. parapsilosis CDC317 : CPAR2_806590, Candida tenuis NRRL Y-1498 : CANTEDRAFT_92769 and Debaryomyces hansenii CBS767 : DEHA2B13376g
C2_09800C_A	2.78978	6.00092	3.43881	7.35474	7.52593		Protein of unknown function; expression regulated by white-opaque switch; repressed by alpha pheromone in SpiderM medium
C2_09810C_A	-0.124422	2.76762	1.94412	0.457654	0.839694		Protein with predicted peptidase domains; Hap43-repressed gene
C2_09850C_A	-0.69226	1.09924	2.79992	1.95359	1.1265		Has domain(s) with predicted oxidoreductase activity, acting on paired donors, with incorporation or reduction of molecular oxygen, 2-oxoglutarate as one donor, and incorporation of one atom each of oxygen into both donors activity
C2_09880C_A	-0.0267409	3.27958	4.08777	3.58928	3.48018		Putative protein of unknown function; Plc1-regulated; transcript induced by Mnl1 under weak acid stress; flow model, rat catheter, Spider biofilm induced
C2_09900C_A	-1.82601	-2.3176	-2.49607	-2.71486	-2.44882	TIM23	Protein involved in mitochondrial matrix protein import
C2_09920W_A	-2.09182	-2.72732	-2.2987	-1.77351	-0.716139		Ortholog(s) have role in mitochondrial genome maintenance and mitochondrion localization
C2_09940W_A	1.93308	1.83403	1.00584	0.35493	-0.164553	GCN4	bZIP transcription factor; amino acid control response; required for Efg1-dependent pseudohyphal induction by amino acid starvation, not by serum; human whole blood and PMN induced; required for biofilm formation; Spider biofilm induced
C2_09950W_A	-1.71522	-3.59423	-2.88488	-2.6922	-2.74741	FCY21	High affinity, high capacity, hypoxanthine-adenine-guanine-cytosine/H+ symporter; similar to S. cerevisiae Fcy2; mutation confers resistance to 5-fluorocytosine (5-FC); flow model biofilm induced
C2_09960W_A	-0.498559	0.0464621	-0.981857	-2.27782	-1.45804		Ortholog(s) have thiosulfate sulfurtransferase activity, role in tRNA wobble position uridine thiolation and mitochondrion localization
C2_09990C_A	-1.70799	-1.0839	-1.59582	-2.1286	-2.47909	YOR1	Protein similar to S. cerevisiae Yor1; ABC-type plasma membrane transporter involved in resistance to aureobasidin A; white cell type-specific transcript; Spider biofilm induced
C2_10070W_A	-3.69836	-0.677417	0.714872	-0.138375	-0.283186		Predicted dehydrogenase; transcript upregulated in an RHE model of oral candidiasis; virulence-group-correlated expression; Spider biofilm repressed
C2_10080W_A	-0.811275	-0.980304	-1.63696	-2.83651	-1.84225	RAP1	Transcription factor; binds telomeres and regulatory sequences in DNA; involved in telomere maintenance; represses hyphal growth under yeast-favoring conditions; similar to (but shorter than) S. cerevisiae Rap1
C2_10090C_A	-2.99587	-3.25171	-1.71132	-1.81867	-1.62335		Ortholog(s) have mitochondrion localization
C2_10110W_A	-0.633898	-1.61202	-1.19109	-1.53987	-2.45006	CYC1	Cytochrome c; complements defects of S. cerevisiae cyc1 cyc7 double mutant; induced in high iron; alkaline repressed; repressed by nitric oxide; Hap43-dependent repression in low iron; regulated by Sef1, Sfu1
C2_10180W_A	0.744434	1.6503	4.49051	3.81728	2.00186	IFR1	Predicted oxidoreductase/dehydrogenase; induced by nitric oxide; rat catheter and Spider biofilm induced
C2_10210C_A	0.125136	1.8606	1.26153	0.254877	0.459828	RAS1	RAS signal transduction GTPase; regulates cAMP and MAP kinase pathways; role in hyphal induction, virulence, apoptosis, heat-shock sensitivity; nonessential; plasma membrane-localized; complements viability of S. cerevisiae ras1 ras2 mutant
C2_10240W_A	0.193386	-1.66276	-1.60626	-1.66813	-0.711922	GPD1	Glycerol-3-phosphate dehydrogenase; glycerol biosynthesis; regulated by Efg1; regulated by Tsa1, Tsa1B under H2O2 stress conditions; Sflow model and Spider biofilm induced
C2_10270W_A	-2.6275	-3.77394	-4.14976	-3.04229	-3.03132	PUS7	Pseudouridine synthase; catalyzes pseudouridylation in U2 snRNA, 5S rRNA, cytoplasmic tRNAs and in pre-tRNA(Tyr); F-12/CO2 early biofilm induced
C2_10300C_A	1.86182	2.08756	1.83451	0.586726	-0.737084		Protein of unknown function; shows colony morphology-related gene regulation by Ssn6
C2_10320C_A	-0.733059	1.50985	1.49141	-0.526774	0.997537		Protein similar to S. cerevisiae meiosis-specific, spore-wall-localized protein Ssp2p, which is required for wild-type outer spore wall formation in S. cerevisiae; possibly an essential gene (UAU1 method); Hap43p-repressed
C2_10340W_A	-0.923419	-1.02432	-0.806922	-1.68124	-2.95392	HEM4	Putative uroporphyrinogen III synthase; induced in high iron or elevated CO2; alkaline, Hap43-repressed
C2_10350C_A	1.35761	1.48905	2.34418	1.93057	2.22778	ACS1	Acetyl-CoA synthetase; induced by human neutrophils; fluconazole-repressed; regulated by Nrg1/Mig1; colony morphology-related gene regulation by Ssn6; only in stationary phase cultures; rat catheter biofilm repressed, Spider biofilm induced
C2_10460C_A	-0.416033	-0.24717	-1.01122	-1.94169	-1.97823		Ortholog(s) have methylenetetrahydrofolate reductase (NAD(P)H) activity and role in methionine biosynthetic process, one-carbon metabolic process
C2_10550C_A	-1.98756	-1.89853	-2.75911	-2.18112	-2.14354	GCN1	Ortholog(s) have role in regulation of translational elongation and cytosolic ribosome, extracellular region, mitochondrion localization
C2_10560C_A	-2.30634	-2.55812	-3.21508	-2.79054	-2.83915	ZSF1	Ortholog od S. cerevisiae Tis11, a mRNA-binding protein; transcription regulated by yeast-hyphal switch; flow model biofilm induced; Spider biofilm repressed
C2_10570W_A	-2.19423	-1.43227	-1.45518	-1.6893	-1.60808	SGS1	RecQ-related DNA helicase; Bloom's syndrome-related gene; haploinsufficient for wild-type lifespan; upregulated in farnesol treated biofilm
C2_10580W_A	-0.685174	0.0936391	-0.899461	-1.21714	-3.45924	UBC15	Putative E2 ubiquitin-conjugating enzyme
C2_10590W_A	-0.790519	-0.37167	-1.71337	-1.46902	-2.63274	GAL4	Zn(II)2Cys6 transcription factor; involved in control of glycolysis; ortholog of S. cerevisiae Gal4, but not involved in regulation of galactose utilization genes; caspofungin repressed; Spider biofilm repressed
C2_10620W_A	-1.86815	-2.35005	-3.79198	-2.99382	-2.79536	RPS4A	Predicted ribosomal protein; repressed upon phagocytosis by murine macrophage; positively regulated by Tbf1; Spider biofilm repressed
C2_10710W_A	-1.84415	-1.18922	-2.015	-1.94763	-2.33319	TIF11	Translation initiation factor eIF1a; possibly transcriptionally regulated upon hyphal formation; genes encoding ribosomal subunits, translation factors, and tRNA synthetases are downregulated upon phagocytosis by murine macrophage
C2_10730W_A	-2.21919	-0.188405	-0.117378	-0.362882	-1.63462		Ortholog of C. parapsilosis CDC317 : CPAR2_407790, C. dubliniensis CD36 : Cd36_24630, Candida orthopsilosis Co 90-125 : CORT_0C07130 and Spathaspora passalidarum NRRL Y-27907 : SPAPADRAFT_149801
C2_10740C_A	-3.36821	-2.23005	-1.86364	-1.69055	-2.44366		Protein with a predicted role in cell wall integrity; repressed in core stress response
C2_10810W_A	-2.2315	-2.16712	-1.8121	-1.1482	-1.55421		Putative pre-mRNA splicing factor; intron in 5'-UTR; possibly an essential gene, disruptants not obtained by UAU1 method
C3_00010C_A	-1.77724	0.390584	0.192433	-1.15396	-0.887076		Protein of unknown function; induced by Mnl1 under weak acid stress; transcript detected on high-resolution tiling arrays; Spider biofilm repressed
C3_00050C_A	1.47989	1.53138	1.58974	0.208805	0.216733		Predicted ORF from Assembly 19; removed from Assembly 20; restored based on transcription data; almost identical to orf19.6113, orf19.4055, orf19.5370
C3_00060W_A	0.977333	1.81146	1.42455	1.44904	1.17785	TLO7	Member of a family of telomere-proximal genes of unknown function; may be spliced in vivo; rat catheter biofilm repressed
C3_00090W_A	-1.65392	-1.98256	-3.48549	-2.63536	-2.46437	RPS24	Predicted ribosomal protein; hyphal downregulated; repressed upon phagocytosis by murine macrophage; transcriptionally activated by Tbf1; Spider biofilm repressed
C3_00210C_A	1.68282	1.77251	1.6565	2.03286	1.35723		Predicted integral membrane protein; Spider biofilm induced
C3_00220W_A	-0.275978	-3.35224	-1.91641	-0.55991	-0.115716	HGT19	Putative MFS glucose/myo-inositol transporter; 20 member family; 12 transmembrane segments, extended N terminus; expressed in rich medium; Hap43, phagocytosis, rat catheter, Spider and flow model biofilm induced
C3_00250C_A	-1.80809	-1.40597	-1.83048	-2.09449	-1.96678	TIM44	Protein involved in transport across membranes; Spider biofilm repressed
C3_00260C_A	-0.987371	-1.7988	-1.54988	-1.88181	-1.548	BNA4	Putative kynurenine 3-monooxygenase, involved in NAD biosynthesis; transposon mutation affects filamentous growth; Hap43p-repressed gene; oral infection upregulated; mutants have reduced capacity to damage oral epithelial cells
C3_00310C_A	1.12683	1.69238	1.03407	-0.0569596	-0.756146		Putative ubiquitin-protein ligase; role in protein sumoylation, protein ubiquitination; Spider biofilm induced
C3_00320W_A	1.88764	-2.24985	-4.22654	-3.25234	-5.61405	RHR2	Glycerol 3-phosphatase; roles in osmotic tolerance, glycerol accumulation in response to salt; Spider/flow model biofilm induced; regulated by macrophage, stress, yeast-hyphal switch, pheromone, Gcn4, Hog1, Nrg1, Tup1
C3_00330W_A	-3.30367	-3.38259	-2.94082	-2.53058	-2.59756	UTP8	Essential nucleolar protein; involved in tRNA export from the nucleus and ribosomal small subunit biogenesis; physically interacts with TAP-tagged Nop1; Spider biofilm induced
C3_00360W_A	-1.86837	-1.54743	-1.56303	-1.66412	-1.88749		Protein of unknown function; Hap43-repressed; Spider biofilm induced
C3_00370C_A	-2.4646	-3.40385	-2.22839	-1.6058	-2.04445	BUD21	Small-subunit processome component; repressed by prostaglandins
C3_00400C_A	1.38358	1.32068	2.33203	1.9783	1.83656		Putative patatin-like phospholipase; macrophage-regulated gene; fungal-specific (no human or murine homolog)
C3_00420W_A	-1.00289	-1.69321	-1.20196	-1.82655	-1.66494		Ortholog(s) have 3'-tRNA processing endoribonuclease activity, role in tRNA 3'-trailer cleavage, endonucleolytic and mitochondrion, nucleus localization
C3_00450C_A	-1.26507	-1.30316	-1.70501	-1.80909	-1.52513		Ortholog(s) have role in fatty acid metabolic process
C3_00480C_A	0.92285	1.15742	2.08887	1.3134	0.762173	DOT5	Putative nuclear thiol peroxidase; alkaline downregulated; sumoylation target; Spider and flow model biofilm induced
C3_00550C_A	-0.593979	-0.995996	-1.15481	-1.44795	-1.54975	HRK1	Putative serine/threonine kinase; predicted role in cellular ion homeostasis; Spider biofilm repressed
C3_00560C_A	-3.36515	-2.79721	-2.0978	-1.51543	-2.15079	SOF1	Putative protein with a predicted role in 40S ribosomal subunit biogenesis; rat catheter biofilm induced
C3_00570C_A	-0.231712	-0.23469	-1.23084	-1.67078	-1.72986		Predicted plasma membrane associated protein phosphatase; required for normal filamentous growth; mRNA binds She3 and is localized to hyphal tips
C3_00670C_A	-1.61491	-1.31643	-2.05053	-2.53218	-2.71652	FKH2	Forkhead transcription factor; morphogenesis regulator; required for wild-type hyphal transcription, cell separation, and for virulence in cell culture; mutant lacks true hyphae, is constitutively pseudohyphal; upregulated in RHE model
C3_00720W_A	-1.3996	-1.63904	-2.61775	-1.93421	-1.63742	PMA1	Plasma membrane H(+)-ATPase; highly expressed, comprises 20-40% of total plasma membrane protein; levels increase at stationary phase transition; fluconazole induced; caspofungin repressed; upregulated in RHE model; Spider biofilm repressed
C3_00820W_A	-0.848063	-1.1391	-1.68784	-1.54888	-1.49189	SCT1	Putative glycerol-3-phosphate O-acyltransferase; fungal-specific (no human or murine homolog)
C3_00830C_A	-1.54277	-1.84927	-1.88279	-2.46855	-2.47126		Ortholog(s) have DNA ligase (ATP) activity and role in DNA ligation, DNA recombination, DNA replication, Okazaki fragment processing, base-excision repair, mitotic cell cycle, nucleotide-excision repair, telomere maintenance
C3_00840C_A	-1.39846	-1.78999	-1.36229	-1.61488	-2.08489		Ortholog of S. cerevisiae : AIM11, C. glabrata CBS138 : CAGL0I04928g, C. dubliniensis CD36 : Cd36_80770, C. parapsilosis CDC317 : CPAR2_102260 and Candida tenuis NRRL Y-1498 : CANTEDRAFT_114262
C3_00860W_A	-1.43803	-1.58588	-1.88582	-1.63682	-2.31938	CSE4	Centromeric histone H3 variant; role in structural changes of centromeric nucleosomes during cell cycle; 4 nucleosomes bind 1 centromere, each has 1 Cse4 molecule during most of cell cycle, 2 molecules in anaphase; Spider biofilm repressed
C3_00920W_A	-0.202788	2.52004	2.98459	2.56893	3.40311	ATO1	Putative fungal-specific transmembrane protein; induced by Rgt1; Spider biofilm induced
C3_00930W_A	-3.65524	-2.89995	-2.45605	-1.89118	-2.30104	ATO2	Putative fungal-specific transmembrane protein; fluconazole repressed, Hap43-repressed; flow model biofilm induced; Spider biofilm induced
C3_00960W_A	-1.29743	-1.29942	-1.34459	-2.39344	-1.20101		Has domain(s) with predicted transferase activity and role in biosynthetic process
C3_00990C_A	-0.0306592	-0.410472	1.25692	2.11894	-0.898204		Ortholog of S. cerevisiae : YGL138C, C. glabrata CBS138 : CAGL0H08910g, C. dubliniensis CD36 : Cd36_80910, C. parapsilosis CDC317 : CPAR2_102230 and Candida tenuis NRRL Y-1498 : CANTEDRAFT_109984
C3_01000W_A	-5.60628	-4.41969	-3.5943	-2.45167	-2.70423	BMS1	Putative GTPase; Hap43-induced gene; mutation confers resistance to 5-fluorocytosine (5-FC); flucytosine induced; repressed by prostaglandins; Spider biofilm induced
C3_01020W_A	-0.628039	-0.380525	0.481959	0.390164	1.56242		Protein of unknown function; opaque-specific transcript; induced during chlamydospore formation in both C. albicans and C. dubliniensis; Hog1-repressed; Spider biofilm induced
C3_01030W_A	-0.933096	-0.948385	-0.772326	-2.11653	-1.30606	ARP9	Protein similar to S. cerevisiae Arp3p, a component of the Arp2/3 complex involved in actin-dependent processes; likely to be essential for growth, based on an insertional mutagenesis strategy
C3_01060W_A	1.59396	1.52346	2.26003	1.26191	1.90159		Ortholog of C. dubliniensis CD36 : Cd36_29340, Spathaspora passalidarum NRRL Y-27907 : spas_CGOB_00040 and Candida albicans WO-1 : CAWG_00248
C3_01090W_A	-1.0099	-1.15179	-1.14256	-2.06566	-2.41822		Ortholog of C. parapsilosis CDC317 : CPAR2_103040, Candida tenuis NRRL Y-1498 : CANTEDRAFT_116324, Debaryomyces hansenii CBS767 : DEHA2G01980g and Pichia stipitis Pignal : PICST_45936
C3_01100W_A	-0.0568038	-1.97596	0.199845	0.586272	0.564304		Ortholog of C. dubliniensis CD36 : Cd36_81000, C. parapsilosis CDC317 : CPAR2_103050, Candida tenuis NRRL Y-1498 : CANTEDRAFT_116326 and Debaryomyces hansenii CBS767 : DEHA2G01958g
C3_01130C_A	1.84095	4.50163	5.52771	4.47919	4.7808		ZZ-type zinc finger protein; rat catheter and Spider biofilm induced
C3_01150C_A	-2.8054	-1.18468	-0.0319531	-0.848551	-0.945191		Ortholog of S. cerevisiae Apd1; required for normal localization of actin patches and normal tolerance of sodium ions and hydrogen peroxide; Hap43-induced; Spider biofilm induced
C3_01180C_A	0.496426	1.11179	-0.656514	-1.99833	-2.80428		Protein of unknown function; induced by Mnl1 under weak acid stress
C3_01200W_A	-7.00191	-7.11241	-5.05094	-3.84919	-2.94777	UTP20	Putative snoRNA-binding protein; S. cerevisiae Utp20 ortholog; likely essential for growth; repressed in core stress response; mutation confers resistance to 5-fluorocytosine (5-FC) and parnafungin
C3_01230C_A	5.218	5.25421	5.45844	5.05137	5.35939		Ortholog of C. dubliniensis CD36 : Cd36_81190, C. parapsilosis CDC317 : CPAR2_503840, Debaryomyces hansenii CBS767 : DEHA2A09042g and Pichia stipitis Pignal : PICST_42519
C3_01240C_A	2.65733	6.73485	6.87182	4.50433	4.51286	tR(CCU)1	tRNA-Arg, predicted by tRNAscan-SE; CCU anticodon
C3_01250W_A	1.04254	2.48714	2.07197	0.851047	0.444769	PMC1	Vacuolar calcium P-type ATPase; transcript regulated by calcineurin and fluconazole; mutant shows increased resistance to fluconazole, lithium; increased sensitivity to calcium; Spider biofilm induced
C3_01270W_A	4.08827	2.53108	1.30771	3.67382	2.51931		Protein of unknown function; induced by nitric oxide independent of Yhb1p
C3_01320C_A	-1.92091	-0.694738	-0.635129	-1.27439	-0.99379	SGA1	Putative glucoamylase; induced in oralpharyngeal candidasis; rat catheter and Spider biofilm induced
C3_01350C_A	-1.12751	-1.46719	-1.81891	-2.57423	-2.35219	URA3	Orotidine-5'-phosphate decarboxylase; pyrimidine biosynthesis; gene used as genetic marker; decreased expression when integrated at ectopic chromosomal locations can cause defects in hyphal growth and virulence; Spider biofilm repressed
C3_01370C_A	-2.85843	-2.72082	-0.28606	-0.252799	-1.10531	PGA44	Putative GPI-anchored protein
C3_01410C_A	-0.966845	-1.13837	-1.04712	-1.54322	-2.13986	ALI1	Putative NADH-ubiquinone oxidoreductase; in detergent-resistant membrane fraction (possible lipid raft component); predicted N-terminal acetylation; nitric oxide-repressed; plasma membrane-localized; protein decreases in stationary phase
C3_01430W_A	-4.42962	-4.31915	-4.50533	-2.35388	-1.94567		Protein of unknown function; Spider biofilm induced
C3_01440C_A	-1.50296	-4.85475	-3.1164	-0.370016	-2.52153		Ortholog of Candida albicans WO-1 : CAWG_02476
C3_01450C_A	-1.05622	-2.57703	-3.45732	-4.44982	-3.39678	MET18	Putative protein with a predicted role in nucleotide excision repair (NER) and RNA polymerase II (RNAP II) transcription; Plc1p-regulated
C3_01470W_A	-0.185488	1.83891	1.13979	0.111083	0.396313	ARF3	Similar to but not orthologous to S. cerevisae Arf3; transcript filament induced; Tup1 regulated; rat catheter biofilm repressed (see Locus History Note for Assembly 19 correction)
C3_01490W_A	-1.77253	-2.30459	-3.48318	-3.17881	-2.56072	RPS7A	Ribosomal protein S7; genes encoding cytoplasmic ribosomal subunits, translation factors, and tRNA synthetases are downregulated upon phagocytosis by murine macrophage; Spider biofilm repressed
C3_01530C_A	-0.819742	1.62288	1.15908	-0.00626621	-0.286179	CAS4	RAM cell wall integrity signaling network protein; cell separation, azole sensitivity; needed for hyphal growth; insertion mutation near 3' end of gene increases caspofungin sensitivity; pheromone/hyphal induced; flow biofilm repressed
C3_01560W_A	-4.64365	-5.00032	-4.65262	-3.3003	-3.27578		Ortholog of S. cerevisiae Prp43, an RNA helicase in the DEAH-box family that functions in both RNA polymerase I and polymerase II transcript metabolism; Hap43-induced gene
C3_01610W_A	-0.53108	-0.735787	-0.91606	-1.69186	-3.04004		Membrane protein; Hap43p-repressed gene; repressed by nitric oxide
C3_01680C_A	-0.669427	-1.76312	-1.87148	-3.20319	-1.61143		Predicted potassium ion transporter; Spider biofilm induced
C3_01780C_A	-3.24512	-2.28423	-1.71364	-2.42952	-1.79831		Ortholog(s) have role in mitochondrial respiratory chain complex IV assembly and mitochondrial intermembrane space, nucleus localization
C3_01790C_A	1.2747	1.2813	1.61111	0.378985	1.08516		Protein with a predicted SWI/SNF-related matrix-associated actin-dependent regulator of chromatin subfamily domain; Hap43-repressed gene
C3_01850W_A	-1.88073	-2.08293	-3.05397	-2.41797	-2.0717		Ortholog(s) have structural constituent of ribosome activity and mitochondrial small ribosomal subunit localization
C3_01860C_A	-0.802844	-0.735774	-1.16484	-2.23781	-1.55806	DBP5	Ortholog(s) have RNA helicase activity, RNA-dependent ATPase activity, inositol hexakisphosphate binding activity and role in mRNA export from nucleus, translational termination
C3_01930W_A	-1.55655	-2.56329	-0.447768	-0.0542209	1.06764	PXP2	Putative acyl-CoA oxidase; enzyme of fatty acid beta-oxidation; induced during macrophage infection; opaque specific transcript; putative peroxisome targeting signal; Spider biofilm induced
C3_02020W_A	-5.3432	-4.59379	-3.65749	-2.33254	-2.86982		Ortholog(s) have rRNA primary transcript binding activity
C3_02040C_A	-4.5841	-3.03649	-3.4831	-2.60038	-2.34945		Ortholog of S. cerevisiae Loc1, a nuclear protein involved in asymmetric localization of ASH1 mRNA in S. cerevisiae; Hap43-induced gene; Spider biofilm induced
C3_02110W_A	-1.83988	-2.08603	-3.39107	-2.79164	-2.50396	RPL12	Ribosomal protein L12, 60S ribosomal subunit; downregulated by human whole blood or polymorphonuclear cells; genes encoding cytoplasmic ribosomal subunits are downregulated upon phagocytosis by macrophage; Tbf1p-activated; Hap43p-induced
C3_02130W_A	-5.26009	-4.29653	-4.08015	-3.0946	-3.40832	UTP4	Putative U3 snoRNA-associated protein; Hap43-induced; physically interacts with TAP-tagged Nop1; Spider biofilm induced
C3_02140C_A	2.42528	0.302752	1.25258	0.264592	-0.438786		Ortholog(s) have cytosol, nucleus localization
C3_02150C_A	-2.15878	-2.42419	-2.13557	-1.33761	-1.70395	ERG6	Delta(24)-sterol C-methyltransferase, converts zymosterol to fecosterol, ergosterol biosynthesis; mutation confers nystatin resistance; Hap43, GlcNAc-, fluconazole-induced; upregulated in azole-resistant strain; Spider biofilm repressed
C3_02180C_A	-2.40262	-3.16433	-2.80441	-3.13544	-3.30183		Deoxyhypusine synthase; catalyzes formation of deoxyhypusine, the first step in hypusine biosynthesis; Spider biofilm repressed
C3_02190C_A	-0.550469	-0.484595	-0.562372	-1.09746	-1.97928		Putative ubiquinone oxidoreductase; repressed by nitric oxide; Hap43p-repressed
C3_02260C_A	-0.614728	-0.295664	-0.94131	-1.3477	-1.55998		Putative kinase subunit of RNA polymerase II carboxy-terminal domain kinase I; possibly an essential gene, disruptants not obtained by UAU1 method
C3_02280C_A	-0.795759	1.79477	1.15118	-0.0792694	-0.145935	GFA1	Glucosamine-6-phosphate synthase, homotetrameric enzyme of chitin/hexosamine biosynthesis; inhibited by UDP-GlcNAc, FMDP, N-acyl peptide, kanosamine-6-P; functional homolog of S. cerevisiae Gfa1p; Cagrowth-phase regulated; catalytic Cys
C3_02310W_A	2.0669	-0.42889	-0.666888	-2.10764	-4.97067	MEP1	Ammonium permease; Mep1 more efficient permease than Mep2, Mep2 has additional regulatory role; 11 predicted transmembrane regions; low mRNA abundance; hyphal downregulated; flow model biofilm induced
C3_02320W_A	0.607202	0.461185	-1.34737	-1.64316	-1.93276	ILV2	Putative acetolactate synthase; regulated by Gcn4p; induced by amino acid starvation (3-AT treatment); stationary phase enriched protein
C3_02330C_A	-1.49616	-1.04017	0.233555	-0.353373	2.17799		Protein of unknown function; Spider biofilm induced
C3_02340W_A	1.61415	1.4967	1.28587	0.594282	0.720314		Putative protein of unknown function, transcription is activated in the presence of elevated CO2
C3_02350W_A	-3.6359	-4.01353	-4.18222	-3.2241	-3.13639		Ortholog(s) have role in endonucleolytic cleavage in ITS1 to separate SSU-rRNA from 5.8S rRNA and LSU-rRNA from tricistronic rRNA transcript (SSU-rRNA, 5.8S rRNA, LSU-rRNA) and mitotic spindle pole body, nucleolus localization
C3_02460C_A	-0.356118	-0.844078	-1.65764	-1.24902	-0.604881	PHA2	Putative prephenate dehydratase; Hap43p-repressed gene; expression downregulated in an ssr1 null mutant
C3_02470C_A	-1.4275	-2.02321	-3.28474	-2.82192	-2.45492	RPL9B	Ribosomal protein L9; repressed upon phagocytosis by murine macrophages; repressed by nitric oxide; protein levels decrease in stationary phase; Hap43-induced; Spider biofilm repressed
C3_02480C_A	0.639695	1.19254	1.99305	1.37154	-0.767362	CCP1	Cytochrome-c peroxidase N terminus; Rim101, alkaline pH repressed; induced in low iron or by macrophage interaction; oxygen-induced activity; regulated by Sef1, Sfu1, and Hap43; Spider biofilm induced; rat catheter biofilm repressed
C3_02490C_A	-0.796805	-0.615285	-1.33873	-1.99054	-1.72259		Putative ATP-dependent helicase; induced by nitric oxide
C3_02510C_A	0.690134	1.77055	0.998587	0.270219	-0.0843684	SAP8	Secreted aspartyl protease; regulated by growth phase, temperature, white-opaque switch; highly expressed in opaque cells and upon deep epidermal invasion; greater expression in vaginal than oral infection; prominent role in biofilms
C3_02530W_A	0.50518	3.29589	2.47203	0.408168	0.463635		Ortholog(s) have endoplasmic reticulum localization
C3_02540C_A	1.39071	1.63585	1.28987	0.509353	0.846908	OXR1	Ortholog(s) have role in cellular response to oxidative stress and cytosol, mitochondrion, nucleus localization
C3_02570W_A	2.17158	3.42778	3.78473	2.25471	1.49198		Predicted metalloendopeptidase; Spider biofilm induced
C3_02610C_A	5.57483	6.63315	5.61279	4.1132	3.22994	GLX3	Glutathione-independent glyoxalase; binds human immunoglobulin E; alkaline, fluconazole, Hog1 repressed; hypoxia, oxidative stress via Cap1, Hap43 induced; stationary-phase enriched; rat catheter, Spider biofilm induced
C3_02620C_A	0.0258357	-0.501148	-0.835894	-2.16162	-2.09659		Protein of unknown function; S. cerevisiae ortholog Fmp37 which localizes to mitochondria; Hap43-repressed; Spider biofilm repressed
C3_02630C_A	-6.54798	-4.0999	-3.82971	-4.11559	-3.85313		Protein of unknown function; Hog1p-repressed; Spider biofilm induced
C3_02640C_A	-5.80354	-4.72256	-4.76159	-5.04481	-4.08352	ZCF1	Zn(II)2Cys6 transcription factor; transcript regulated during hypha formation; 5'-UTR intron; mutants show decreased colonization of mouse kidneys; flow model biofilm induced; Spider biofilm induced
C3_02690C_A	-0.563317	-0.544327	-0.207898	-1.89178	-1.19961		Ortholog(s) have dolichol kinase activity, role in protein glycosylation and endoplasmic reticulum membrane localization
C3_02700W_A	-0.873994	-1.9588	-1.2998	-0.93568	-0.864567	SMC3	Protein similar to S. cerevisiae Smc3p, which is an ATPase involved in sister chromatid cohesion; likely to be essential for growth, based on an insertional mutagenesis strategy
C3_02710W_A	0.362496	2.37273	2.43275	1.33307	1.02156		Protein of unknown function; gene has intron; Spider biofilm induced
C3_02780W_A	-1.56936	-0.508008	-1.40295	-1.92963	-1.92404	SES1	Seryl-tRNA synthetase; charges the tRNA that recognizes the CUG codon, which typically specifies Leu, but specifies Ser in C. albicans; complements S. cerevisiae ses1 mutant viability; soluble protein in hyphae; macrophage-regulated
C3_02940C_A	-0.702515	-0.617541	-0.646639	-1.3865	-2.29136		Putative NADH-ubiquinone oxidoreductase subunit; Hap43p-repressed gene; repressed by nitric oxide; identified in detergent-resistant membrane fraction (possible lipid raft component)
C3_02950C_A	0.242613	-0.620293	-0.667779	-1.1911	-2.19676	MET13	Putative methionine biosynthesis protein; ketoconazole-induced; amphotericin B repressed; Spider biofilm repressed
C3_02960C_A	0.287878	1.5437	0.69881	-0.766775	-0.329404	KRE5	UDP-glucose:glycoprotein glucosyltransferase; 1,6-beta-D-glucan biosynthesis, hyphal growth, virulence in mouse IV model; partially complements S. cerevisiae kre5 mutant defects; flow biofilm repressed, Bcr1-repressed in RPMI a/a biofilms
C3_03040W_A	0.0252837	-0.192017	-1.3561	-1.54506	-2.1277	AIP2	Putative actin interacting protein; regulated by Gcn4; induced in response to amino acid starvation (3-AT); repressed by elevated CO2; flow model biofilm repressed
C3_03140C_A	1.94329	0.10338	0.168457	0.0694689	0.17482	DAL4	Putative allantoin permease; fungal-specific (no human or murine homolog)
C3_03160C_A	0.0814497	1.50077	0.709046	-0.395058	-0.230286		Ortholog of C. dubliniensis CD36 : Cd36_83120, C. parapsilosis CDC317 : CPAR2_103220, Candida tenuis NRRL Y-1498 : CANTEDRAFT_112860 and Debaryomyces hansenii CBS767 : DEHA2G08360g
C3_03280C_A	-1.0057	-1.07871	-1.53242	-1.68661	-1.6608	HTA3	Putative histone H2A; amphotericin B repressed; flucytosine induced; RNA abundance regulated by tyrosol and cell density; Spider biofilm repressed
C3_03350W_A	0.693757	1.51904	2.96313	2.58826	3.88385	tE(UUC)1	tRNA-Glu, predicted by tRNAscan-SE; UUC anticodon
C3_03360W_A	-1.4356	-3.4514	-3.31253	-2.52962	-3.22522	FCY2	Purine-cytosine permease of pyrimidine salvage; mutation associated with resistance to flucytosine in clinical isolates; transposon mutation affects filamentation; farnesol-upregulated in biofilm
C3_03390C_A	-1.12897	-1.91068	-2.12864	-1.73929	-2.56362	YAH1	Protein similar to oxidoreductases; induced in high iron; Hap43-repressed
C3_03410C_A	2.36249	1.11769	0.977308	-0.00719611	0.159525		Putative glycoside hydrolase; stationary phase enriched protein; Hog1p-downregulated; shows colony morphology-related gene regulation by Ssn6p
C3_03420C_A	-0.56314	-1.22356	-2.0115	-2.42984	-2.34246	NDE1	Putative NADH dehydrogenase; may act alternatively to complex I in respiration; caspofungin repressed; rat catheter biofilm induced; Spider biofilm repressed
C3_03440C_A	-0.691059	-1.73395	-0.868187	-0.716026	-1.22457		Putative spermidine export pump; fungal-specific (no human or murine homolog)
C3_03450C_A	2.40008	3.18041	3.39752	2.55056	2.12453	BMT7	Beta-mannosyltransferase, member of a 9-gene family that includes characterized genes BMT1, BMT2, BMT3, and BMT4 with roles in beta-1,2-mannosylation of cell wall phosphopeptidomannan; downregulated in azole-resistant strain; Hap43p-induced
C3_03470W_A	-1.68005	-1.43655	-1.3993	-2.72654	-1.0234		Succinate semialdehyde dehydrogenase; for utilization of gamma-aminobutyrate (GABA) as a nitrogen source; part of 4-aminobutyrate and glutamate degradation pathways; rat catheter biofilm induced
C3_03490W_A	1.06626	2.73024	2.45725	1.85129	2.32637	RSN1	Protein of unknown function; flow model biofilm induced; Spider biofilm induced; induced during the mating process; Hap43-repressed
C3_03550C_A	-1.03669	-2.31917	-2.50965	-2.48829	-2.45212	ULP1	SUMO deconjugation enzyme that cleaves the small ubiquitin-like modifier (SUMO) off proteins
C3_03580C_A	-0.374761	2.44619	0.895035	2.06724	2.18907	GTT13	Putative glutathione S-transferase; opaque-specific transcript; repressed by alpha pheromone in SpiderM medium; Spider biofilm induced
C3_03600C_A	0.585054	1.52107	1.83122	1.4512	0.243404	GTT12	Ortholog(s) have glutathione peroxidase activity, glutathione transferase activity, role in glutathione metabolic process and endoplasmic reticulum, mitochondrial outer membrane, plasma membrane localization
C3_03610W_A	1.65968	-0.13173	0.118378	0.246529	-0.0549102	FUR4	Putative uracil permease
C3_03640W_A	2.12319	-0.220258	-0.971677	-1.44988	-1.12386	DAL9	Putative allantoate permease; fungal-specific (no human or murine homolog)
C3_03650W_A	-5.10617	-3.72552	-3.21071	-2.42104	-2.87426	HBR3	Essential protein; regulated by hemoglobin; S. cerevisiae ortholog is essential; Hap43p-induced gene
C3_03660W_A	0.374739	0.920899	1.61408	1.15964	0.00324424	IRS4	Protein with roles in cell wall integrity, systemic (but not oral) murine infection, adherence, hyphal growth, and agar-embedded filamentous growth; antigenic in human infection; similar to S. cerevisiae Irs4p
C3_03690W_A	2.25022	4.28144	4.70126	2.3048	1.48255		Putative vacuolar membrane transporter for cationic amino acids; Spider biofilm induced
C3_03710W_A	-0.855944	-3.11351	-1.99295	-1.76811	-3.34302	CCC1	Manganese transporter; required for normal filamentous growth; mRNA binds She3, localized to hyphal tips; repressed by NO, alkaline pH; colony morphology-related regulation by Ssn6; regulated by Sef1, Sfu1, Hap43; Spider biofilm induced
C3_03720W_A	1.00866	1.5833	2.2038	1.06169	0.299474	GTT11	Glutathione S-transferase, localized to ER; induced in exponentially growing cells, under oxidative stress; induced by nitric oxide; Spider biofilm induced
C3_03800W_A	-0.459184	-3.24865	-3.30013	-2.2317	-2.11323	PTR22	Oligopeptide transporter involved in uptake of di-/tripeptides; regulated by Stp2 and Stp3; transcript induced upon phagocytosis by macrophage; repressed by Rim101 at pH 8; flow model biofilm induced
C3_03870C_A	1.18103	2.01311	1.70868	0.904308	-0.295486	SAP9	Secreted aspartyl protease; roles in adhesion, cell surface integrity; induced by antifungal drugs, stationary phase, or in white-phase cells; farnesol-downregulated in biofilm; autocatalytic processing; GPI-anchor; Spider biofilm induced
C3_03900C_A	-1.50626	-2.28975	-3.35243	-2.38811	-2.19859	HTB1	Histone H2B; induced by adherence to polystyrene; amphotericin B, caspofungin repressed; flucytosine, fluconazole induced; Efg1 regulated; slow growth, increased white-to opaque switch in ectopic expression strains; Spider biofilm repressed
C3_03910W_A	-1.40141	-1.79946	-3.21337	-1.75082	-1.69848	HTA1	Histone H2A; repressed in fkh2 mutant; amphotericin B repressed; farnesol regulated; RNA abundance regulated by tyrosol and cell density; Hap43-induced gene; Spider biofilm repressed
C3_03990C_A	1.88706	2.11921	1.75819	1.75867	1.29192	AAP1	Putative amino acid permease; fungal-specific; possibly essential, disruptants not obtained by UAU1 method; Spider biofilm induced
C3_04000C_A	0.233335	2.13399	4.16854	3.97206	4.13697	CTN3	Peroxisomal carnitine acetyl transferase; no obvious metabolic, hyphal, virulence defects in Ura+ strain; induced by macrophage engulfment, hyphal growth, starvation, nonfermentable carbon sources; rat catheter, Spider biofilm induced
C3_04070C_A	0.843509	1.80551	1.82868	1.36252	1.75029	CDR11	Putative transporter of PDR subfamily of ABC family; Gcn4-regulated; induced by Rim101 at pH 8; Spider biofilm induced
C3_04080W_A	-0.557438	-0.736587	-1.09597	-1.59079	-2.40609		Ortholog of subunit 6 of the ubiquinol cytochrome-c reductase complex, a component of the mitochondrial inner membrane electron transport chain; Hap43-repressed gene
C3_04110C_A	-0.75108	-0.858	-1.60473	-2.30514	-2.19142	MBP1	Putative component of the MBF transcription complex involved in G1/S cell-cycle progression; non-periodic mRNA expression; predicted, conserved MBF binding sites upstream of G1/S-regulated genes
C3_04120C_A	-0.866832	-0.618384	-1.6089	-1.8073	-1.80727		Membrane-localized protein of unknown function
C3_04140C_A	-0.997756	-0.990631	-2.21848	-2.24903	-2.30511	EGD2	Nascent polypeptide associated complex protein alpha subunit; soluble protein in hyphae; macrophage/pseudohyphal-induced; protein level decrease in stationary phase cultures; GlcNAc-induced protein; Spider biofilm repressed
C3_04150W_A	-2.53898	-3.15078	-2.8962	-2.13684	-2.41832		U3 small nucleolar RNA (snoRNA)
C3_04190W_A	-0.197955	1.35983	2.59004	1.58149	0.74272		Protein of unknown function; Spider biofilm induced
C3_04200W_A	2.86578	2.78203	2.29478	1.98906	0.593934	AFP99	Protein related to arginases; downregulated upon adherence to polystyrene; regulated by Gcn2p and Gcn4p
C3_04270C_A	0.576785	0.026649	-1.67374	-1.3359	-2.06342	CTP1	Putative citrate transport protein; flucytosine induced; amphotericin B repressed, caspofungin repressed; Hap43p-induced gene
C3_04300C_A	-3.18577	-2.74996	-1.89903	-1.35245	-1.54973	POL1	Putative DNA directed DNA polymerase alpha; RNA abundance regulated by cell cycle, tyrosol and cell density; rat catheter biofilm induced
C3_04310C_A	0.929363	3.51348	3.39566	2.29244	0.702075		Ortholog of C. dubliniensis CD36 : Cd36_84250, C. parapsilosis CDC317 : CPAR2_806160, Candida tenuis NRRL Y-1498 : CANTEDRAFT_137075 and Debaryomyces hansenii CBS767 : DEHA2F11462g
C3_04330C_A	0.629012	2.34022	2.61675	1.66154	0.901405		Protein of unknown function; Cyr1-repressed; induced by alpha pheromone in SpiderM medium; rat catheter and Spider biofilm induced
C3_04350C_A	0.371569	1.67619	1.5852	-0.917837	0.43051		Has domain(s) with predicted oxidoreductase activity and role in metabolic process
C3_04370C_A	-2.76033	-1.87703	-1.68927	-2.14345	-1.90235		Putative nucleolar preribosomal-associated protein; decreased transcription is observed upon benomyl treatment or in an azole-resistant strain that overexpresses MDR1; Spider biofilm induced
C3_04380C_A	-3.13158	-3.05503	-3.28139	-2.32188	-3.02592		Putative U3 snoRNP protein; flucytosine induced
C3_04430W_A	-0.942429	-1.21723	-1.38792	-1.92699	-2.61748	RIP1	Putative ubiquinol cytochrome c-reductase; induced by high iron; Hap43, nitric oxide, alkaline repressed; Spider biofilm repressed
C3_04470W_A	-0.377215	-0.151293	-0.827624	-1.71713	-1.56138	PKC1	Protein kinase C; functional homolog of S. cerevisiae Pkc1p; mutant has abnormal yeast-form cell morphology and increased cell lysis; activated by phosphatidylserine; target of antifungal, cercosporamide; R400P mutant is activated
C3_04500C_A	-1.56534	-1.83069	-3.22793	-2.89386	-2.57925	RPL19A	Ribosomal protein L19; repressed upon phagocytosis by murine macrophages; Hap43-induced gene; Spider biofilm repressed
C3_04510W_A	-2.56521	-4.06183	-3.88431	-2.55169	-2.21309		Protein of unknown function; Hap43-induced; F-12/CO2 early biofilm induced
C3_04520C_A	-1.73152	-3.43797	-3.47383	-3.30039	-3.2083	ADE2	Phosphoribosylaminoimadazole carboxylase; role in adenine biosynthesis; required for normal growth and virulence in immunosuppressed mouse infection; not induced in GCN response, in contrast to S. cerevisiae ADE2; stationary phase-enriched
C3_04530C_A	4.25034	4.04857	2.73785	1.64444	0.96877	TEC1	TEA/ATTS transcription factor; white cell pheromone response, hyphal gene regulation; required for Spider and RPMI biofilm formation; regulates BCR1; Cph2 regulated transcript; alkaline, rat catheter, Spider, flow model biofilm induced
C3_04550C_A	-0.896138	-1.81215	-1.17743	-1.54382	-2.19039	CMK1	Putative calcium/calmodulin-dependent protein kinase II; expression regulated upon white-opaque switching; biochemically purified Ca2+/CaM-dependent kinase is soluble, cytosolic, monomeric, and serine-autophosphorylated; Hap43p-repressed
C3_04560W_A	-5.64133	-5.46081	-3.79496	-2.61003	-2.92802	MAK21	Putative 66S pre-ribosomal particle subunit; mutation confers hypersensitivity to tubercidin (7-deazaadenosine)
C3_04570C_A	-0.0370981	1.93508	0.971036	1.22092	-0.956962	DUR35	Putative urea transporter
C3_04580C_A	-0.00331027	-1.58518	-1.84216	-2.42114	-2.85395	STP1	Transcription factor; regulates SAP2, OPT1 expression and thereby protein catabolism for nitrogen source; activated via amino-acid-induced proteolytic processing; macrophage/pseudohyphal-repressed; Spider biofilm repressed
C3_04590W_A	-0.203544	-0.230387	-1.4824	-2.29423	-1.72745		RNA binding protein required for export of poly(A)+ mRNA from the nucleus; Spider biofilm repressed
C3_04630W_A	0.323793	1.57883	2.03576	0.67545	1.37644		Ortholog(s) have glyoxysome localization
C3_04650W_A	1.81209	2.63897	2.44742	1.41674	-0.087536		Ortholog of S. cerevisiae : AIM6, C. glabrata CBS138 : CAGL0C05533g, C. dubliniensis CD36 : Cd36_84610, C. parapsilosis CDC317 : CPAR2_404550 and Candida tenuis NRRL Y-1498 : CANTEDRAFT_115337
C3_04670C_A	-1.63992	-2.01601	-3.47367	-2.91707	-2.65391	RPS15	Putative ribosomal protein; macrophage/pseudohyphal-induced after 16 h; repressed upon phagocytosis by murine macrophage; Spider biofilm repressed
C3_04680W_A	-1.60252	-1.98947	-3.15053	-2.33116	-2.13027	RPP2B	Conserved acidic ribosomal protein; possibly involved in regulation of translation elongation; interacts with Rpp1A; 1 of 4 similar C. albicans proteins (Rpp1A, Rpp1B, Rpp2A, Rpp2B); macrophage/pseudohyphal-induced; Spider biofilm repressed
C3_04690C_A	-1.31993	-1.73329	-1.59512	-2.24387	-0.98786		Putative protein of unknown function, transcription is positively regulated by Tbf1p
C3_04810C_A	-1.35816	-1.64265	-3.10874	-2.88469	-2.83576		Protein of unknown function; transcript upregulated in an RHE model of oral candidiasis; rat catheter and Spider biofilm repressed
C3_04830C_A	-1.30012	-3.67205	-2.02789	-2.01639	-1.99539	FAS2	Alpha subunit of fatty-acid synthase; required for virulence in mouse systemic infection and rat oropharyngeal infection models; regulated by Efg1; fluconazole-induced; amphotericin B repressed; flow model and Spider biofilm repressed
C3_04840C_A	-1.13344	-0.446011	0.548114	0.692572	3.99293		Protein of unknown function; induced by nitric oxide independent of Yhb1; Sef1, Sfu1, and Hap43-induced; rat catheter and Spider biofilm induced
C3_04860W_A	-2.3458	-2.52496	-2.55077	-2.83272	-2.80558		C2H2 transcription factor; predicted regulator of ribosomal protein and biogenesis genes; possibly essential, disruptants not obtained by UAU1 method; rat catheter biofilm induced
C3_04880W_A	0.176077	1.87939	1.34868	0.614197	0.437405	PIN3	Putative SH3-domain-containing protein; predicted role in actin cytoskeleton organization; Spider biofilm repressed
C3_04890W_A	-1.71477	-0.124969	-0.794035	-1.65266	-1.30286	CDR2	Multidrug transporter, ATP-binding cassette (ABC) superfamily; transports phospholipids, in-to-out direction; overexpressed in azole-resistant isolates; repressed in young biofilms
C3_04900W_A	-4.82342	-5.25047	-3.41065	-2.48533	-2.69179	NOP14	Putative nucleolar protein; Hap43-induced; mutation confers resistance to 5-fluorocytosine (5-FC), 5-fluorouracil (5-FU), and tubercidin (7-deazaadenosine); heterozygous mutant is resistant to parnafungin; Spider biofilm induced
C3_04910C_A	-0.0170812	-1.66686	-1.48408	-1.20236	-0.57422	NCE102	Non classical protein export protein; localized to plasma membrane; Hap43-induced gene; flow model biofilm induced; Spider biofilm induced
C3_04930C_A	-1.82153	-0.0680657	-0.713032	-0.744185	-0.801539	HGT4	Glucose and galactose sensor; fermentation, filamentation, virulence roles; 20-member glucose transporter family; extended C terminus; high-glucose repressed; macrophage induced; flow model biofilm repressed; Spider biofilm induced
C3_04960W_A	-1.80613	-2.11056	-3.42211	-2.89611	-2.36556	RPL35	Ribosomal protein; downregulation correlates with clinical development of fluconazole resistance; colony morphology-related gene regulation by Ssn6; Hap43-induced; Spider biofilm repressed
C3_05000W_A	0.418602	1.81566	1.15251	-0.0166632	0.751355	RDI1	Putative rho GDP dissociation inhibitor; transposon mutation affects filamentous growth; farnesol, filament-induced; regulated by Nrg1, Tup1; protein levels low in stationary phase yeast
C3_05050W_A	-0.424712	1.74987	3.12645	1.89902	2.96167	TRY4	C2H2 transcription factor; fluconazole-repressed; induced in ssr1 mutant; required for yeast cell adherence to silicone substrate; Spider biofilm induced
C3_05070W_A	-0.985478	-1.8238	-0.947535	-2.23992	-2.59109	CEM1	Protein similar to S. cerevisiae Cem1p, an acyl carrier protein involved in fatty acid biosynthesis; likely to be essential for growth, based on an insertional mutagenesis strategy
C3_05100C_A	-1.9416	-1.71751	-3.35371	-2.62529	-2.47746	RPL18	Predicted ribosomal protein; Plc1p-regulated, Tbf1-activated; repressed upon phagocytosis by murine macrophage; Hap43p-induced; Spider biofilm repressed
C3_05140C_A	-2.19552	-2.12609	-2.53027	-2.32045	-2.85908		Ortholog(s) have tRNA (guanine-N2-)-methyltransferase activity, role in tRNA methylation and cytosol, nucleus, tRNA (m2G10) methyltransferase complex localization
C3_05150W_A	-1.59135	-1.55626	-1.87328	-2.35683	-2.15418		Putative cleavage factor I subunit; required for the cleavage and polyadenylation of pre-mRNA 3' ends; Spider biofilm repressed
C3_05160C_A	-4.5469	-4.42807	-4.04697	-2.81888	-2.90462		Ortholog(s) have role in maturation of 5.8S rRNA from tricistronic rRNA transcript (SSU-rRNA, 5.8S rRNA, LSU-rRNA), maturation of LSU-rRNA from tricistronic rRNA transcript (SSU-rRNA, 5.8S rRNA, LSU-rRNA)
C3_05170W_A	-2.79465	-4.91064	-3.86593	-2.77557	-3.6612	WOR2	Zn(II)2Cys6 transcription factor; regulator of white-opaque switching; required for maintenance of opaque state; Hap43-induced
C3_05200W_A	-1.58581	-2.20247	-3.34422	-2.69164	-2.55589	RPS19A	Putative ribosomal protein S19; protein level decreases in stationary phase cultures; Spider biofilm repressed
C3_05220W_A	-2.11918	-0.135265	-0.614057	-1.60156	-1.34971	CDR1	Multidrug transporter of ABC superfamily; transports phospholipids in an in-to-out direction; induced by beta-estradiol, progesterone, corticosteroid, or cholesterol; Spider biofilm induced
C3_05240C_A	-1.68878	-2.40492	-3.75897	-3.34135	-2.98784	RPL8B	Predicted ribosomal protein; regulated upon yeast-hypha switch; repressed upon phagocytosis by murine macrophage; Spider biofilm repressed
C3_05270C_A	1.5456	1.84802	1.37793	0.839859	1.04445	HGT5	Putative glucose transporter of the major facilitator superfamily; the C. albicans glucose transporter family comprises 20 members; 12 probable membrane-spanning segments, extended N terminus; expressed in rich medium; Hap43p-repressed
C3_05280C_A	-1.86591	-3.42543	-2.09503	-2.49874	-2.07516		Predicted fatty acid acyl transferase-related protein domain; repressed by prostaglandins
C3_05290C_A	-0.238194	-5.65075	-1.00215	-0.436222	0.183845		S. cerevisiae ortholog YLL032C interacts with ribosomes; repressed by alpha pheromone in SpiderM medium
C3_05310W_A	-1.19366	-2.18854	-2.05553	-2.14184	-1.67119	USO6	Putative vesicular transport protein; transcript induced by filamentous growth; rat catheter biofilm repressed
C3_05370C_A	-1.94478	-2.19163	-3.85654	-2.99839	-2.81246	YST1	Ribosome-associated protein; antigenic in mice; complements S. cerevisiae yst1 yst2 mutant; similar to laminin receptor; predicted S/T phosphorylation, N-glycosylation, myristoylation, Hap43-, Gcn4-regulated; Spider biofilm repressed
C3_05450C_A	-0.302336	-0.786646	-1.67658	-2.84217	-1.5131		Protein of unknown function; Hap43-repressed gene; repressed by nitric oxide; Spider biofilm induced
C3_05460W_A	-2.59114	-1.62627	-1.63236	-3.73234	-2.43662		Ortholog of C. dubliniensis CD36 : Cd36_85460, C. parapsilosis CDC317 : CPAR2_405760, Candida tenuis NRRL Y-1498 : CANTEDRAFT_116052 and Debaryomyces hansenii CBS767 : DEHA2D16940g
C3_05520C_A	-0.366754	-1.00748	-1.34141	-1.97739	-1.27591	DNM1	Putative dynamin-related GTPase; transcript upregulated inbRHE model of oral candidiasis; transcript regulated by Nrg1, Mig1, and Tup1
C3_05540C_A	-2.75836	-1.80731	-1.43402	-0.914125	-0.356694		Putative U2 snRNP-associated protein; Spider biofilm induced
C3_05580C_A	3.0272	0.199522	-0.730048	-0.764462	-0.827402	GAP2	General amino acid permease; ketoconazole, flucytosine repressed; Ssy1-dependent histidine induction; regulated by Nrg1, Tup1; colony morphology-related gene regulation by Ssn6; Spider and flow model biofilm induced
C3_05590C_A	0.44518	0.511807	-1.65731	-2.17234	-1.50521	BAT22	Putative branched chain amino acid aminotransferase; regulated by Gcn4p; induced by farnesol treatment, GlcNAc, amino acid starvation (3-aminotriazole treatment); present in exponential and stationary growth phase yeast cultures
C3_05610W_A	-0.44781	-2.59985	-1.47774	-1.34747	-0.990654	MNN14	Predicted alpha-1,3-mannosyltransferase activity with a role in protein glycosylation; Hap43-repressed; Spider biofilm induced
C3_05620W_A	1.65113	2.09735	2.96953	1.6236	0.627439	ATO5	Putative fungal-specific transmembrane protein
C3_05710W_A	1.74385	3.35976	2.96484	2.16693	1.4005	RCT1	Fluconazole-induced protein; Ras1, Cyr1 repressed and Efg1 induced; regulated by Nrg1, Tup1, Tbf1, Ssn6; induced in oralpharyngeal candidasis; rat catheter biofilm repressed
C3_05750C_A	0.873758	4.47159	4.0782	2.83991	2.21109		Ortholog of C. parapsilosis CDC317 : CPAR2_807080, C. dubliniensis CD36 : Cd36_85690, Candida orthopsilosis Co 90-125 : CORT_0C02090 and Candida albicans WO-1 : CAWG_02885
C3_05800W_A	-1.64318	-0.391185	-1.14476	-2.15061	-1.36919		Ortholog(s) have tRNA-intron endonuclease activity, role in tRNA-type intron splice site recognition and cleavage and mitochondrial outer membrane, tRNA-intron endonuclease complex localization
C3_05810C_A	3.9363	4.00362	3.18735	2.55555	2.38308	SKN1	Protein with a role in beta-1,6-glucan synthesis; probable N-glycosylated type II membrane protein; transcript and mRNA length change induced by yeast-hypha transition; induced by Rim101, caspofungin; rat catheter and Spider biofilm induced
C3_05860C_A	-1.85396	-1.00354	-2.02593	-2.02882	-1.82126		Ortholog(s) have S-adenosylmethionine-dependent methyltransferase activity and nucleolus localization
C3_05880C_A	-1.0557	-0.469388	-1.17584	-1.89742	-1.09761		Ortholog(s) have mRNA binding, poly(U) RNA binding activity and role in nuclear-transcribed mRNA catabolic process, nonsense-mediated decay, regulation of mRNA stability, stress granule assembly
C3_05990C_A	0.926757	2.79159	2.89716	1.70805	1.49338		Has domain(s) with predicted nucleic acid binding, nucleotide binding activity
C3_06010W_A	-1.7942	-2.00023	-2.63073	-2.35047	-2.22713	CAM1	Putative translation elongation factor eEF1 gamma; protein level decreased in stationary phase cultures; Spider biofilm repressed
C3_06030W_A	-7.43378	-5.48718	-4.674	-2.97312	-3.52959	NOG1	Putative GTPase; mutation confers hypersensitivity to 5-fluorocytosine (5-FC), 5-fluorouracil (5-FU), and tubercidin (7-deazaadenosine); repressed by prostaglandins; Hap43-induced
C3_06050C_A	-1.30494	-0.860992	-1.50075	-2.02053	-1.9218		Ortholog(s) have ribosome binding activity
C3_06060W_A	-2.22708	-2.22149	-1.75747	-2.48168	-2.73344	ELP3	Predicted histone acetyltransferase; role in regulation of transcription, tRNA wobble uridine modification; Spider biofilm induced
C3_06100C_A	-2.5275	-2.91218	-3.15079	-3.10211	-3.6564	DED1	Predicted ATP-dependent RNA helicase; RNA strand annealing activity; Spider biofilm induced
C3_06120C_A	-1.50651	-0.523864	-1.58091	-1.59063	-2.04125	GDA1	Golgi membrane GDPase, required for wild-type O-mannosylation, not N-glycosylation; required for wild-type hyphal induction, cell wall, and cell surface charge; not required for HeLa cell adherence; functional homolog of S. cerevisiae Gda1p
C3_06140W_A	0.587733	1.71518	0.461929	-0.394483	-0.503631		Protein of unknown function; Spider biofilm induced; Hap43-repressed
C3_06160C_A	-5.27147	-4.80868	-3.38948	-2.00277	-2.05707		Predicted ORF identical to NSA2
C3_06220C_A	1.2846	1.90605	0.77887	-0.146269	-3.03562	OAC1	Putative mitochondrial inner membrane transporter; rat catheter biofilm induced
C3_06340W_A	1.75844	1.79212	2.01292	1.04233	0.323066	HNT2	Putative dinucleoside triphosphate hydrolase; induced upon low-level peroxide stress
C3_06370C_A	-4.56994	-3.19559	-2.79527	-2.07204	-2.38629		Ortholog(s) have RNA binding activity and nucleus localization
C3_06380W_A	-5.07761	-4.42887	-2.81765	-1.8785	-2.32643	NSA2	Putative protein constituent of 66S pre-ribosomal particles; Hap43-induced; repressed by prostaglandins
C3_06420C_A	-1.70889	-1.89015	-1.91641	-1.69073	-1.9798		Ortholog(s) have Golgi apparatus, fungal-type vacuole membrane localization
C3_06440W_A	-0.852658	-0.945792	-1.21167	-1.74635	-1.63789		Ortholog(s) have nucleocytoplasmic transporter activity, structural constituent of nuclear pore activity
C3_06450W_A	1.9552	2.76246	3.67679	3.21051	3.93015	GLG2	Putative self-glucosylating initiator of glycogen synthesis; expression regulated upon white-opaque switch; hypha-induced; Spider biofilm induced
C3_06480C_A	1.06829	2.03395	0.794318	-0.857276	-0.701772	ECM15	Protein of unknown function; predicted role in cell wall organization; Hap43-repressed; caspofungin repressed; Spider biofilm induced; rat catheter biofilm repressed
C3_06490W_A	1.49295	2.32784	1.7484	0.515369	0.605496		Putative protein of unknown function; Hap43p-repressed gene; ortholog of S. cerevisiae YJL218W
C3_06560W_A	-1.06417	-1.58134	-0.933248	-2.07191	-1.13891		Ortholog of S.c. Vid24; a peripheral membrane protein located at Vid (vacuole import and degradation) vesicles; regulated by Sef1, Sfu1, and Hap43; Spider biofilm induced
C3_06580W_A	0.75983	0.96705	-1.55664	1.9144	2.76428	JEN1	Lactate transporter; induced by lactic acid, activated by Cat8; alkaline repressed by Rim101; localizes to plasma membrane; Spider biofilm induced
C3_06620W_A	-0.987258	-1.91798	-0.581322	-1.03089	-1.13458	FUN31	Putative PAS kinase involved in cell wall damage response; similar to S. cerevisiae Psk1p, a putative serine/threonine protein kinase; induced by Mnl1 under weak acid stress; rat catheter and Spider biofilm induced
C3_06630W_A	0.874591	1.40202	1.94705	0.900326	0.867723		Ortholog(s) have chromatin binding activity and role in DNA replication initiation, DNA unwinding involved in DNA replication, double-strand break repair via break-induced replication
C3_06640W_A	0.904882	1.32527	1.9182	0.800862	0.73118		Ortholog of Candida albicans WO-1 : CAWG_02974
C3_06660C_A	2.13204	3.69395	5.24406	5.1456	3.78302		Ortholog of C. dubliniensis CD36 : Cd36_86630 and Candida tropicalis MYA-3404 : CTRG_05698
C3_06670C_A	0.139512	2.81009	2.31373	-0.0429397	0.431739		Protein of unknown function; flow model biofilm repressed
C3_06690C_A	0.447391	1.58487	0.764071	0.242681	0.445247		Ortholog of C. dubliniensis CD36 : Cd36_86660, Candida tenuis NRRL Y-1498 : cten_CGOB_00028, Candida tropicalis MYA-3404 : CTRG_05695 and Candida albicans WO-1 : CAWG_02979
C3_06700C_A	-1.74778	-1.66832	-1.64272	-2.56364	-2.65002		Putative mitochondrial protein with a predicted role in respiratory growth; fluconazole-induced; ketoconazole-repressed; mutants display a strong defect in flow model biofilm formation; Spider biofilm induced
C3_06720W_A	-2.03595	-1.9129	-1.28753	-1.74827	-1.79044	PRP5	Putative pre-mRNA processing RNA-helicase; induced upon adherence to polystyrene; rat catheter and Spider biofilm induced
C3_06750W_A	0.0329614	1.51304	0.988119	-0.66383	-0.318918		Ortholog(s) have P-P-bond-hydrolysis-driven protein transmembrane transporter activity, structural molecule activity
C3_06760W_A	-7.53106	-5.985	-6.5822	-3.11884	-3.66132		Ortholog(s) have role in rRNA processing and nucleolus, preribosome, large subunit precursor localization
C3_06790W_A	4.32547	2.50779	1.08285	2.73441	0.143031	TRY6	Helix-loop-helix transcription factor; regulator of yeast form adherence; required for yeast cell adherence to silicone substrate; Spider and F-12/CO2 biofilm induced; repressed by alpha pheromone in SpiderM medium
C3_06820C_A	-0.449692	0.0599952	-0.246323	-1.92633	-1.30664		Has domain(s) with predicted protein heterodimerization activity, role in DNA-dependent transcription, initiation and transcription factor TFIID complex localization
C3_06830C_A	-2.22804	-2.21745	-2.15776	-2.1459	-1.89708		Ortholog(s) have cytosol, mitochondrion localization
C3_06850W_A	-2.13403	-1.60146	-3.57217	-3.69992	-3.99399	FCR1	Transcription factor; repressor of fluconazole/ketoconazole/brefeldin A resistance; Tn mutation enhances filamentation; partially rescues S. cerevisiae pdr1 pdr3 fluconazole sensitivity; rat catheter biofilm induced/Spider biofilm repressed
C3_06860C_A	-0.236904	-2.31716	-2.41986	-2.77425	-0.608691		Putative xylose and arabinose reductase; flow model biofilm induced; Spider biofilm repressed
C3_06870W_A	0.317611	0.38839	-1.81094	-1.83059	-1.29077	TDH3	NAD-linked glyceraldehyde-3-phosphate dehydrogenase; binds fibronectin, laminin; at cell surface; antigenic in infection; farnesol-repressed; stationary phase-enriched; GlcNAc-induced; flow model biofilm induced; Spider biofilm repressed
C3_06880W_A	0.000511585	2.55657	1.92652	0.971404	-0.399261		Protein of unknown function; Hap43-induced gene
C3_06890W_A	-0.5598	1.54717	0.332803	-1.22381	-0.988393	PMT2	Protein mannosyltransferase (PMT) with roles in hyphal growth and drug sensitivity; member of the PMT family which includes Pmt1p, Pmt2p, Pmt4p, Pmt5p, and Pmt6p; induced during cell wall regeneration; essential
C3_06950W_A	-3.17914	-2.73617	-1.41226	-2.43734	-2.31961		Protein of unknown function; Spider biofilm induced
C3_07010W_A	-1.55291	-1.23031	-1.06285	-1.51346	-1.29652	POS5	Protein similar to S. cerevisiae Pos5p, a mitochondrial NADH kinase involved in the oxidative stress response; planktonic growth-induced gene; likely to be essential for growth, based on an insertional mutagenesis strategy
C3_07060W_A	-0.81883	-0.986152	-0.794232	-1.61442	-2.68553	FESUR1	Putative ubiquinone reductase; transcriptionally induced by interaction with macrophage; alkaline downregulated; repressed by nitric oxide; clade-associated gene expression; Hap43p-repressed gene
C3_07070C_A	-0.0930677	0.245151	1.49049	1.78086	1.47478		Protein of unknown function; Sef1, Sfu1, and Hap43 regulated; rat catheter and Spider biofilm induced
C3_07080W_A	-1.54625	-1.69659	-1.3186	-1.48598	-0.224993	RRD1	Putative peptidyl-prolyl cis/trans-isomerase; caspofungin induced
C3_07150C_A	-1.81968	-2.42852	-3.43636	-2.82686	-2.56461	RPS12	Acidic ribosomal protein S12; regulated by Gcn4, activated by Tbf1; repressed by amino acid starvation (3-AT); protein abundance is affected by URA3 expression in CAI-4 strain background; sumoylation target; Spider biofilm repressed
C3_07180C_A	-1.97853	-3.3749	-2.05228	-2.79153	-1.18848	BMT1	Beta-mannosyltransferase, required for addition of the 1st beta-mannose residue to acid-stable fraction of cell wall phosphopeptidomannan; 9-gene family member; mutants induce higher levels of inflammatory cytokines in mouse dendritic cells
C3_07200C_A	-2.15301	-0.3581	0.223387	-0.862003	-1.20974	ZFU2	Zn(II)2Cys6 transcription factor; regulator of yeast form adherence; mutants display increased colonization of mouse kidneys; required for yeast cell adherence to silicone substrate; Spider biofilm induced
C3_07210W_A	-0.898717	-0.606897	-1.59925	-2.3318	-1.76885	MET8	Putative bifunctional dehydrogenase and ferrochelatase with a predicted role in siroheme biosynthesis; regulated by Gcn2p and Gcn4p
C3_07250W_A	-1.70658	-1.82802	-1.6285	-1.68749	-1.7741	GCD2	Putative translation initiation factor; genes encoding ribosomal subunits, translation factors, and tRNA synthetases are downregulated upon phagocytosis by murine macrophage
C3_07270C_A	0.93409	2.17156	1.76764	0.615357	0.475434	UBI4	Ubiquitin precursor (polyubiquitin) contains 3 tandem repeats of the ubiquitin peptide that are processed to individual units; transcript induced by stress; mRNA in yeast and mycelia at similar abundance; Spider biofilm induced
C3_07280C_A	-3.01333	-2.55597	-2.939	-3.02346	-3.07857		protein with ENTH Epsin domain, N-terminal; Spider biofilm repressed
C3_07290W_A	-1.56231	-2.2483	-1.564	-1.76752	-1.44958		Ortholog(s) have cytoplasm localization
C3_07300W_A	-6.77385	-4.05052	-3.04362	-2.46701	-2.60801	NOP13	Ortholog of S. cerevisiae Nop13; a nucleolar protein found in preribosomal complexes; Hap43-induced gene; rat catheter biofilm induced
C3_07360W_A	1.53205	2.07625	1.64047	0.814028	0.030639	DLD2	Ortholog(s) have D-lactate dehydrogenase (cytochrome) activity, role in aerobic respiration, cellular carbohydrate metabolic process and mitochondrial inner membrane localization
C3_07390C_A	-1.46024	-1.90128	-1.65113	-1.89067	-2.20703		Ortholog(s) have structural constituent of ribosome activity and mitochondrial small ribosomal subunit localization
C3_07400W_A	-2.42103	-2.75662	-3.10573	-2.42514	-2.30802		Ortholog(s) have tRNA methyltransferase activity, role in cytoplasmic translation, tRNA methylation and cytoplasm localization
C3_07410C_A	-1.92983	-1.71658	-2.87965	-2.58307	-2.61988	KRS1	Putative tRNA-Lys synthetase; repressed upon phagocytosis by murine macrophages; stationary phase enriched protein; Spider biofilm repressed
C3_07420W_A	-1.25831	-1.13818	-2.24893	-2.38503	-2.44358		Ortholog(s) have role in ascospore formation, cellular response to cadmium ion, detoxification of cadmium ion
C3_07480W_A	-0.713592	-0.531449	-0.745869	-1.98298	-1.77453		Ortholog(s) have ubiquitin-protein ligase activity and role in generation of catalytic spliceosome for first transesterification step
C3_07510C_A	-1.3295	-1.26394	3.54235	4.30927	1.17158	SNR52	Putative ortholog of S. cerevisiae C/D snoRNA with role in 2'-O-methylation of 5S rRNA; gene transcribed by RNA Pol III
C3_07540C_A	-1.01734	-2.94363	-1.83686	-1.64071	-0.244936		Protein of unknown function; mutants are viable; induced in a cyr1, ras1, or efg1 homozygous null
C3_07550C_A	-2.13594	-3.4872	-2.34802	-2.23685	-2.37306		Protein required for mitochondrial ribosome small subunit biogenesis; role in maturation of SSU-rRNA; Spider biofilm induced
C3_07600W_A	-2.42115	-1.73937	-2.21437	-1.89738	-2.47012		Ortholog(s) have nucleolus localization
C3_07620C_A	-1.69934	-0.51514	-0.954234	-1.20032	-1.38134	RIT1	Putative initiator tRNA methionine ribosyltransferase; fungal-specific (no human or murine homolog)
C3_07630C_A	-0.171057	1.80513	0.752277	-0.216678	-0.427736		Ortholog(s) have DNA secondary structure binding activity
C3_07690C_A	-1.50271	-1.22532	-1.73173	-2.46653	-1.75408		Has domain(s) with predicted sequence-specific DNA binding activity
C3_07700W_A	-1.04687	-1.09876	-1.58995	-2.26262	-2.25202		Putative serine hydrolase; Spider biofilm repressed
C3_07750W_A	-3.17816	-3.37539	-2.80645	-2.22556	-2.78522	UTP9	Small-subunit processome protein; Ssr1-induced; repressed by prostaglandins; physically interacts with TAP-tagged Nop1
C3_07780C_A	-0.679717	-1.08108	-1.41344	-1.73819	-1.63116	NUP159	FG-nucleoporin component of central core of the nuclear pore complex (NPC); contributes to nucleocytoplasmic transport; rat catheter biofilm repressed
C3_07790W_A	-1.74182	-1.5417	-1.67836	-1.88301	-1.7809	STD1	Putative transcription factor; involved in control of glucose-regulated gene expression; repressed by Rgt1; Spider biofilm induced
C3_07800C_A	-3.18217	-1.93848	-2.89896	-2.08022	-2.87878		Putative 35S rRNA processing protein; Hap43-induced; repressed by prostaglandins; Spider biofilm induced
C3_07810C_A	-0.452685	1.88343	0.844455	-0.216568	-0.210604	SEC61	ER protein-translocation complex subunit; essential; 10 predicted transmembrane regions; chimeric mutant partially functionally complements S. cerevisiae sec61 defects; Spider biofilm repressed
C3_07820W_A	-0.110766	1.69644	0.774164	-0.0351683	-0.385512		Protein of unknown function; Spider biofilm repressed
C3_07980C_A	0.463712	2.60248	2.02102	0.676091	0.313367		Protein of unknown function; Plc1-regulated; transcript detected in high-resolution tiling arrays
C4_00010W_A	0.967244	1.68014	1.11807	1.21295	0.719459	TLO9	Member of a family of telomere-proximal genes of unknown function; Hap43p-repressed gene
C4_00060W_A	0.801748	1.50759	1.43145	0.4949	0.0123676		Putative protein of unknown function; Hap43p-repressed gene
C4_00080C_A	1.66986	2.1593	3.17674	3.53027	3.3746		Protein of unknown function; Hap43-repressed; Spider biofilm induced
C4_00090W_A	-1.58223	-0.878237	-0.392357	-0.746788	-0.991481	PHR3	Putative beta-1,3-glucanosyltransferase with similarity to the A. fumigatus GEL family; fungal-specific (no human or murine homolog); possibly an essential gene, disruptants not obtained by UAU1 method
C4_00100C_A	-1.77338	-1.16176	-0.721871	-2.32737	-1.4492		F-box domain-containing protein; flow model biofilm induced
C4_00110C_A	0.610749	-0.878926	0.516804	0.827597	3.2256	FRP1	Ferric reductase; alkaline-induced by Rim101; iron-chelation-induced by CCAAT-binding factor; fluconazole-repressed; ciclopirox-, hypoxia-, Hap43-induced; colony morphology-related regulation by Ssn6; Spider and flow model biofilm induced
C4_00120W_A	2.39993	0.719199	0.667606	2.37115	5.69197	PGA7	GPI-linked hyphal surface antigen; induced by ciclopirox olamine, ketoconazole, Rim101 at pH 8; Hap43, fluconazole; flow model biofilm induced; Spider biofilm induced; required for RPMI biofilm; Bcr1-induced in a/a biofilm
C4_00130W_A	2.30693	0.996261	0.919284	2.08777	4.9401	RBT5	GPI-linked cell wall protein; hemoglobin utilization; Rfg1, Rim101, Tbf1, Fe regulated; Sfu1, Hog1, Tup1, serum, alkaline pH, antifungal drugs, geldamycin repressed; Hap43 induced; required for RPMI biofilms; Spider biofilm induced
C4_00140C_A	0.320187	0.566948	-1.00908	-1.56933	-2.03251	HIS4	Multifunctional enzyme that catalyzes three steps of histidine biosynthesis, with phosphoribosyl-AMP cyclohydrolase, phosphoribosyl-ATP diphosphatase, and histidinol dehydrogenase activities; required for wild-type adhesion to human calls
C4_00160C_A	0.740102	-0.826254	-2.6214	-2.95575	-0.930046	CAR2	Ornithine aminotransferase; arginine metabolism; alkaline induced; mutant sensitivite to toxic ergosterol analog, to amphotericin B; exponential and stationary phase yeast; flow model biofilm induced; rat catheter, Spider biofilm repressed
C4_00170W_A	0.707659	1.70349	1.41965	0.488851	0.652262		Ortholog of S. cerevisiae Dif1; which regulates nuclear localization of Rnr2 and Rnr4; colony morphology-related gene regulation by Ssn6; induced in cyr1 mutant; Spider biofilm induced
C4_00190W_A	0.638696	0.904436	1.61342	0.647758	0.332334		Ortholog(s) have role in ascospore wall assembly, spore membrane bending pathway and cytoplasm, prospore membrane localization
C4_00220C_A	-0.849064	-0.306434	-1.22926	-2.34074	-1.94352	SUB2	Putative TREX complex component with a predicted role in nuclear mRNA export; transcription is regulated by Mig1; Hap43-induced gene; Spider biofilm repressed
C4_00240C_A	0.509544	0.079857	-1.28845	-2.14619	-1.27298	PRO3	Delta 1-pyrroline-5-carboxylate reductase; protein induced during the mating process; alkaline induced; stationary phase enriched protein; Spider biofilm repressed
C4_00370W_A	-0.310296	-3.33218	-0.777843	-0.961796	-0.261751	HOF1	Ortholog of S. cerevisiae Hof1; a protein localized to the bud neck and required for cytokinesis in S. cerevisiae; periodic mRNA expression, peak at cell-cycle G2/M phase; mutant is viable
C4_00430W_A	4.54916	2.84479	1.64414	0.339993	-0.215536	MEP2	Ammonium permease and regulator of nitrogen starvation-induced filamentation; 11 predicted transmembrane regions; in low nitrogen cytoplasmic C-terminus activates Ras/cAMP and MAPK signal transduction pathways to induce filamentation
C4_00490W_A	-1.70357	-1.24894	-1.02912	-1.28642	-1.82257		Has domain(s) with predicted role in peptidyl-diphthamide biosynthetic process from peptidyl-histidine and cytoplasm localization
C4_00510C_A	-4.90836	-3.72624	-3.84821	-2.5085	-2.87742	RLP24	Putative ribosomal protein; Hap43-induced; essential gene; heterozygous mutation confers hypersensitivity to 5-fluorocytosine (5-FC), 5-fluorouracil (5-FU), and tubercidin (7-deazaadenosine); Spider biofilm induced
C4_00520W_A	-1.5169	-1.09453	-1.68829	-1.50998	-1.7271	PAM18	Predicted component of the presequence translocase-associated import motor (PAM complex) involved in protein import into mitochondrial matrix; rat catheter biofilm induced
C4_00540C_A	-1.96574	-1.47154	-1.43906	-1.71699	-1.01493	NMD5	Karyopherin; carrier protein involved in nuclear import of proteins; repressed in core stress response; Hap43-induced; Spider biofilm induced
C4_00620C_A	0.170134	2.10316	1.10738	-0.2872	-0.417358	SPC2	Signal peptidase complex component; role in ER protein translocation; transcript is induced upon filamentous growth
C4_00630C_A	-0.230006	1.7808	0.803981	-0.827565	-0.529154	SEC72	ER protein-translocation complex component; regulated by Gcn4p; repressed in response to amino acid starvation (3-aminotriazole treatment); sumoylation target
C4_00650W_A	1.12958	0.76244	-0.901617	-2.12448	-2.20081	HIS5	Putative histidinol-phosphate aminotransferase; Gcn4p-regulated; protein present in exponential and stationary growth phase yeast cultures
C4_00660W_A	-1.36606	-1.76611	-1.97534	-1.8889	-1.51334		Ortholog(s) have structural constituent of ribosome activity and mitochondrial small ribosomal subunit localization
C4_00690C_A	-1.79672	-1.30798	-0.906768	-1.0676	-1.72113		Ortholog(s) have role in peptidyl-diphthamide biosynthetic process from peptidyl-histidine and cytosol localization
C4_00750C_A	-2.58278	-4.07747	-3.43073	-2.16165	-2.36665		Protein of unknown function; Spider biofilm induced
C4_00760W_A	-2.48832	-1.49833	-1.75015	-2.2494	-2.08588	ZCF21	Predicted Zn(II)2Cys6 transcription factor; mutants display increased colonization of mouse kidneys; Spider biofilm induced
C4_00850C_A	-1.23986	0.67505	2.59602	3.15189	0.673441		Putative secreted acid sphingomyelin phosphodiesterase; possible Kex2p substrate
C4_00860C_A	-0.421498	1.849	2.32985	1.33684	0.21774		Protein of unknown function; induced in cyr1 or ras1 mutant; induced by fluconazole, by alpha pheromone in SpiderM medium and during oralpharyngeal candidasis; Spider biofilm induced
C4_00880W_A	-1.47447	-1.64807	-1.75713	-1.70998	-1.45768		Ortholog(s) have tRNA adenylyltransferase activity, role in tRNA 3'-terminal CCA addition and cytosol, mitochondrial matrix localization
C4_00890W_A	-0.344864	-0.671423	-1.55481	-1.85104	-1.9076	ARO1	Putative pentafunctional arom enzyme; fungal-specific (no human or murine homolog); Gcn2p-, Gcn4p-regulated
C4_00960W_A	-3.18053	-3.06738	-3.93837	-3.64538	-3.76188	PTC8	Predicted type 2C protein phosphatase, ser/thr-specific; required for hyphal growth; transcript induced by stress; flow model biofilm induced; Spider biofilm induced
C4_00970C_A	-4.49123	-4.29865	-4.02307	-2.86865	-2.59631	MDN1	Putative midasin, a very large dynein-related AAA-type ATPase; induced during the mating process
C4_01000C_A	-4.31121	-2.16326	-1.18716	-1.30388	-6.14337	PGA57	Putative GPI-anchored protein; Hap43p-induced gene
C4_01010C_A	-1.35867	-0.969003	-1.99329	-2.07505	-3.97893	DAG7	Secretory protein; a-specific, alpha-factor induced; mutation confers hypersensitivity to toxic ergosterol analog; fluconazole-induced; induced during chlamydospore formation in C. albicans and C. dubliniensis
C4_01020C_A	-0.041041	0.0686661	-0.513085	-1.73171	-1.59628		Ortholog of S. cerevisiae : ESL1, C. dubliniensis CD36 : Cd36_41030, C. parapsilosis CDC317 : CPAR2_401340, Candida tenuis NRRL Y-1498 : CANTEDRAFT_104645 and Debaryomyces hansenii CBS767 : DEHA2E18766g
C4_01050C_A	-1.58312	-1.92357	-3.31657	-2.77384	-2.39434	RPL40B	Protein with similarity to the ribosomal protein portion of S. cerevisiae Rpl40Bp; colony morphology-related gene regulation by Ssn6; positively regulated by Tbf1; Spider biofilm repressed
C4_01060W_A	-0.448148	-0.961554	-1.40202	-1.96103	-1.4399	MLP1	Ortholog(s) have ribonucleoprotein complex binding activity
C4_01080W_A	-1.8052	-2.02714	-2.59431	-2.42662	-2.66648	RAT1	5'-->3' exoribonuclease; similar to S. cerevisiae nuclear exoribonuclease Rat1p; suppresses S. cerevisiae kem1 mutant slow growth, mating defect, and haploid invasive growth defect
C4_01100C_A	0.131351	-1.85272	-1.98069	-2.14849	-3.92735	AGP2	Amino acid permease; hyphal repressed; white-opaque switch regulated; induced in core caspofungin response, during cell wall regeneration, by flucytosine; regulated by Sef1, Sfu1, and Hap43; rat catheter and Spider biofilm induced
C4_01170C_A	-1.95858	-0.264619	-1.78385	-1.87883	-0.494696	BMT9	Beta-mannosyltransferase, 9-gene family that includes characterized genes BMT1, BMT2, BMT3, and BMT4 with roles in beta-1,2-mannosylation of cell wall phosphopeptidomannan; regulated by Sef1, Sfu1, Hap43; rat catheter biofilm repressed
C4_01190W_A	-1.27719	-1.38965	-0.922973	-1.64033	-1.72017	CAS5	Transcription factor; cell wall damage response; required for adherence, response/resistance to caspofungin; repressed in core stress response; mutants have reduced CFU in mice, hyphal defect in C. elegans infection; Spider biofilm induced
C4_01200C_A	-2.21793	-1.90524	-2.86976	-3.009	-1.63483	AAT22	Aspartate aminotransferase; nitrogen metabolism; similar but not orthologous to S. cerevisiae Aat2; clade-associated gene expression; protein levels decrease in stationary phase yeast; mutant is viable; flow model biofilm repressed
C4_01260W_A	-2.63206	-1.39921	-1.58254	-2.04109	-1.82014	RLM1	Putative transcription factor; required for wild-type resistance to cell wall perturbation, caspofungin treatment; regulates caspofungin induction of PGA13
C4_01270W_A	-1.77812	-2.1214	-3.55785	-2.973	-2.62908	RPS6A	Ribosomal protein 6A; localizes to cell surface of yeast cells but not hyphae; repressed upon phagocytosis by murine macrophage; possibly essential; Hap43-induced; Spider biofilm repressed
C4_01300W_A	-2.47897	-2.53959	-2.23032	-2.14679	-2.17892		Ortholog(s) have phosphoprotein phosphatase activity, role in negative regulation of phospholipid biosynthetic process, nuclear envelope organization and Nem1-Spo7 phosphatase complex, integral to membrane, mitochondrion localization
C4_01320C_A	-0.356251	1.33237	1.64979	0.0109543	0.526228	OPT6	Putative oligopeptide transporter; fungal-specific (no human or murine homolog); expression of OPT6, OPT7, or OPT8 does not suppress defect of mutant lacking Opt1p, Opt2p, and Opt3p; alleles are nonidentical
C4_01360W_A	-2.02151	-2.57183	-3.54767	-3.43751	-3.5094	PGA53	GPI-anchored cell surface protein of unknown function; greater mRNA abundance observed in a cyr1 homozygous null mutant than in wild type
C4_01370W_A	0.335975	0.0153915	-1.35508	-2.06398	-1.88542	ILV6	Putative regulatory subunit of acetolacetate synthase; alkaline induced; regulated by Gcn2 and Gcn4; protein present in exponential and stationary growth phase yeast; Spider biofilm repressed
C4_01390W_A	0.34953	0.735829	0.177146	-0.983703	4.08459	HAP3	Predicted CCAAT-binding transcription factor that regulates respiration; Cap2-dependent induction in low iron; opaque specific, alkaline, ciclopirox olamine induced; regulated by Sef1, Sfu1, Hap43; Bcr1-regulated in RPMI a/a biofilms
C4_01450W_A	-5.19497	-4.2923	-3.86946	-2.51785	-2.56667	PWP1	Putative rRNA processing protein; Hap43-induced; repressed in core stress response
C4_01490W_A	-1.92102	-2.22932	-2.95688	-3.09987	-2.90114	NIP1	Putative translation initiation factor; mutation confers hypersensitivity to roridin A and verrucarin A; genes encoding ribosomal subunits, translation factors, and tRNA synthetases are downregulated upon phagocytosis by murine macrophage
C4_01500W_A	-3.04724	-1.81292	-1.5853	-1.52947	-1.24233		Protein required for thiolation of uridine at wobble position of Gln, Lys, and Glu tRNAs; has a role in urmylation; S. cerevisiae ortholog has a role in invasive and pseudohyphal growth
C4_01520C_A	-1.78855	-2.09967	-3.4085	-3.07417	-2.60075	RPL20B	Ribosomal protein L20; repressed upon phagocytosis by murine macrophage; alternatively spliced intron in 5' UTR; Hap43-induced; Spider biofilm repressed
C4_01530C_A	-2.06369	-4.56198	-4.33208	-2.09481	-2.29775	ERG251	C-4 sterol methyl oxidase; role in ergosterol biosynthesis; Hap43-induced; ketoconazole-induced; amphotericin B, caspofungin repressed; possibly essential gene, disruptants not obtained by UAU1 method; Spider biofilm repressed
C4_01550C_A	1.49398	2.99455	3.15303	1.37232	1.42177	CPA1	Putative carbamoyl-phosphate synthase subunit; alkaline repressed; rat catheter, Spider and flow model biofilm induced
C4_01660W_A	-1.31804	-1.75325	-2.064	-2.41705	-1.4787		Ortholog(s) have structural constituent of nuclear pore activity
C4_01690C_A	0.680458	-0.95165	-0.959017	-1.93924	-1.64813	HRT2	Protein described as having a role in Ty3 transposition; repressed in hyphae; stationary phase enriched protein; rat catheter and Spider biofilm repressed
C4_01700C_A	-0.495542	-0.604573	-1.72199	-1.8133	-1.46946	NHP6A	Putative non-histone chromatin component; RNA abundance regulated by tyrosol,cell density; Hap43-induced; amphotericin B, caspofungin repressed; 5'-UTR intron; rat catheter and Spider biofilm repressed
C4_01710C_A	-0.724181	-0.302039	-1.28107	-2.16745	-2.07762		Protein of unknown function; Spider biofilm repressed
C4_01720C_A	-0.60915	-0.470024	-1.38804	-2.36332	-1.99856		Ortholog(s) have role in telomere maintenance, transcription-coupled nucleotide-excision repair, ubiquitin-dependent protein catabolic process and nucleus localization
C4_01730C_A	-0.554831	-0.896389	-0.966297	-1.45859	-2.05755		Ortholog(s) have cytoplasmic mRNA processing body localization
C4_01740W_A	-1.36328	-1.95666	-2.15758	-2.56837	-1.61554	TIM12	Predicted component of the TIM22 complex, involved in protein import into mitochondrial inner membrane; flow model biofilm induced
C4_01750C_A	0.204143	-0.316589	-2.66297	-2.48045	-1.37522	FBA1	Fructose-bisphosphate aldolase; glycolytic enzyme; antigenic in murine/human infection; regulated by yeast-hypha switch; induced by Efg1, Gcn4, Hog1, fluconazole; phagocytosis-repressed; flow model biofilm induced; Spider biofilm repressed
C4_01760W_A	-0.364173	-1.11361	-1.60018	-1.87717	-1.47493		Predicted peptide alpha-N-acetyltransferase; flow model biofilm induced
C4_01770W_A	-3.03737	-4.76758	-2.54126	-1.37664	-0.866165	POL30	Similar to proliferating cell nuclear antigen (PCNA); RNA abundance regulated by tyrosol, cell density; induced by flucytosine, interaction with macrophages; stationary phase enriched protein; rat catheter and Spider biofilm repressed
C4_01860C_A	0.0200726	1.71001	1.80375	1.14587	1.66317		Possible Golgi membrane protein; Hap43-repressed; hypha induced; flow model biofilm induced; Spider biofilm induced
C4_01920W_A	-0.442816	1.78157	1.07854	-0.0568938	0.0669553		Protein of unknown function; flow model biofilm repressed
C4_01940W_A	6.94237	6.9062	4.85841	6.04761	4.41236	PHO89	Putative phosphate permease; transcript regulated upon white-opaque switch; alkaline induced by Rim101; possibly adherence-induced; F-12/CO2 model, rat catheter and Spider biofilm induced
C4_02030W_A	-1.11517	0.92126	2.10066	1.89629	2.27178	RFX2	Transcriptional repressor; regulator of filamentation, response to DNA damage, adhesion, virulence in murine mucosal, systemic infections; RFX domain; regulated by Nrg1, UV-induced; partially complements S. cerevisiae rfx1 mutant defects
C4_02050W_A	-2.34842	-2.59427	-2.38362	-2.64249	-3.15666	HGH1	Putative HMG1/2-related protein; transcript regulated by Mig1
C4_02070W_A	1.46757	1.50451	1.30015	0.382833	0.25221	PHO114	Acid phosphatase; induced by Mnl1 under weak acid stress; Spider biofilm induced
C4_02090C_A	-1.39091	-1.24735	-1.57854	-2.2291	-1.66009		Ortholog(s) have role in U1 snRNA 3'-end processing, U4 snRNA 3'-end processing and U5 snRNA 3'-end processing, more
C4_02100C_A	-1.64992	-1.48235	-1.54953	-2.17619	-1.33417		Putative glycosylphosphatidylinositol-alpha 1,4 mannosyltransferase I; regulated by Tsa1p, Tsa1Bp under H2O2 stress conditions
C4_02120W_A	0.184302	2.22086	1.39745	-0.445441	0.141757	ERV29	Putative SURF4 family member; plasma membrane-localized; flow model biofilm repressed
C4_02140C_A	-0.68428	-0.779641	-1.33562	-1.97643	-1.99381	TIM10	Predicted protein of the mitochondrial intermembrane space with role in protein import into mitochondrial inner membrane
C4_02150C_A	0.415753	1.60594	1.94535	1.22447	2.05805		Ortholog(s) have GTPase activating protein binding, cAMP-dependent protein kinase inhibitor activity, signal transducer activity
C4_02220C_A	2.39567	3.78106	3.36693	1.65863	1.56855	ZCF25	Putative Zn(II)2Cys6 transcription factor
C4_02260C_A	-3.45837	-4.48972	-3.64996	-2.27662	-2.46263		Protein of unknown function; repressed by prostaglandins; Hap43-induced, Spider biofilm induced
C4_02270C_A	-1.02443	0.515607	-0.623175	-1.87515	-1.66921	BFR1	Protein involved in the maintenance of normal ploidy; S. cerevisiae ortholog cofers Brefeldin A resistance; stationary phase enriched protein; Spider biofilm repressed
C4_02280W_A	-1.7837	-1.20896	-1.1693	-1.04083	-1.24806	IDI1	Ortholog(s) have isopentenyl-diphosphate delta-isomerase activity, role in farnesyl diphosphate biosynthetic process and cytosol, nucleus localization
C4_02290W_A	-1.18755	-1.73475	-1.94798	-2.03731	-1.85521	LAB5	Ortholog(s) have role in protein lipoylation and mitochondrion localization
C4_02300W_A	-0.318174	-1.78115	-1.28774	-1.67796	-1.63019	HOS3	Histone deacetylase; similar to S. cerevisiae Hos3p; greater expression and longer mRNA in white cells, compared to opaque cells; has conserved deacetylation motif
C4_02320C_A	1.68123	3.66166	3.1644	2.19071	2.2222	SOD1	Cytosolic copper- and zinc-containing superoxide dismutase; role in protection from oxidative stress; required for full virulence; alkaline induced by Rim101; induced by human blood; rat catheter, flow model and Spider biofilm repressed
C4_02330C_A	1.42276	2.49267	2.45125	1.09648	1.11662		Ortholog of C. dubliniensis CD36 : Cd36_42220, C. parapsilosis CDC317 : CPAR2_500340, Debaryomyces hansenii CBS767 : DEHA2G17754g and Pichia stipitis Pignal : PICST_31424
C4_02340W_A	2.83677	3.31577	3.7456	2.77924	2.22945		Putative protease B inhibitor; hyphal-induced expression; Cyr1p- and Ras1p-repressed
C4_02360W_A	3.23834	3.59982	4.46827	3.01262	3.65891	AMS1	Putative alpha-mannosidase; transcript regulated by Nrg1; induced during cell wall regeneration; flow model biofilm induced; Spider biofilm induced
C4_02370C_A	-1.64917	-0.323196	-1.18045	-1.11876	-1.00122	PGA59	Adhesin-like cell wall protein; putative GPI-anchor; colony morphology-related gene regulation by Ssn6; Hap43-induced; Spider biofilm repressed
C4_02390W_A	-0.118371	-0.389592	-2.21515	-1.81647	-1.87528	PGA62	Adhesin-like cell wall protein; putative GPI-anchor; fluconazole-induced; induced in high iron; induced during cell wall regeneration; Cyr1 or Ras1 repressed; Tbf1 induced
C4_02400C_A	-0.734046	-0.782478	-2.22586	-2.66994	-1.4245		Protein not essential for viability; orf19.10279 possibly transcriptionally regulated upon hyphal formation
C4_02430W_A	-0.702581	-0.921826	-1.68677	-2.33306	-1.84614		Putative mRNA cleavage and polyadenylation factor; heterozygous null mutant exhibits hypersensitivity to parnafungin and cordycepin in the C. albicans fitness test
C4_02440C_A	-0.852563	-1.22633	-2.97492	-1.86199	-1.22361	PGA38	Putative adhesin-like GPI-anchored protein; repressed during cell wall regeneration; possibly an essential gene, disruptants not obtained by UAU1 method; rat catheter and Spider biofilm repressed
C4_02500C_A	-0.347376	0.941841	1.56044	0.88888	1.53232	ADR1	C2H2 transcription factor; ortholog of S. cerevisiae Adr1 but mutant phenotype suggests a different set of target genes; transposon mutation affects filamentous growth; Spider biofilm induced
C4_02550C_A	-1.19141	-0.597253	-0.995071	-2.02651	-1.93768	EMP70	Protein with a role in endosome-to-vacuole sorting; rat catheter biofilm repressed
C4_02610C_A	-3.37547	-4.07771	-0.633345	-0.974749	-2.40022	SUL2	Putative sulfate transporter; transcript negatively regulated by Sfu1; amphotericin B induced; F-12/CO2 and Spider biofilm induced
C4_02620C_A	2.30979	0.0148145	-0.289557	-0.844754	0.259961		Carbohydrate kinase domain-containing protein; Spider biofilm induced
C4_02640C_A	-3.45134	-1.67062	-1.30531	-1.31204	-1.24513	SEN2	Putative tRNA splicing endonuclease subunit; mutation confers hypersensitivity to toxic ergosterol analog and to amphotericin B; 5'-UTR intron; Hap43-induced; Spider biofilm induced
C4_02720C_A	-0.211208	0.905371	1.59198	0.796532	-0.0665447		Putative plasma membrane protein; Plc1-regulated; Spider biofilm induced
C4_02780W_A	-1.4871	-0.839961	-1.44656	-2.05815	-1.75268		Cytosolic chaperonin Cct ring complex subunit; role in the assembly of actin and tubulins; Spider biofilm repressed
C4_02790C_A	-5.39034	-4.15758	-4.53625	-2.7308	-2.25628	SAS10	Putative U3-containing small subunit processome complex subunit; Hap43p-induced gene; mutation confers resistance to 5-fluorocytosine (5-FC); repressed upon high-level peroxide stress
C4_02800W_A	-1.62059	-1.06308	-1.41595	-1.49275	-1.85941	RPC53	Ortholog(s) have RNA polymerase III activity, role in tRNA transcription from RNA polymerase III promoter and DNA-directed RNA polymerase III complex localization
C4_02830C_A	-5.02993	-4.04292	-3.78815	-2.28234	-2.64362	HCA4	Putative role in regulation of cell wall biogenesis; Hap43p-induced gene; possibly an essential gene, disruptants not obtained by UAU1 method; flow model and rat catheter biofilm induced
C4_02850W_A	-1.96927	-2.24332	-2.41938	-2.25049	-2.7342		Similar to S. cerevisiae Elp2, an Elongator complex subunit required for modification of wobble nucleosides in tRNA; repressed in core stress response
C4_02870C_A	-2.44685	-2.42615	-3.27014	-2.79306	-2.95903	ZUO1	Ortholog of S. cerevisiae Zuo1; a cytosolic ribosome-associated chaperone; likely to be essential for growth, based on an insertional mutagenesis strategy; Spider biofilm repressed
C4_02930W_A	0.358636	1.70245	1.93362	2.07335	2.82895		Protein of unknown function; Ras1 and Cyr1 repressed; rat catheter and Spider biofilm induced
C4_02940W_A	1.23135	1.68594	1.32144	-0.176506	-0.187292	ABP1	Ortholog of S. cerevisiae Abp1; actin-binding protein of the cortical actin cytoskeleton; caspofungin induced; protein only detected in stationary phase yeast-form cultures; Spider biofilm repressed
C4_02980W_A	-1.58793	-1.33927	-1.96115	-1.9291	-2.10104	TYS1	Putative tRNA-Tyr synthetase; downregulated upon phagocytosis by murine macrophages; stationary phase enriched protein; Spider biofilm repressed
C4_02990C_A	-0.155589	1.22682	2.43477	1.41717	-0.399739	GST2	Glutathione S transferase; induced by benomyl and in populations of cells exposed to fluconazole over multiple generations; regulated by Nrg1, Tup1; induced by nitric oxide; stationary phase enriched; Spider biofilm induced
C4_03000C_A	2.55891	2.72057	4.1782	3.76913	2.72811		Planktonic growth-induced gene
C4_03030C_A	-3.27062	-3.78055	-3.12019	-2.74972	-2.43053	NAN1	Putative U3 snoRNP protein; Hap43p-induced gene; physically interacts with TAP-tagged Nop1p
C4_03140C_A	-1.41372	-1.849	-1.67372	-1.73205	-1.68935		Predicted hexameric RecA-like ATPase Elp456 Elongator subcomplex subunit; required for modification of wobble nucleosides in tRNA; Spider biofilm induced
C4_03160C_A	0.217338	1.83987	0.653356	0.204965	-0.68395		Putative transcription factor with zinc finger DNA-binding motif; Hap43p-repressed gene
C4_03170W_A	-1.83962	-2.27762	-1.08061	-1.03408	-1.15202		Ortholog(s) have role in DNA repair and Smc5-Smc6 complex, cytoplasm, nucleus localization
C4_03180W_A	-0.692718	-1.01259	-1.67458	-2.00799	-1.17325	NCP1	NADPH-cytochrome P450 reductase, acts with Erg11p in sterol 14 alpha-demethylation in ergosterol biosynthesis; subject to hypoxic regulation; ketoconazole-induced; caspofungin repressed
C4_03190W_A	-1.58701	-1.66493	-2.42211	-2.84973	-1.77615		Protein with a predicted FAD-dependent pyridine nucleotide reductase domains; putative oxidoreductase; Plc1-regulated; possibly an essential gene, disruptants not obtained by UAU1 method
C4_03230C_A	-2.57886	-3.64878	-3.59576	-3.919	-3.56901		ORF in retrotransposon Tca4; similar to Pol region of retrotransposons encoding reverse transcriptase, protease, integrase; downstream of RHD2, similar to the Gag region encoding nucleocapsid-like protein; rat catheter biofilm induced
C4_03250C_A	-2.2507	-2.39181	-3.11462	-3.54026	-3.3553	RHD2	Predicted ORF in retrotransposon Tca4 with similarity to the Gag region encoding nucleocapsid-like protein; overlaps blocked reading frame orf19.2668.1; yeast-enriched transcript; rat catheter biofilm induced
C4_03270W_A	-3.66948	-3.52952	-3.17075	-2.73089	-2.53218	RPF1	Putative nucleolar protein with a predicted role in the assembly and export of the large ribosomal subunit; essential for growth; rat catheter and Spider biofilm induced
C4_03300C_A	0.0357474	-0.279095	-4.6512	-3.23655	-3.22902		Ortholog of C. dubliniensis CD36 : Cd36_62310
C4_03340C_A	-4.57817	-3.23551	-2.86887	-4.75468	-4.56013		Protein with homology to NADH dehydrogenase; regulated by Sef1p-, Sfu1p-, and Hap43p
C4_03350C_A	-1.37542	-1.46242	-2.63149	-3.23586	-1.72779		Has domain(s) with predicted flavin adenine dinucleotide binding, oxidoreductase activity and role in oxidation-reduction process
C4_03360C_A	-0.498163	-0.885225	-1.81488	-1.66637	-2.39974	VTC4	Putative polyphosphate synthetase; decreased expression in hyphae compared to yeast-form cells; fungal-specific (no human or murine homolog); virulence-group-correlated expression
C4_03400W_A	-0.282562	-0.361477	-0.264969	-0.730748	-2.62337		Protein of unknown function; Hap43-repressed gene
C4_03410W_A	-1.69649	-1.76276	-2.16328	-2.21778	-2.28684		Ortholog(s) have structural constituent of ribosome activity and mitochondrial large ribosomal subunit localization
C4_03430W_A	0.138884	1.90971	3.6831	2.06117	2.05176	MOH1	Ortholog of S. cerevisiae Moh1, essential for staionary phase growth; induced by alpha pheromone in SpiderM medium and by Mnl1 under weak acid stress; possibly essential (UAU1 method); flow model biofilm induced; Spider biofilm induced
C4_03440C_A	-2.23998	-1.01717	-1.30127	-1.37416	-2.20205	DOT4	Protein similar to ubiquitin C-terminal hydrolase; localizes to cell surface of hyphal cells, but not yeast-form cells; repressed upon high-level peroxide; Hap43p-induced; rat catheter biofilm induced
C4_03460C_A	-0.340544	1.64956	1.67987	1.74708	0.590941		Putative protein of unknown function; transcript upregulated in clinical isolates from HIV+ patients with oral candidiasis; Spider biofilm induced
C4_03470C_A	5.53965	15.0166	14.8813	14.1909	14.6569	ECE1	Hypha-specific protein; regulated by Rfg1, Nrg1, Tup1, Cph1, Efg1, Hog1, farnesol, phagocytosis; fluconazole-induced; rat catheter and Spider biofilm induced; flow model biofilm repressed; Bcr1-repressed in RPMI a/a biofilms
C4_03510C_A	5.17959	5.30423	4.37323	3.31859	1.99601	HWP2	GPI-anchored, glycosylated cell wall protein; required for biofilm formation, adhesion, filamentous growth on some media; expressed in hyphae; mutant delayed in virulence; regulated by Efg1, Tup1; similar to Hwp1 and Rbt1 domains
C4_03520C_A	-0.286969	6.2221	4.9715	2.65265	0.495111	RBT1	Cell wall protein with similarity to Hwp1; required for virulence; predicted glycosylation; fluconazole, Tup1 repressed; farnesol, alpha factor, serum, hyphal and alkaline induced; Rfg1, Rim101-regulated
C4_03530W_A	-1.39348	-2.33687	-2.57744	-3.30175	-5.98774		Ortholog of Candida albicans WO-1 : CAWG_03455
C4_03570W_A	3.34217	12.5967	12.0726	11.6325	11.9967	HWP1	Hyphal cell wall protein; host transglutaminase substrate; opaque-, a-specific, alpha-factor induced; at MTLa side of conjugation tube; virulence complicated by URA3 effects; Bcr1-repressed in RPMI a/a biofilms; Spider biofilm induced
C4_03680C_A	-0.652698	-1.70851	-1.30243	-1.01192	-1.57842		Ortholog(s) have role in nucleotide-excision repair and nucleus localization
C4_03690C_A	-1.70196	-1.32301	-1.30108	-2.16914	-2.07146		Ortholog of C. dubliniensis CD36 : Cd36_43290, C. parapsilosis CDC317 : CPAR2_403630, Candida tenuis NRRL Y-1498 : CANTEDRAFT_114295 and Debaryomyces hansenii CBS767 : DEHA2G17336g
C4_03700W_A	-3.26388	-3.284	-2.9295	-3.34938	-3.11863		Predicted membrane transporter, member of the drug:proton antiporter (14 spanner) (DHA2) family, major facilitator superfamily (MFS)
C4_03710C_A	2.86355	3.52513	3.03148	2.21863	1.74743		Predicted membrane protein; rat catheter biofilm induced
C4_03720C_A	-4.24688	-6.08595	-4.7699	-2.98707	-3.77699		Ortholog(s) have cytosol, nucleus localization
C4_03730C_A	-2.40903	-2.51932	-2.25173	-2.47868	-2.69021		Ortholog(s) have tRNA (guanine) methyltransferase activity, role in tRNA methylation and mitochondrial matrix, nucleus localization
C4_03740W_A	-3.1705	-2.78367	-2.8062	-2.65936	-2.87565		Ortholog(s) have role in U4 snRNA 3'-end processing, exonucleolytic trimming to generate mature 3'-end of 5.8S rRNA from tricistronic rRNA transcript (SSU-rRNA, 5.8S rRNA and LSU-rRNA), more
C4_03750C_A	-1.37792	-0.946631	-1.50591	-1.95951	-0.864124		Ortholog(s) have translation release factor activity, role in mitochondrial translational termination and mitochondrion localization
C4_03800C_A	-0.803438	-1.08524	-1.46375	-2.20975	-1.67302	NUP84	Ortholog(s) have structural constituent of nuclear pore activity
C4_03820C_A	2.73852	3.08986	1.59927	1.08916	1.56095	HRQ2	Protein of unknown function; mutants are viable; rat catheter and Spider biofilm induced
C4_03830W_A	-3.0026	-2.2334	-3.42116	-2.44383	-2.86889		Predicted tRNA (guanine) methyltransferase activity; Spider biofilm induced
C4_03840C_A	-1.03274	-1.53868	-1.70466	-2.15557	-2.06525	RRP42	Putative exosome non-catalytic core component; involved in 3'-5' RNA processing; rat catheter biofilm induced
C4_03940C_A	1.78577	1.0738	0.0595355	-0.733833	-2.28411	PYC2	Putative pyruvate carboxylase; binds biotin cofactor; repressed by Ssk1 response regulator, by benomyl treatment, or in an azole-resistant strain overexpressing MDR1; stationary phase enriched protein; flow model biofilm repressed
C4_03960W_A	3.31858	2.52471	1.7121	0.441845	-0.769847		Protein of unknown function; ORF added to Assembly 21 based on comparative genome analysis; protein detected by mass spec in stationary phase cultures
C4_03970W_A	0.329259	0.551184	2.62901	3.64424	1.04041		Ortholog of C. dubliniensis CD36 : Cd36_33200 and Candida albicans WO-1 : CAWG_03416
C4_04020C_A	-0.277663	-4.20517	-3.71247	-2.16123	-1.50029		Protein of unknown function; induced by Rgt1
C4_04030W_A	-2.59143	-3.26418	-1.07566	-2.59013	-4.04633	JEN2	Dicarboxylic acid transporter; regulated by glucose repression; induced by Rgt1; disruptants not obtained by UAU1 method; rat catheter and Spider biofilm induced
C4_04050C_A	1.37952	-2.73244	-3.96089	-3.62694	-5.91993	RHD3	GPI-anchored yeast-associated cell wall protein; induced in high iron; clade-associated gene expression; not essential for cell wall integrity; fluconazole-repressed; flow model and Spider biofilm repressed
C4_04100C_A	-4.41661	-3.66584	-3.5361	-2.72441	-2.91529	ECM1	Putative pre-ribosomal factor; decreased mRNA abundance observed in cyr1 homozygous mutant hyphae; induced by heavy metal (cadmium) stress; Hog1p regulated
C4_04140W_A	1.45105	1.09184	1.99972	1.29596	2.01448		Protein with a predicted endonuclease/exonuclease/phosphatase family domain and a carbon catabolite repressor protein 4 domain; induced by alpha pheromone in SpiderM medium
C4_04160W_A	-0.913289	-1.71573	-1.64796	-1.94698	0.687493		Ortholog of C. dubliniensis CD36 : Cd36_43710, C. parapsilosis CDC317 : CPAR2_402940, Candida tenuis NRRL Y-1498 : CANTEDRAFT_114940 and Debaryomyces hansenii CBS767 : DEHA2C09196g
C4_04240C_A	-1.82681	-1.49164	-1.11695	-1.19517	-1.44852		Ortholog of S. cerevisiae Skg6; localizes to the cell cortex, cell bud neck, cell bud tip, incipient cellular bud site, and is membrane-bound; Spider biofilm induced
C4_04270W_A	1.63404	0.63829	0.52435	-0.254965	0.302169		Ortholog(s) have ureidoglycolate hydrolase activity and cytosol, nucleus localization
C4_04320W_A	-3.47488	-6.58047	-8.76051	-6.17903	-7.04859	FRE10	Major cell-surface ferric reductase under low-iron conditions; 7 transmembrane regions and a secretion signal predicted; Tup1, Rim101, Ssn6, Hog1, caspofungin repressed; ciclopirox olamine induced; rat catheter biofilm induced
C4_04380C_A	0.543434	2.81717	2.67708	1.70369	1.5628		Protein of unknown function; Spider biofilm induced
C4_04390W_A	-2.03441	-2.57149	-3.61543	-3.00386	-2.71753		Ribosomal 60S subunit protein L22B; Spider biofilm repressed
C4_04410C_A	0.622038	0.198803	-1.56123	-2.29004	-4.10657	LYS4	Homoaconitase; regulated by Gcn4, Gcn2; induced in response to amino acid starvation (3-AT); induced by human whole blood or PMNs; Hap43-repressed; flow model and Spider biofilm repressed
C4_04450C_A	0.186536	0.740158	1.67364	0.642501	0.416739		Putative protein serine/threonine kinase; predicted role in vesicle formation in autophagy and the cytoplasm-to-vacuole targeting (Cvt) pathway; Spider biofilm induced
C4_04470W_A	2.17631	1.5295	1.75788	1.03538	0.67176	SAP10	Secreted aspartyl protease; roles in adhesion, virulence (RHE model), cell surface integrity; distinct specificity from Sap9; at cell membrane and wall; GPI-anchored; induced in low iron; Tbf1-activated; Spider biofilm induced
C4_04480C_A	-1.4933	-1.81055	-2.70262	-2.4837	-2.56646	EFB1	Translation elongation factor EF-1 beta; repressed by human whole blood or PMNs; macrophage/pseudohyphal-induced; antigenic in mouse; farnesol-downregulated; snoRNA snR18 is encoded within the EFB1 intron; Spider biofilm repressed
C4_04520W_A	-1.96418	-1.50388	-0.909474	-0.7156	-1.30819		Ortholog(s) have telomerase inhibitor activity, role in box C/D snoRNA 3'-end processing, negative regulation of telomere maintenance via telomerase and nucleolus, nucleoplasm localization
C4_04530C_A	3.05238	3.75848	3.31257	3.13353	2.88732	PHR1	Cell surface glycosidase; may act on cell-wall beta-1,3-glucan prior to beta-1,6-glucan linkage; role in systemic, not vaginal virulence (neutral, not low pH); high pH or filamentation induced; Bcr1-repressed in RPMI a/a biofilm
C4_04540C_A	0.489137	2.49076	2.8119	1.57281	0.463753		Ortholog of Candida albicans WO-1 : CAWG_03357
C4_04550C_A	1.07721	2.10235	1.79118	0.841119	0.563119		Ortholog(s) have metalloendopeptidase activity, role in misfolded or incompletely synthesized protein catabolic process and mitochondrial inner membrane localization
C4_04590W_A	-2.22922	-0.978208	-1.25621	-0.478782	-0.920691	SCS7	Putative ceramide hydroxylase; regulated by Nrg1; induced in high iron; fluconazole-induced; Hap43-repressed; Spider biofilm induced
C4_04700W_A	-2.80427	-3.04255	-3.71122	-3.27634	-3.18644	SSZ1	Putative HSP70 chaperone; protein level decreases in stationary phase cultures; Spider biofilm repressed
C4_04720W_A	-4.0081	-6.58688	-4.6974	-3.65041	-4.19426		Ortholog(s) have methylenetetrahydrofolate dehydrogenase (NAD+) activity, role in folic acid-containing compound biosynthetic process, one-carbon metabolic process, purine nucleobase biosynthetic process and cytosol, nucleus localization
C4_04730W_A	-2.19277	-2.07859	-1.33449	-0.942395	-1.62977	BAS1	Putative Myb-like transcription factor; ortholog S. cerevisiae Bas1, a regulator of purine biosynthetic genes; mutant exhibits adenine auxotrophy and abnormal colony morphology
C4_04770C_A	-0.311487	-2.5876	-2.384	-2.3623	-2.74095	MNN22	Alpha-1,2-mannosyltransferase; required for normal cell wall mannan; regulated by Tsa1, Tsa1B at 37 deg; repressed in core stress response; NO, Hog1 induced; confers sensitivity to cell wall perturbing agents; Spider biofilm repressed
C4_04780W_A	-0.314071	-0.502011	-1.37558	-1.97709	-1.59107	PMT6	Protein mannosyltransferase; required for virulence in mice, adhesion to endothelium; role in hyphal growth signaling, hygromycin B sensitivity; no major role in cellular PMT activity; Hap4-repressed; Bcr1-repressed in RPMI a/a biofilms
C4_04810C_A	-2.21204	-2.68983	-2.25085	-2.4214	-3.01979		Ortholog(s) have tRNA (guanine-N7-)-methyltransferase activity, role in tRNA methylation and nucleolus, tRNA methyltransferase complex localization
C4_04820C_A	-1.1171	-1.69411	-1.81153	-1.65341	-1.94795		Ortholog(s) have structural constituent of ribosome activity and mitochondrial large ribosomal subunit localization
C4_04840C_A	-1.79056	-2.161	-1.56777	-3.23397	-4.2189	AGP3	Putative serine transporter; possible role in assimilation of sulfur; F-12/CO2 early biofilm induced
C4_04850C_A	3.47101	1.24099	-0.38731	0.524092	0.472868	CSR1	Transcription factor; role in zinc homeostasis and regulation of Spider biofilm matrix; mutation affects filamentous growth; can suppress S. cerevisiae rok1 mutant inviability; Spider biofilm induced; mutants for abnormal Spider biofilms
C4_04860W_A	-1.23957	-4.28856	-3.03915	-2.81184	-2.37877		Protein of unknown function; mRNA binds She3; regulated by Nrg1; upregulated in a cyr1 or ras1 mutant
C4_04870C_A	-0.374369	-0.566866	-1.21528	-2.37769	-2.18091		Ortholog(s) have role in cytoplasmic mRNA processing body assembly, deadenylation-dependent decapping of nuclear-transcribed mRNA, formation of translation preinitiation complex, negative regulation of translational initiation
C4_04890C_A	-1.58354	-2.11637	-3.43047	-3.23721	-2.5907	RPL24A	Predicted ribosomal protein; downregulated upon phagocytosis by murine macrophage; intron in 5'-UTR; Hap43-induced; Spider biofilm repressed
C4_04900W_A	-1.96446	-1.91837	-2.97323	-2.37375	-2.43046	RPL30	Ribosomal 60S subunit protein; pre-rRNA processing; pre-mRNA alternatively spliced to productive/unproductive transcripts; temp-regulated splicing; colony morphology-related regulation by Ssn6, Tup1, Nrg1 regulated; Spider biofilm repressed
C4_04920W_A	-0.679929	-0.189637	-1.34592	-2.08877	-2.30748		Ortholog(s) have chromatin DNA binding activity and role in positive regulation of transcription from RNA polymerase II promoter, telomere maintenance, threonylcarbamoyladenosine metabolic process
C4_04980W_A	-0.0251526	1.76032	1.11056	-0.287568	0.391446		Predicted membrane transporter; member of the peptide-acetyl-coA transporter (PAT) family, major facilitator superfamily (MFS); induced by alpha pheromone in Spider medium
C4_05010W_A	-5.12866	-4.12988	-3.61821	-2.54677	-3.03828		Protein with a predicted role in ribosome biogenesis; mutation confers hypersensitivity to 5-fluorocytosine (5-FC), 5-fluorouracil (5-FU); repressed in core stress response; repressed by prostaglandins; Hap43-induced
C4_05020W_A	-2.06543	-1.23654	-0.953536	-1.94653	-1.98403	IMG2	Mitochondrial ribosomal protein of the large subunit; rat catheter biofilm induced
C4_05070C_A	4.70565	5.59131	4.87725	2.94716	3.08465	ARG8	Putative acetylornithine aminotransferase; Gcn2, Gcn4 regulated; rat catheter biofilm induced; Spider biofilm induced
C4_05110C_A	-1.7825	-0.927871	-1.33311	-1.46873	-1.29924	HAP41	Putative Hap4-like transcription factor; Hap43-repressed; not required for response to low iron; induced by Mnl1 under weak acid stress; Spider biofilm induced
C4_05130C_A	1.29049	1.57669	2.03663	1.12319	1.54222	ALD6	Putative aldehyde dehydrogenase; stationary phase enriched protein; expression regulated upon white-opaque switch; rat catheter biofilm induced; rat catheter and Spider biofilm induced
C4_05140C_A	2.69295	1.7846	1.32323	0.219738	0.753601	GDB1	Putative glycogen debranching enzyme; expression is regulated upon white-opaque switch; regulated by Nrg1, Tup1; rat catheter biofilm repressed
C4_05160C_A	-0.488655	-0.424796	-0.7545	-2.541	-1.30063		Has domain(s) with predicted role in protein transport
C4_05180C_A	-0.555891	-0.9113	-0.861665	-2.1769	-1.60378		Ortholog(s) have RNA binding, nucleocytoplasmic transporter activity, structural constituent of nuclear pore activity
C4_05230C_A	-3.44693	-4.16911	-4.14175	-2.78243	-2.68863		Hap43-induced gene; mutation confers hypersensitivity to 5-fluorocytosine (5-FC), 5-fluorouracil (5-FU), and tubercidin (7-deazaadenosine)
C4_05250W_A	4.78771	4.08404	4.42005	3.79455	3.94868		Putative ubiquitin-protein ligase; role in protein ubiquitination; Spider biofilm induced
C4_05260W_A	-2.38523	-2.97152	-2.49876	-2.2838	-1.8948		Subunit of Elongator complex; required for modification of wobble nucleosides in tRNA in S. cerevisiae; Hap43-induced gene
C4_05330C_A	-3.99437	-2.71854	-3.72755	-2.51422	-2.9494		Putative protein with a predicted role in 60S ribosomal subunit biogenesis; Hap43p-induced gene; ortholog of S. cerevisiae MAK11
C4_05340W_A	0.291966	1.56965	1.09874	-0.458008	0.240834		Ortholog(s) have ubiquitin-protein ligase activity
C4_05350W_A	-1.05559	0.946877	0.863079	0.548222	1.89715		Ortholog(s) have phosphatidylinositol binding activity, role in cellular response to nitrogen starvation, piecemeal microautophagy of nucleus and Golgi apparatus, endosome, extrinsic to membrane, fungal-type vacuole localization
C4_05390W_A	0.17931	-0.164199	-0.79942	-2.28527	-0.90719		Putative glyoxylate reductase; acts on glyoxylate and hydroxypyruvate substrates; Spider biofilm repressed
C4_05430C_A	-0.0190942	-1.95092	-1.96525	-2.01116	-2.1052	GAP5	Putative general amino acid permease; fungal-specific (no human or murine homolog)
C4_05460C_A	-2.29698	-2.75316	-2.62571	-3.13787	-2.73576	OFD1	Putative prolyl hydroxylase family member; regulates Ume6p stability in response to oxygen; inhibited by hypoxia; repressed by prostaglandins; Spider biofilm induced
C4_05540W_A	1.59761	0.850085	-0.749771	-1.14674	-2.32083	HOM3	Putative L-aspartate 4-P-transferase; fungal-specific (no human or murine homolog); regulated by Gcn2 and Gcn4; early-stage flow model biofilm induced
C4_05560C_A	0.538051	0.0926688	1.88791	1.63194	2.87553	ARO9	Aromatic transaminase; Ehrlich fusel oil pathway of aromatic alcohol biosynthesis; Rim101-dependent pH-regulation (alkaline induced); Hap43-induced gene
C4_05650W_A	-2.13318	-2.52107	-2.15277	-2.47864	-1.87577		Ortholog(s) have role in maturation of SSU-rRNA from tricistronic rRNA transcript (SSU-rRNA, 5.8S rRNA, LSU-rRNA) and cytoplasm, nucleolus localization
C4_05660C_A	-1.50027	-0.836584	-0.997808	-1.05337	-1.4041	BRN1	Putative condensin complex subunit; cell-cycle regulated periodic mRNA expression
C4_05680W_A	-1.21767	-1.88302	-1.78951	-2.19834	-2.27017	PHO4	bHLH transcription factor of the myc-family; required for growth in medium lacking phosphate and for resistance to copper and Phloxine B; induced by Mnl1 under weak acid stress
C4_05690W_A	-0.104534	1.62445	0.647778	-0.90185	-0.661643	SEC23	Putative GTPase-activating protein; regulated upon yeast-hypha switch; Spider biofilm repressed
C4_05700W_A	-0.74424	-2.34517	-1.05821	-0.942732	-1.70797	ZCF5	Zn(II)2Cys6 transcription factor; colony morphology-related gene regulation by Ssn6
C4_05770C_A	-1.9364	-3.08686	-2.84778	-3.10909	-1.52222	CFL1	Protein similar to ferric reductase Fre10p; possible functional homolog of S. cerevisiae Fre1p (reports differ); transcription is negatively regulated by Sfu1p, copper, amphotericin B, caspofungin; induced by ciclopirox olamine
C4_05780C_A	-1.37992	-2.26318	-3.80122	-2.93777	-0.832671	CFL2	Oxidoreductase; iron utilization; Sfu1/Sef1/Hap43/Nrg1/Tup1/Rim101 regulated; alkaline/low iron/fluphenazine/ciclopirox olamine, flucytosine, fluconazole, Spider/flow model/rat catheter biofilm induced; caspofungin/amphotericin B repressed
C4_05800C_A	0.707766	1.66127	1.60845	0.951599	0.338268		Protein of unknown function; transcript detected on high-resolution tiling arrays
C4_05850C_A	-1.43792	-2.16991	-2.11191	-2.93042	-2.86715		Protein of unknown function; may play a role in regulation of cell size; rat catheter biofilm repressed
C4_05880W_A	3.08332	1.46045	1.38308	-0.390873	-1.05388	GAT1	GATA-type transcription factor; regulator of nitrogen utilization; required for nitrogen catabolite repression and utilization of isoleucine, tyrosine and tryptophan N sources; required for virulence in a mouse systemic infection model
C4_05890W_A	-0.0237474	-1.41534	-0.872512	-3.27324	-0.987991		Protein with a selenoprotein domain and a thioredoxin-like fold domain; similar to S. cerevisiae Vhs3p, which is a putative phosphopantothenoylcysteine decarboxylase
C4_05900C_A	1.30982	2.45098	1.70078	0.764777	0.178799		Protein of unknown function; Rgt1, Hap43-repressed; flow model biofilm induced; Spider biofilm induced
C4_06110C_A	1.10162	0.646976	-1.00005	-1.67889	-2.26517	TRP5	Predicted tryptophan synthase; identified in detergent-resistant membrane fraction (possible lipid raft component); predicted N-terminal acetylation; Gcn4p-regulated; S. cerevisiae ortholog is Gcn4p regulated; upregulated in biofilm;
C4_06120W_A	4.49121	3.20949	2.25959	0.793786	-2.32266	GDH3	NADP-glutamate dehydrogenase; Nrg1, Plc1 regulated; hypha, hypoxia, Efg1-repressed; Rim101-induced at pH 8; GlcNAc, ciclopirox, ketoconazole induced; exp and stationary phase protein; Spider biofilm repressed; rat catheter biofilm induced
C4_06140C_A	-0.129465	1.52304	0.433801	-0.6587	-0.966504		Predicted membrane transporter, member of the drug:proton antiporter (14 spanner) (DHA2) family, MFS superfamily; induced by alpha pheromone in SpiderM medium
C4_06150C_A	2.02852	3.646	3.92777	2.35796	1.39345		Ortholog(s) have double-stranded DNA binding activity, role in reciprocal meiotic recombination, synapsis and condensed nuclear chromosome localization
C4_06190C_A	-0.584317	-1.60844	-0.627349	-0.437344	-0.582519	MPH1	Protein similar to S. cerevisiae Mph1p, which is a DNA helicase involved in DNA repair; induced under hydroxyurea treatment
C4_06210C_A	-4.44998	-4.36842	-3.91595	-2.50597	-2.75602		Putative GTPase; heterozygous null mutant exhibits resistance to parnafungin in the C. albicans fitness test; Hap43p-induced gene
C4_06370C_A	-0.459739	-0.819747	-1.11433	-1.78363	-2.20542		Ortholog(s) have borate efflux transmembrane transporter activity, role in borate transport, protein targeting to vacuole and fungal-type vacuole, plasma membrane localization
C4_06390W_A	4.55478	-2.01598	-1.02693	-1.39461	-0.601192	SOU1	Enzyme involved in utilization of L-sorbose; has sorbitol dehydrogenase, fructose reductase, and sorbose reductase activities; NAD-binding site motif; transcriptional regulation affected by chromosome 5 copy number; Hap43p-induced gene
C4_06480C_A	1.38978	3.78549	3.25477	1.80701	2.2597	CEK1	ERK-family protein kinase; required for wild-type yeast-hypha switch, mating efficiency, virulence in mice; Cst20-Hst7-Cek1-Cph1 MAPK pathway regulates mating, and invasive hyphal growth under some conditions; Spider biofilm induced
C4_06490C_A	-2.65617	-5.01013	-1.28961	-1.70128	-0.221041	PRI2	Putative DNA primase; gene adjacent to and divergently transcribed with CDC68; Hap43-induced; Spider biofilm repressed
C4_06500W_A	-0.364829	-0.910106	-1.41999	-2.04548	-1.40522	CDC68	Functional homolog of S. cerevisiae Cdc68, a transcription elongation factor; essential; possible drug target
C4_06530C_A	3.4188	0.404499	1.11401	1.10516	0.718943	XUT1	Putative high-affinity, high-capacity xanthine-uric acid/H+ symporter; similar to A. nidulans UapA; member of the Nucleobase-Ascorbate Transporter/Nucleobase-Cation Symporter (NAT/NCS2) family; rat catheter biofilm induced
C4_06540W_A	0.0206006	-2.18473	-1.46298	-1.23817	-2.22789	MNN4	Regulator of mannosylphosphorylation of N-linked mannans to cell wall proteins; no role in virulence or normal interaction with macrophages; mutant induces inflammatory cytokines in dendritic cells; rat catheter and Spider biofilm induced
C4_06570C_A	-0.857884	-1.40468	-4.65789	-4.20679	-3.81866	PDC11	Pyruvate decarboxylase; antigenic; on hyphal not yeast cell surface; Hap43, Gcn4, Efg1, Efh1, Hsf1 regulated; fluconazole, farnesol induced; amino acid starvation repressed; flow model biofilm induced; Spider biofilm repressed
C4_06580W_A	-0.60849	-0.148023	-1.14108	-1.99722	-1.69324	CBF1	Transcription factor; binds ribosomal protein gene promoters and rDNA locus with Tbf1; regulates sulfur starvation-response, respiratory, glycolytic genes; does not bind to centromeres as does S. cerevisiae Cbf1; Spider biofilm repressed
C4_06600W_A	-1.86511	-2.02834	-1.78528	-1.91993	-1.94345	TOP2	DNA topoisomerase II; catalyzes ATP-dependent DNA relaxation and decatenation in vitro; Y842 predicted to be catalytic; functional homolog of S. cerevisiae Top2p; sensitive to amsacrine or doxorubicin; farnesol-upregulated in biofilm
C4_06610C_A	-0.973815	-1.57302	-1.16808	-1.61943	-2.215	SDH12	Succinate dehydrogenase; soluble protein in hyphae; macrophage-downregulated protein level; downregulated by Efg1p; repressed by nitric oxide; protein present in exponential and stationary growth phase yeast cultures; Hap43p-repressed gene
C4_06680C_A	-1.2998	-1.31742	-1.94607	-2.16124	-2.13664		Ortholog(s) have role in ER to Golgi vesicle-mediated transport and cytoplasmic mRNA processing body, endoplasmic reticulum membrane, extrinsic to membrane localization
C4_06710W_A	-0.605098	-2.3284	-2.40509	-1.58668	-2.89709		Putative NADP-dependent oxidoreductase; Hap43-repressed; induced by benomyl treatment; oxidative stress-induced via Cap1; rat catheter biofilm repressed
C4_06720W_A	-3.52383	-3.45302	-4.24583	-2.87661	-3.06875	NOP1	Nucleolar protein; flucytosine induced; Hap43-induced; Spider biofilm repressed
C4_06770W_A	-1.0307	-0.241101	-0.688221	-2.24728	-1.28676		Predicted endoplasmic reticulum zinc transporter; induced by nitric oxide
C4_06780C_A	0.536768	2.53912	4.66868	4.42635	3.3713	OYE32	NAD(P)H oxidoreductase family protein; induced by nitric oxide, amphotericin B, oxidative stress via Cap1; upregulation associated with MDR1 overexpression or benomyl treatment; macrophage-downregulated protein; Spider biofilm induced
C4_06820C_A	1.73495	1.15628	-0.0681607	-1.0454	-1.40979	CZF1	Transcription factor; regulates white-opaque switch; hyphal growth regulator; expression in S. cerevisiae causes dominant-negative inhibition of pheromone response; required for yeast cell adherence to silicone; Spider biofilm induced
C4_06830C_A	-1.57828	-1.30477	-1.70095	-2.30513	-2.12255	CCT6	Putative cytosolic chaperonin Cct ring complex subunit; mutation confers hypersensitivity to cytochalasin D; GlcNAc-induced protein; Spider biofilm repressed
C4_06850C_A	-2.33215	-2.08342	-2.33406	-1.93906	-2.25952		Ortholog(s) have mRNA binding, metalloaminopeptidase activity, role in negative regulation of gene expression, protein initiator methionine removal involved in protein maturation and cytosolic ribosome, nucleolus localization
C4_06890W_A	0.13331	1.18768	2.27477	2.28188	0.969661	ARR3	Ortholog of S. cerevisiae Arr3; arsenite transporter of the plasma membrane required for resistance to arsenic compounds; benomyl-induced; Gcn4-regulated; Hap43-repressed; mutant is viable; Spider biofilm induced
C4_06970C_A	7.93275	5.13512	4.20441	3.94746	2.82703	ZRT1	Putative zinc transporter; acts with Pra1 in sequestration of zinc from host tissues during infection; hyphal, macrophage-induced; alkaline induced upon adherence to polystyrene; induced in oralpharyngeal candidasis; Spider biofilm induced
C4_06980W_A	6.90595	4.8766	3.4165	2.83615	3.20731	PRA1	Cell surface protein that sequesters zinc from host tissue; enriched at hyphal tips; released extracellularly; binds to host complement regulators; mediates leukocyte adhesion and migration; immunogenic in mouse; produced at ambient pH
C4_07030W_A	-2.29219	-3.78074	-1.58053	-2.06176	-2.46924	MET16	Putative 3'-phosphoadenylsulfate reductase; sulfur amino acid metabolism; reports differ on regulation during biofilm formation; fungal-specific; possibly an essential gene, disruptants not obtained by UAU1 method; Hap43p-repressed gene
C4_07060W_A	-1.8969	-2.42848	-1.9838	-2.00953	-1.97128		Ortholog(s) have RNA polymerase III activity, role in tRNA transcription from RNA polymerase III promoter and DNA-directed RNA polymerase III complex, cytoplasm localization
C4_07080C_A	-2.07698	-2.6614	-1.31088	-0.834333	-1.19138		Protein with t-SNARE domains and a microtubule associated domain; Hap43-induced gene; repressed by alpha pheromone in SpiderM medium
C4_07100C_A	-1.34921	-1.21756	-1.22223	-1.86351	-1.43529		Predicted RNA-dependent ATPase RNA helicase; Hap43-induced gene
C4_07120C_A	-1.70374	-2.14653	-0.924435	-0.52376	-0.334628	MSH2	Putative DNA mismatch repair factor; transcript regulated by Nrg1; flucytosine repressed; transcript regulated by tyrosol and cell density
C4_07140W_A	-1.93603	-1.68458	-1.79255	-1.71724	-1.21667		Predicted mitochondrial intermembrane space protein; predicted role in phospholipid metabolism; rat catheter and Spider biofilm induced
C4_07150W_A	-3.17679	-1.87807	-2.05633	-0.996537	-2.19802		bZIP transcription factor; possibly transcriptionally regulated upon hyphal formation; Hap43; F-12/CO2 early biofilm induced; Spider biofilm induced
C4_07180W_A	-1.55408	-1.89279	-3.0832	-2.44169	-2.36747	UBI3	Fusion of ubiquitin with the S34 protein of the small ribosomal subunit; mRNA decreases upon heat shock, appears to be degraded; functional homolog of S. cerevisiae RPS31; Hap43-induced; Spider biofilm repressed
C5_00070W_A	-0.371954	1.7035	1.0292	0.264096	0.3901	CDC11	Septin; cell and hyphal morphology, agar-invasive growth, full virulence and kidney tissue invasion in mouse, but not kidney colonization, immunogenicity; hyphal and cell-cycle-regulated phosphorylation; rat catheter biofilm repressed
C5_00100C_A	1.69314	0.913031	0.505441	0.300595	1.2465		Protein of unknown function; Spider biofilm induced
C5_00110C_A	-1.74592	-0.0972294	-1.20829	-1.89158	-1.96432	THS1	Putative threonyl-tRNA synthetase; transcript regulated by Mig1 and Tup1; repressed upon phagocytosis by murine macrophages; stationary phase enriched protein; Spider biofilm repressed
C5_00180W_A	-1.29081	-1.77048	-2.37423	-2.58889	-2.97159		Ortholog(s) have inositol heptakisphosphate kinase activity, inositol hexakisphosphate 1-kinase activity, inositol hexakisphosphate 3-kinase activity, inositol hexakisphosphate 4-kinase activity, inositol hexakisphosphate 6-kinase activity
C5_00190C_A	-1.00633	-2.16211	-1.56523	-1.6337	-1.76275	FAS1	Beta subunit of fatty-acid synthase; multifunctional enzyme; Hap43, fluconazole-induced; amphotericin B, caspofungin repressed; macrophage/pseudohyphal-induced; flow model and Spider biofilm repressed
C5_00230C_A	1.54438	1.23329	1.21541	0.510966	1.04335		Ortholog(s) have 5'-flap endonuclease activity, role in DNA-dependent DNA replication and Slx1-Slx4 complex localization
C5_00260W_A	-2.53131	-3.01758	-2.17605	-1.99885	-1.87057		Ortholog(s) have ribose phosphate diphosphokinase activity, role in 5-phosphoribose 1-diphosphate biosynthetic process, cytokinesis, fungal-type cell wall organization and cytosol, nucleus localization
C5_00270W_A	-1.50466	-1.6452	-1.43872	-1.09616	-1.73105	PGA14	Putative GPI-anchored protein; induced during cell wall regeneration; regulated by Ssn6p
C5_00280C_A	-3.19388	-2.22708	-2.57689	-2.20486	-1.48182		Major mitochondrial nuclease; has RNAse and DNA endo- and exonucleolytic activities; roles in mitochondrial recombination, apoptosis and maintenance of polyploidy; Spider biofilm repressed
C5_00310C_A	-4.26071	-4.45491	-3.03298	-1.84322	-2.43712		Protein with a fungal RNA polymerase I subunit RPA14 domain; proposed to play a role in the recruitment of pol I to the promoter; Hap43-induced gene
C5_00320W_A	-0.998791	-1.26862	-1.62964	-1.66172	-1.66345		Ortholog(s) have mitochondrion, nucleus localization
C5_00340W_A	-0.891939	-1.83857	-0.940412	-1.4867	-0.776995		Protein of unknown function; Spider biofilm repressed
C5_00390C_A	-1.99862	-0.642952	-0.777192	-2.20509	-0.535671		Protein of unknown function; transcript repressed upon yeast-hyphal switch; fluconazole-induced; Hap43-repressed; flow model biofilm induced
C5_00400C_A	-1.50155	-2.18082	-1.64314	-1.93654	-1.32282		Ortholog of C. dubliniensis CD36 : Cd36_50420, C. parapsilosis CDC317 : CPAR2_304100, Candida tenuis NRRL Y-1498 : CANTEDRAFT_98299 and Debaryomyces hansenii CBS767 : DEHA2B07634g
C5_00420C_A	-1.32005	-1.22199	-1.60608	-1.5999	-1.82953	MRP17	Predicted mitochondrial ribosomal protein
C5_00430W_A	-6.12144	-6.56785	-3.01054	-4.15564	-8.5922	MET14	Putative adenylylsulfate kinase; predicted role in sulfur metabolism; possibly adherence-induced; protein present in exponential and stationary growth phase yeast; F-12/CO2 biofilm induced
C5_00450C_A	1.27274	2.73819	0.904413	-0.165687	0.601736	IFG3	Putative D-amino acid oxidase; Spider biofilm induced
C5_00500W_A	-0.706414	-0.760933	-1.08211	-1.85168	-1.58554	NAM7	Putative role in nonsense-mediated mRNA decay; similar to S. cerevisiae Nam7p; gene induced by ciclopirox olamine treatment
C5_00510W_A	-3.49229	-3.72599	-3.04151	-4.93722	-3.61393		Ortholog of C. dubliniensis CD36 : Cd36_50520, C. parapsilosis CDC317 : CPAR2_304000, Candida tenuis NRRL Y-1498 : cten_CGOB_00233 and Debaryomyces hansenii CBS767 : DEHA2E12408g
C5_00590W_A	-0.997022	-0.982021	-1.55394	-1.68807	-1.53526	PET9	Mitochondrial ADP/ATP carrier protein involved in ATP biosynthesis; possible lipid raft component; 3 predicted transmembrane helices; flucytosine induced; ketoconazole-induced; downregulated by Efg1p
C5_00630C_A	-2.61452	-2.97205	-2.084	-1.59704	-1.79653	EXO1	Putative exodeoxyribonuclease; cell-cycle regulated periodic mRNA expression
C5_00640C_A	-0.290931	-0.429858	-0.786333	-2.71337	-0.99303	SAM51	Component of the SAM complex involved in mitochondrial protein import, involved in beta-barrel protein assembly; member of the Omp85 protein family
C5_00650C_A	0.155479	0.163671	-0.929199	-1.84707	-2.33483	THR1	Putative homoserine kinase; regulated by Tup1; amphotericin B repressed; regulated by Gcn2 and Gcn4; Spider biofilm repressed
C5_00660C_A	-1.08643	-2.07068	-1.54639	-1.2913	-1.68076	ERG11	Lanosterol 14-alpha-demethylase; cytochrome P450 family; role in ergosterol biosynthesis; target of azole antifungals; may contribute to drug resistance; azole or flow model biofilm induced; drug treated biofilm induced; hypoxia regulated
C5_00670C_A	-0.609401	-0.566436	-1.60236	-2.25098	-2.06039	HMS1	hLh domain Myc-type transcript factor; required for morphogenesis induced by elevated temperature or Hsp90 compromise; acts downstream of Pcl1; Spider biofilm induced
C5_00680W_A	-2.76099	-3.87856	-4.20929	-3.1223	-3.32054	RMT2	Minor protein arginine methyltransferases (PRMT) involved in methylation of arginine residues
C5_00730W_A	-0.497538	-0.907298	-1.26776	-2.11646	-1.61018	HYR3	Putative GPI-anchored adhesin-like protein; similar to Hyr1p induced in high iron; clade-specific repeat variation
C5_00740W_A	-1.65875	-1.9208	-1.1365	-1.10991	-0.802075	CTF8	Putative kinetochore protein with a predicted role in sister chromatid cohesion; repressed during the mating process; flow model biofilm induced
C5_00790C_A	-1.05417	-0.84276	-1.23311	-2.11955	-2.38248		Putative RNA-binding protein; transcript is upregulated in an RHE model of oral candidiasis
C5_00820W_A	-1.17418	-1.35851	-2.25077	-2.2658	-2.02364		Ortholog(s) have structural constituent of ribosome activity and mitochondrial large ribosomal subunit localization
C5_00830C_A	0.546978	1.84296	1.03163	-0.26291	0.0790379	ERV46	Putative ER-derived vesicle protein; COPII-coated vesicle complex subunit; transcript induced by filamentous growth; Spider biofilm repressed
C5_00870C_A	0.730937	1.6312	2.99933	2.37993	-0.773148	GIT4	Glycerophosphocholine transporter; fungal-specific (no human or murine homolog); possibly an essential gene, disruptants not obtained by UAU1 method; Hap43p-repressed gene
C5_00890C_A	2.45292	2.0921	1.66084	1.48097	1.45833	GIT2	Putative glycerophosphoinositol permease; fungal-specific; repressed by alpha pheromone in SpiderM medium; Hap43-repressed; Spider biofilm induced
C5_00900C_A	-0.698148	-1.37382	-1.38772	-1.87515	-1.85064	URA4	Dihydroorotase; protein present in exponential and stationary growth phase yeast cultures
C5_01050C_A	-1.33121	-1.64901	-1.80059	-1.81134	-1.53087		Ortholog(s) have structural constituent of ribosome activity and mitochondrial large ribosomal subunit localization
C5_01060C_A	-3.82309	-2.6356	-1.47026	-2.20339	-1.77835	BUD23	Putative methyltransferase; Hap43-induced; repressed by prostaglandins
C5_01070C_A	-1.34736	-4.13466	-1.61762	-0.988741	-0.943144		Protein of unknown function; repressed by fluphenazine treatment; induced by benomyl treatment and in an RHE model; regulated by Nrg1, Tup1
C5_01090C_A	-1.06113	-2.94512	-2.90129	-1.69295	-1.53488		Planktonic growth-induced gene
C5_01100C_A	-1.07497	-2.46557	-1.42623	-0.73158	-0.449625	CLN3	G1 cyclin; depletion abolishes budding and causes hyphal growth defects; farnesol regulated, functional in S. cerevisiae; possibly essential (UAU1 method); other biofilm induced; Spider biofilm induced
C5_01110W_A	-2.45084	-3.0603	-3.26333	-2.84447	-2.93745		Ortholog(s) have ubiquitin-specific protease activity, role in protein deubiquitination and cytosol, ribosome localization
C5_01140C_A	-1.16477	-1.46134	-2.11465	-2.42828	-2.27377		Ortholog(s) have role in reciprocal meiotic recombination and mitochondrion localization
C5_01180W_A	-1.38471	-1.53749	-1.69277	-2.05806	-1.77038	PUS4	Putative pseudouridine synthase; transcript regulated by Nrg1, Mig1, and Tup1
C5_01200W_A	-0.279234	0.204113	1.63411	0.841288	0.227494		Ortholog(s) have phosphatase activity
C5_01250W_A	-1.17488	-0.784411	-1.52061	-1.77392	-1.50096	GPR1	Plasma membrane G-protein-coupled receptor of the cAMP-PKA pathway; required for WT hyphal growth; reports differ on role in cAMP-mediated glucose signaling; Gpr1 C terminus binds Gpa2; regulates HWP1 and ECE1; flow model biofilm induced
C5_01260W_A	-0.442867	2.71076	2.45201	1.78114	2.79587		Ortholog of C. parapsilosis CDC317 : CPAR2_302610, C. dubliniensis CD36 : Cd36_51070, Candida orthopsilosis Co 90-125 : CORT_0E04770 and Spathaspora passalidarum NRRL Y-27907 : SPAPADRAFT_50634
C5_01340W_A	-0.730744	-1.63859	-0.892746	-0.787184	-0.778166	HST3	Histone H3K56 deacetylase; reduced copy number increases opaque cell formation; repressed by MMS, hydroxyurea and high-levels of hydrogen peroxide; Hap43p-induced; ectopic expression blocks genotoxin-induced switching; nicotinamide target
C5_01400W_A	1.76985	0.676889	1.11426	-0.167904	0.0697027	SEF2	Zn(II)2Cys6 transcription factor, required for normal resistance to copper; repressed by Sfu1 in high-iron conditions; regulated by Sef1, Sfu1, and Hap43; rat catheter and Spider biofilm induced
C5_01420W_A	1.38489	0.958394	1.61323	0.0893544	0.128765		Protein of unknown function; UPF0057 protein family member; localizes to the plasma membrane; Spider biofilm induced
C5_01430C_A	-1.33407	-1.37903	-1.68648	-1.3927	-1.28369		Protein wth a predicted role in transcription from RNA polymerase II promoters; Spider biofilm induced
C5_01450W_A	2.12186	2.65042	3.45246	2.70779	2.24277	PRC2	Putative carboxypeptidase; induced by human neutrophils; Spider biofilm induced
C5_01540W_A	-1.69683	-2.26255	-3.58426	-3.34777	-2.85593		Protein component of the small (40S) ribosomal subunit; Spider biofilm repressed
C5_01550C_A	-1.85439	-2.29012	-3.35223	-3.03358	-2.49512		Predicted protein of unknown function; overlaps orf19.4149.1
C5_01580C_A	-3.10041	-2.11003	-3.23335	-2.82808	-3.09244	CEF3	Translation elongation factor 3; antigenic in humans; predicted C-term nucleotide-binding active site; protein on surface of yeast, not hyphae; polystyrene adherence induced; higher protein amount in stationary phase; possibly essential
C5_01600C_A	-3.3735	-3.48706	-2.8113	-2.4888	-2.06396	SPB4	Putative ATP-dependent RNA helicase; flucytosine repressed; Spider biofilm induced
C5_01610W_A	-3.44461	-3.14163	-2.4055	-2.59113	-2.49133		Ortholog(s) have pseudouridine synthase activity, role in tRNA pseudouridine synthesis and cytosol, nucleus localization
C5_01690C_A	-1.19035	-1.37222	-1.82502	-1.91238	-1.6862	CCT7	Cytosolic chaperonin Cct ring complex; protein is present in exponential and stationary growth phase yeast cultures; sumoylation target
C5_01700W_A	-1.69039	-2.13164	-2.00552	-1.74382	-1.82581	MPRL36	Mitochondrial ribosomal protein of the large subunit; rat catheter biofilm induced
C5_01740C_A	0.642922	1.24294	1.5486	0.863162	0.551359	MTLA1	Homeodomain protein of the MTLa mating type locus; a1 and alpha2 together repress white-opaque switching and mating (an opaque-specific process); a/alpha mating type may increase virulence by competitive advantage; Spider biofilm induced
C5_01820W_A	1.31617	1.99835	0.930556	-1.02853	-0.447821	STI1	Protein that interacts with Cdc37 and Crk1 in two-hybrid; may be involved in Cdc37 chaperone activity; soluble protein in hyphae; protein in exponential and stationary phase yeast cultures; YNB biofilm induced; Spider biofilm induced
C5_01830C_A	-0.25458	-0.541056	-1.53712	-0.938345	-1.83041	HAL9	Putative Zn(II)2Cys6 transcription factor; gene in zinc cluster region of Chr. 5; induced by Mnl1 in weak acid; similar to S. cerevisiae Hal9, a putative transcription factor involved in salt tolerance
C5_01870W_A	-0.701125	-0.848403	-1.31389	-2.33848	-1.77217		Ortholog(s) have peptide alpha-N-acetyltransferase activity, role in N-terminal protein amino acid acetylation and NatA complex, cytosolic ribosome, mitochondrion localization
C5_01910W_A	-1.69605	-1.73241	-2.36458	-2.54459	-2.5291	GIS2	Translational activator for mRNAs with internal ribosome entry sites; induced in high iron; repressed by yeast-hypha switch; null exhibits sensitivity to sorbitol, 5-fluorocytosine, and cold temperatures; Spider biofilm repressed
C5_01960C_A	0.163604	-0.563879	-1.54957	-1.95186	-3.86496		Putative ortholog of human electron transfer flavoprotein dehydrogenase (ETF-dH); alkaline repressed; repressed by nitric oxide; virulence-group-correlated expression; Spider biofilm induced
C5_02010C_A	-2.2475	-2.58794	-2.56811	-2.5543	-1.65644		Ortholog(s) have role in RNA Polymerase I assembly, RNA Polymerase II core complex assembly, RNA Polymerase III assembly, formation of translation preinitiation complex and cytoplasm, cytosolic ribosome localization
C5_02030W_A	0.0827936	0.316946	-0.299909	-2.03364	-1.38114	RPN8	Putative regulatory subunit of the 26S proteasome; mutation confers hypersensitivity to amphotericin B; regulated by Mig1, Gcn2 and Gcn4; Spider biofilm repressed
C5_02070C_A	-1.73239	-1.21927	-1.54604	-1.55207	-1.40074		Ortholog(s) have ATPase activator activity, RNA binding activity
C5_02080C_A	5.13816	2.93535	0.849838	2.03388	1.7179	HSP12	Heat-shock protein; induced by osmotic/oxidative/cadmium stress, fluphenazine treatment, low iron, CDR1 and CDR2 overexpression, or ssn6 or ssk1 null mutation; overexpression increases resistance to farnesol and azoles
C5_02110W_A	5.16208	2.86215	1.02437	2.01435	1.82851		Putative heat shock protein; decreased expression in hyphae; transcription is increased in populations of cells exposed to fluconazole over multiple generations; overexpression increases resistance to farnesol and azoles
C5_02120C_A	-1.84716	-1.74759	-2.37734	-2.06603	-2.59615	RIX7	Putative ATPase of the AAA family; role in ribosomal subunit export from the nucleus; mutation impairs hyphal growth and biofilm formation
C5_02170C_A	-1.69809	-1.42674	-2.35885	-2.1477	-2.41386	GCD11	Gamma subunit of translation initiation factor eIF2; involved in identification of the start codon; likely essential for growth, based on an insertional mutagenesis strategy; Spider biofilm repressed
C5_02220C_A	1.60002	1.03382	1.6562	0.372704	1.28718		Putative polyphosphate phosphatase; role in hydrolysis of diphosphorylated inositol polyphosphates and diadenosine polyphosphates; Spider biofilm induced
C5_02270W_A	0.101498	0.231176	-1.13282	-2.14546	-2.21802	THR4	Putative threonine synthase; protein present in exponential and stationary growth phase yeast cultures; Gcn4p-regulated; sumoylation target
C5_02380W_A	1.78417	-0.752219	-0.286353	-0.514818	-0.549472		Protein with similarity to S. cerevisiae Ykr070w; Tn mutation affects filamentation; Hog1-repressed; colony morphology-related gene regulation by Ssn6p; induced during cell wall regeneration; possibly essential
C5_02460C_A	0.503853	4.6553	5.9528	5.37278	4.99943	ECM331	GPI-anchored protein; mainly at plasma membrane, also at cell wall; Hap43, caspofungin-induced; Plc1-regulated; Hog1, Rim101-repressed; colony morphology-related regulated by Ssn6; induced by ketoconazole and hypoxia
C5_02480W_A	0.00192254	-0.448477	-0.71178	-1.99174	-1.55894		Puttaive pre-mRNA polyadenylation factor; heterozygous null mutant exhibits hypersensitivity to parnafungin and cordycepin in the C. albicans fitness test
C5_02490C_A	-1.95422	-2.13151	-2.67557	-2.27867	-2.22327	TIF5	Putative translation initiation factor; repressed upon phagocytosis by murine macrophage; Spider biofilm repressed
C5_02510C_A	-0.56118	0.0373105	-1.12911	-2.04722	-1.08167		Has domain(s) with predicted nucleotide binding activity
C5_02520W_A	0.177413	1.86937	1.43266	-0.275907	0.0409055		Protein of unknown function; induced during chlamydospore formation in both C. albicans and C. dubliniensis; flow model biofilm induced
C5_02550C_A	-3.35212	-2.91146	-3.35704	-2.25377	-2.5018	UTP13	Putative U3 snoRNA-associated protein; Hap43-induced; repressed in core stress response; physically interacts with TAP-tagged Nop1
C5_02590C_A	-5.22044	-4.4865	-4.5615	-3.14938	-1.80964		Putative mitochondrial membrane protein; ortholog of S. cerevisiae Sls1; coordinates expression of mitochondrially-encoded genes; Hap43-induced
C5_02600W_A	2.673	3.6191	1.58915	0.858998	2.26743	PUT1	Putative proline oxidase; alkaline upregulated by Rim101; flow model biofilm induced; Spider biofilm induced
C5_02620C_A	-1.18928	-0.920794	-0.673914	-2.08416	-1.81941		Ortholog(s) have methylated histone residue binding activity and role in negative regulation of transcription from RNA polymerase II promoter
C5_02650C_A	-2.04668	-1.86527	-0.909237	-0.663525	-0.422145	IFH1	Transcription factor; forms a heterodimer with Fhl11 that is tethered to promoters by Tbf1; positively regulates rRNA and ribosomal protein gene transcription; Spider biofilm induced
C5_02660C_A	-2.1935	-1.95568	-2.00902	-2.37939	-2.53438		Ortholog(s) have role in translational initiation and cytosol, eukaryotic 43S preinitiation complex, eukaryotic translation initiation factor 3 complex, eIF3e, eukaryotic translation initiation factor 3 complex, eIF3m, nucleus localization
C5_02680W_A	-1.8108	-1.01764	-0.90978	-2.22847	-2.03349		Protein of unknown function; flow model biofilm induced; Spider biofilm induced
C5_02710W_A	0.469146	1.82384	2.8608	2.43407	0.979361	TRR1	Thioredoxin reductase; regulated by Tsa1/Tsa1B, Hap43; induced by nitric oxide, peroxide; oxidative stress-induce via Cap1; induced by human neutrophils; stationary phase enriched protein
C5_02760W_A	-1.32305	-1.62948	-1.48613	-1.67659	-1.46379	CKB2	Regulatory subunit of protein kinase CK2 (casein kinase II), beta' subunit; null mutants are hypersensitive to caspofungin
C5_02770W_A	-0.766367	-0.740282	-0.80873	-2.63907	-1.24696	MSW1	Protein similar to S. cerevisiae Msw1p, which is mitochondrial tryptophanyl-tRNA synthetase; Hap43p-repressed gene; likely to be essential for growth, based on an insertional mutagenesis strategy
C5_02780W_A	-0.877898	-1.68577	-1.13561	-0.603287	-0.357551		Ortholog(s) have role in chromatin silencing at rDNA, chromatin silencing at silent mating-type cassette, chromatin silencing at telomere, regulation of transcription from RNA polymerase II promoter and nucleus localization
C5_02810W_A	1.51253	0.710068	-0.0920846	-0.584402	0.0543908		Ortholog(s) have RNA binding activity, role in mRNA splicing, via spliceosome and U4/U6 x U5 tri-snRNP complex, U6 snRNP, nucleolus localization
C5_02860C_A	3.12118	3.48606	2.02572	0.139032	0.393995	GRP2	Methylglyoxal reductase; regulation associated with azole resistance; induced in core stress response or by oxidative stress via Cap1, fluphenazine, benomyl, by Hap43 or with long term fluconazole treatment; Spider biofilm induced
C5_02890W_A	-1.48175	-1.13495	-1.71574	-1.92325	-1.57389	YNK1	Nucleoside diphosphate kinase (NDP kinase); homo-hexameric; soluble protein in hyphae; flucytosine induced; biofilm induced; macrophage-induced protein; stationary phase enriched protein; Spider biofilm repressed
C5_02920W_A	-0.855802	-1.59906	-2.09178	-2.36988	-0.968822		Trimethyllysine dioxygenase, the first enzyme in the carnitine biosynthesis pathway; hypha-induced expression, regulated by Cyr1, Ras1, Efg1; rat catheter biofilm repressed
C5_02940C_A	-1.2416	-1.13134	-1.68597	-1.96965	-2.79345	MIG1	C2H2 transcription factor; repressor; regulates genes for carbon source utilization; Tup1-dependent and independent functions; hyphal, Hap43 and caspofungin repressed; Spider and flow model biofilm induced
C5_02970W_A	-0.611907	-0.647209	-0.750965	-1.90418	-1.30811	DAP2	Putative dipeptidyl aminopeptidase; transcriptionally regulated during macrophage response
C5_03020W_A	-2.72648	-1.78784	-2.24949	-1.48232	-0.0201616	CCC2	Copper-transporting P-type ATPase of Golgi; required for wild-type iron assimilation (indirect effect via Fet3p); induced by iron starvation, ciclopirox olamine; caspofungin repressed; not required for virulence in mouse systemic infection
C5_03060C_A	0.738894	1.54605	-1.14434	-2.37931	-3.03825	TNA1	Putative nicotinic acid transporter; detected at germ tube plasma membrane by mass spectrometry; transcript induced upon phagocytosis by macrophage; rat catheter biofilm induced
C5_03070W_A	-1.86008	-2.16667	-3.43727	-3.02416	-2.67746	RPS5	Ribosomal protein S5; macrophage/pseudohyphal-induced after 16 h; downregulated upon phagocytosis by murine macrophage; Hap43-induced; Spider biofilm repressed
C5_03090W_A	0.155412	-0.172774	-0.376825	-1.78255	-1.12074	VPS4	AAA-ATPase involved in transport from MVB to the vacuole and ESCRT-III complex disassembly; mutation decreases SAP secretion and virulence in murine intravenous infection; regulated by Gcn2p, Gcn4p; required for normal Rim8p processing
C5_03100C_A	-0.644583	-0.830894	-1.09521	-1.68023	-1.80937		Ortholog of C. dubliniensis CD36 : Cd36_52890, C. parapsilosis CDC317 : CPAR2_501970, Candida tenuis NRRL Y-1498 : CANTEDRAFT_113546 and Debaryomyces hansenii CBS767 : DEHA2E09900g
C5_03120W_A	-0.792868	0.197057	-0.172524	-2.32091	-0.682411		Ortholog(s) have role in attachment of GPI anchor to protein, conidium formation, hyphal growth, sporocarp development involved in sexual reproduction and GPI-anchor transamidase complex localization
C5_03130W_A	-3.36347	-3.48915	-5.66639	-5.34257	-1.65703	SUT1	Zn2Cys6 transcription factor involved in sterol uptake; flow model biofilm induced; Spider biofilm repressed
C5_03150W_A	-2.50681	-1.36409	-1.32872	-1.69914	-1.78968		Putative serine/threonine protein kinase; Hog1p-induced
C5_03250W_A	-3.777	-2.32976	-2.33875	-3.42974	-2.84056	RMS1	Putative lysine methyltransferase; Hap43-induced; protein induced during mating; possibly essential, disruptants not obtained by UAU1 method; rat catheter and Spider biofilm induced
C5_03270W_A	1.98231	2.51829	2.39965	1.6126	0.237494	TEF4	Putative translation elongation factor; genes encoding ribosomal subunits, translation factors, and tRNA synthetases are downregulated upon phagocytosis by murine macrophage
C5_03280W_A	-1.83287	-2.92157	-3.95039	-3.68177	-3.39246	CAM1-1	Putative translation elongation factor; downregulated upon phagocytosis by murine macrophages; Hap43-induced gene; Spider biofilm repressed
C5_03310C_A	1.73151	-1.14881	-2.00027	0.0696432	0.403797	PCL1	Cyclin homolog; transcript induced by filamentous growth; induced by alpha pheromone in SpiderM medium
C5_03330C_A	-1.3739	-0.651018	-0.718351	-1.7833	-1.9544	ZCF13	Predicted Zn(II)2Cys6 transcription factor; similar to but not the true ortholog of S. cerevisiae Hap1; mutants display decreased colonization of mouse kidneys
C5_03350W_A	-0.719663	-0.857256	-1.24512	-1.7535	-2.21051	QCR2	Ubiquinol-cytochrome-c reductase; antigenic; induced by interaction with macrophage; repressed by nitric oxide; in detergent-resistant membrane fraction (possible lipid raft component); levels decrease in stationary phase; Hap43p-repressed
C5_03360W_A	-1.5944	-1.85581	-1.78969	-1.97663	-2.01699	RPO26	Putative RNA polymerase subunit; heterozygous null mutant exhibits resistance to parnafungin in the C. albicans fitness test
C5_03390C_A	-0.949391	-1.25145	-1.72442	-1.69703	-1.34608	FUR1	Uracil phosphoribosyltransferase; predicted tetrameric enzyme of pyrimidine salvage; mutations associated with flucytosine resistance in clade I clinical isolates; flucytosine, macrophage-induced protein; levels decrease in stationary phase
C5_03400C_A	-0.748248	-1.32158	-1.14821	-2.4386	-1.8768		Lsm (Like Sm) protein; predicted role in involved in mRNA decay; Spider biofilm repressed
C5_03410C_A	-1.32619	-1.73279	-2.46075	-1.81153	-1.63683		Ortholog(s) have structural constituent of ribosome activity and mitochondrial large ribosomal subunit localization
C5_03440W_A	-0.319306	-5.10465	-3.31203	-2.55568	-4.1562		Ortholog of C. parapsilosis CDC317 : CPAR2_502070, Candida tenuis NRRL Y-1498 : CANTEDRAFT_115402, Lodderomyces elongisporus NRLL YB-4239 : LELG_04205 and Debaryomyces hansenii CBS767 : DEHA2E22660g
C5_03480C_A	-1.95054	-2.92636	-2.6302	-2.4278	-1.73515		Spermidine transporter; induced in strains from HIV patients with oral candidiasis; alkaline repressed; amphotericin B induced; colony morphology regulated by Ssn6; reduced oral epithelial cell damage by mutant; Spider biofilm induced
C5_03490C_A	2.50287	3.31936	2.07524	0.528173	0.655125		Stationary phase enriched protein; predicted ORF from Assembly 19; removed from Assembly 20; subsequently reinstated in Assembly 21 based on comparative genome analysis
C5_03500W_A	2.09969	2.18952	1.05439	0.179005	-0.625817	GAP6	Broad-specificity amino acid permease; Plc1, Gcn4 regulated; rat catheter biofilm induced
C5_03540C_A	-1.39524	-1.76431	-3.4655	-3.03112	-2.60825	RPS25B	Ribosomal protein; macrophage/pseudohyphal-induced after 16 h; repressed upon phagocytosis by murine macrophage; transcript positively regulated by Tbf1; 5'-UTR intron; Hap43-induced; Spider biofilm repressed
C5_03550W_A	-1.22105	-1.8562	-2.66642	-2.11038	-1.82159		Ortholog(s) have Ran GTPase binding, nucleocytoplasmic transporter activity
C5_03570W_A	0.56039	1.6976	1.24444	0.171384	0.425349		Ortholog(s) have ubiquitin-protein ligase activator activity and role in ER-associated ubiquitin-dependent protein catabolic process, establishment of protein localization to endoplasmic reticulum membrane
C5_03630C_A	-3.34777	-3.71192	-2.92817	-2.56128	-1.93204		Protein of unknown function; from Assembly 19; removed from Assembly 20; restored based on comparative genome analysis; F-12/CO2 early biofilm induced
C5_03640W_A	-2.95247	-2.56298	-2.31707	-1.98569	-2.14502		Has domain(s) with predicted diphthine synthase activity and role in peptidyl-diphthamide biosynthetic process from peptidyl-histidine
C5_03700C_A	-2.96954	-2.40371	-2.20876	-2.18693	-2.03399		Ortholog(s) have diphthine synthase activity, role in peptidyl-diphthamide biosynthetic process from peptidyl-histidine and cytosol, nucleus localization
C5_03710C_A	1.30258	0.346371	3.52653	3.74341	3.52077		Protein of unknown function; flow model biofilm induced; Spider biofilm induced
C5_03730W_A	3.07182	2.94612	5.12236	5.24697	5.57251		Protein of unknown function; induced by alpha pheromone in SpiderM medium; Spider biofilm induced
C5_03740W_A	-0.400958	-1.45747	-2.65052	-1.66933	-1.35359		Has domain(s) with predicted hydrolase activity
C5_03750W_A	2.46586	5.00205	4.26607	3.98874	3.78828	FAV2	Adhesin-like protein; induced by mating factor in MTLa/a opaque cells, in cyr1 null, in filaments; regulated by Nrg1, Rfg1, Tup1, Tec1, Efg1, Ntd80, Rob1, Brg1; induced in oralpharyngeal candidasis; Spider biofilm induced
C5_03790W_A	-2.91186	-2.43177	-2.03304	-1.69157	-1.31134	GUK1	Putative guanylate kinase; identified in extracts from biofilm and planktonic cells; protein level decrease in stationary phase cultures; Hap43p-induced gene
C5_03800W_A	-0.691493	-2.24745	-1.00083	-1.62996	-0.767164		Cytochrome c oxidase subunit; membrane-localized protein; rat catheter biofilm induced
C5_03810C_A	-2.09833	-0.583156	-1.30581	-0.834659	-0.652755		Ortholog of C. dubliniensis CD36 : Cd36_53540, Debaryomyces hansenii CBS767 : DEHA2G07854g, Pichia stipitis Pignal : PICST_32162 and Spathaspora passalidarum NRRL Y-27907 : SPAPADRAFT_50795
C5_03870C_A	1.7184	1.66988	1.79685	0.799927	0.950544		Protein of unknown function; Spider biofilm induced
C5_03880C_A	-1.06789	-0.166718	-0.489587	1.84183	-2.24032		Protein with Mob2p-dependent hyphal regulation; fluconazole-induced
C5_03920C_A	-1.8367	-1.5714	-2.27763	-2.25767	-2.16729		Putative rRNA processing protein; Spider biofilm induced
C5_03930C_A	0.749895	2.47804	2.47818	1.65159	1.93328		Ortholog of S. cerevisiae Sia1; involved in activation of the Pma1 plasma membrane H+-ATPase by glucose in S. cerevisiae; Spider biofilm induced
C5_04030W_A	-2.1321	-4.66673	-2.62547	0.558811	0.872972		Protein of unknown function; flow model biofilm induced; Spider biofilm induced
C5_04100W_A	-0.787839	-0.616081	-0.794729	-1.33677	-1.71072	CDS1	Protein similar to S. cerevisiae Cds1p; transposon mutation affects filamentous growth
C5_04130C_A	-4.51854	-6.48265	-6.94127	-6.56353	-5.27763	CHT2	GPI-linked chitinase; required for normal filamentous growth; repressed in core caspofungin response; fluconazole, Cyr1, Efg1, pH-regulated; mRNA binds She3 and is localized to yeast-form buds and hyphal tips; Spider biofilm repressed
C5_04140W_A	-6.69343	-2.74488	-3.35261	-3.45693	-2.11073		Protein of unknown function; decreased transcription is observed upon fluphenazine treatment or in an azole-resistant strain that overexpresses CDR1 and CDR2; transcription is repressed in response to alpha pheromone in SpiderM medium
C5_04180W_A	-1.71192	-0.234392	0.512419	-0.398913	-0.582261		Putative benzene desulfurase; induced by nitric oxide independent of Yhb1p
C5_04190W_A	2.74991	4.90847	4.29844	3.49658	2.48705	MRV2	Protein of unknown function; repressed by fluphenazine treatment or in an azole-resistant strain that overexpresses CDR1 and CDR2; Spider biofilm induced
C5_04200W_A	1.53573	3.53807	4.69651	6.8369	4.77167	MRV3	Ortholog of Candida albicans WO-1 : CAWG_04793
C5_04210C_A	-0.661774	-0.979087	1.97365	3.12337	1.44319	MRV4	Protein of unknown function; Spider biofilm induced
C5_04220W_A	2.43018	0.123499	-0.889188	1.0305	-0.384179	MRV5	Planktonic growth-induced gene
C5_04250W_A	0.560016	1.91352	1.96293	2.66785	0.877467	MRV8	Protein of unknown function; Spider biofilm induced
C5_04260W_A	2.11694	1.82861	2.7104	1.43021	1.34034		Has domain(s) with predicted RNA binding, ribonuclease T2 activity
C5_04270C_A	-1.89482	-2.73522	-2.80785	-2.41934	-2.82174	SAH1	S-adenosyl-L-homocysteine hydrolase; sulfur amino acid metabolism; antigenic in human; alkaline-, fluconazole-induced expression; Gcn4-regulated; amino acid starvation (3-AT) repressed; flow model biofilm induced; Spider biofilm repressed
C5_04290C_A	-1.65179	-2.45829	-2.06701	-2.32908	-2.42681		Has domain(s) with predicted translation initiation factor activity, role in translational initiation and cytoplasm localization
C5_04300C_A	-1.27119	-1.86622	-1.86696	-2.65589	-2.34579		Putative metallodipeptidase; protein present in exponential and stationary growth phase yeast; Hog1-induced; Hap43-repressed; sumoylation target; Spider biofilm repressed
C5_04320C_A	0.738817	2.45384	2.46056	1.40059	1.39385		RNI-like superfamily domain-containing protein; early-stage flow model biofilm induced; Spider biofilm induced
C5_04370C_A	-3.77106	-0.888174	-0.229313	0.128973	-1.2608	PGA37	Putative GPI-anchored protein; Hap43-repressed; Spider biofilm induced
C5_04380C_A	-0.429886	-0.726026	2.86516	4.41292	3.56466		Ortholog of Candida albicans WO-1 : CAWG_04810
C5_04390C_A	1.59852	5.11075	4.33018	4.21621	2.93435		Putative protein of unknown function, transcription is activated in the presence of elevated CO2
C5_04440C_A	1.05901	1.99379	2.61092	1.28565	3.49131	SFC1	Putative succinate-fumarate transporter; involved in repression of growth on sorbose; alkaline induced; rat catheter biofilm induced; Spider biofilm induced
C5_04470C_A	2.36969	4.28348	4.67027	3.22687	2.72013		Predicted RNA binding protein; stationary phase enriched; induced in core caspofungin response; induced by nitric oxide independent of Yhb1; repressed in ssr1 null; ketoconazole, hypoxia induced; Spider biofilm induced
C5_04480C_A	0.915833	2.29923	2.36263	1.33592	0.858858		Has domain(s) with predicted nucleic acid binding, nucleotide binding activity
C5_04490C_A	2.5221	1.30391	0.340107	-0.511671	0.594241	CAR1	Arginase; arginine catabolism; transcript regulated by Nrg1, Mig1, Tup1; colony morphology-related regulation by Ssn6; alkaline induced; protein decreased in stationary phase; sumoylation target; flow model biofilm induced
C5_04510W_A	2.36286	3.26494	1.97485	0.706386	1.15836	GDE1	Glycerophosphocholine phosphodiesterase; mutation confers hypersensitivity to 5-fluorouracil (5-FU); F-12/CO2 early biofilm induced
C5_04560C_A	2.31959	3.8927	2.70041	1.73261	3.016	CUP1	Metallothionein; involved in copper resistance; copper induced; Spider biofilm induced; flow model biofilm repressed
C5_04570C_A	-3.55336	-3.46125	-3.1361	-2.21563	-2.57151	URA7	CTP synthase 1; flucytosine induced; protein present in exponential and stationary growth phase yeast cultures
C5_04580C_A	-0.397528	-2.39513	-1.05267	-1.93106	-1.27982		Ortholog(s) have structural molecule activity
C5_04590C_A	-1.86929	-1.96879	-3.34897	-2.56451	-2.28686	RPL43A	Putative ribosomal protein, large subunit; repressed by human whole blood or PMNs; colony morphology-related gene regulation by Ssn6; Spider biofilm repressed
C5_04620C_A	-1.16028	-0.986105	-1.54975	-1.59524	-1.06868		Ortholog(s) have membrane insertase activity, role in protein insertion into mitochondrial membrane from inner side, respiratory chain complex IV assembly and integral to mitochondrial inner membrane localization
C5_04670W_A	-0.560068	-0.0491255	-0.668588	-1.90196	-1.82096	SRP101	Signal recognition particle (SRP) receptor alpha subunit; involved in SRP-dependent protein targeting; rat catheter biofilm repressed
C5_04700C_A	-0.644596	-0.339495	-1.33831	-2.04799	-2.45442	MES1	Cytoplasmic methionyl-tRNA synthetase; zinc-binding motif; ribosomal subunits, translation factors, tRNA synthetases are downregulated upon phagocytosis by murine macrophage; protein present in exponential and stationary phase yeast
C5_04720C_A	-1.99916	-2.05272	-2.41686	-3.42397	-3.2787		Ortholog(s) have GTP cyclohydrolase I activity, role in folic acid-containing compound biosynthetic process and cytosol, nucleus localization
C5_04740C_A	-1.96878	-2.64027	-1.71901	-1.52123	-1.54785	HYS2	Putative DNA polymerase III (delta) subunit with a predicted role in DNA replication and DNA repair; cell-cycle regulated periodic mRNA expression
C5_04750C_A	-6.08446	-5.10712	-4.79889	-2.76433	-3.72945	HAS1	Functional homolog of S. cerevisiae Has1p, which is a nucleolar protein of the DEAD-box ATP-dependent RNA helicase family that is involved in biogenesis of the ribosome, particularly the small (40S) subunit; caspofungin-downregulated
C5_04800W_A	-0.730913	-1.42634	-2.20323	-2.01421	-2.54278	CRH12	CRH family cell wall protein; transcript regulated by Nrg1 and Tup1; alkaline induced by Rim101; repressed during cell wall regeneration; flow model biofilm induced
C5_04810W_A	0.520063	-0.743561	-2.43676	-2.98429	-2.79038	PFK1	Phosphofructokinase alpha subinit; activated by fructose 2,6-bisphosphate, AMP, ATP inhibited; activity reduced on hyphal induction; phagocytosis-repressed; fluconazole, flow model biofilm induced; rat catheter and Spider biofilm repressed
C5_04830W_A	2.33312	1.92725	0.0314091	-0.183604	-0.732299	SFL2	Transcription factor involved in regulation of morphogenesis; required for filamentous growth, for virulence in RHE model but not in mice; induced upon RHE infection but C. dubliniensis ortholog is not; Spider biofilm induced
C5_04840C_A	-2.62231	-2.06258	-1.22737	-1.48464	-1.58402		Putative ribosome biogenesis factor; possibly essential, disruptants not obtained by UAU1 method; rat catheter and Spider biofilm induced
C5_04880C_A	1.5283	3.01113	-0.178846	0.329474	2.22682	PUT2	Putative delta-1-pyrroline-5-carboxylate dehydrogenase; alkaline upregulated; protein present in exponential and stationary growth phase yeast cultures; flow model biofilm induced; Spider biofilm induced
C5_04910W_A	-4.65695	-4.06816	-4.01914	-3.02872	-3.37196		Protein required for maturation of 18S rRNA; rat catheter biofilm repressed
C5_04930C_A	1.42036	3.39057	3.13391	2.44592	3.0928	MAL31	Putative high-affinity maltose transporter; transcript is upregulated in clinical isolates from HIV+ patients with oral candidiasis; alkaline induced; Spider biofilm induced
C5_04980W_A	0.386356	0.514266	1.64229	0.867033	-0.0864247		Putative adhesin-like protein; induced by Mnl1 under weak acid stress; rat catheter and Spider biofilm induced
C5_04990W_A	-1.894	-2.32861	-0.984855	-1.10278	-1.70052		Ortholog(s) have DNA-directed RNA polymerase activity, RNA polymerase III activity and role in tRNA transcription from RNA polymerase III promoter, transcription initiation from RNA polymerase III promoter
C5_05050W_A	0.484246	0.933605	-2.17026	-2.33436	-1.9928	ADH1	Alcohol dehydrogenase; oxidizes ethanol to acetaldehyde; at yeast cell surface; immunogenic in humans/mice; complements S. cerevisiae adh1 adh2 adh3 mutant; fluconazole, farnesol-induced; flow model biofilm induced; Spider biofilm repressed
C5_05120W_A	-1.08829	-0.364719	-1.00154	-1.85669	-1.6331	CCT3	Putative cytosolic chaperonin Cct ring complex subunit; mutation confers hypersensitivity to cytochalasin D
C5_05170W_A	-0.048966	0.260922	-0.189504	-2.19445	-1.33055	PAN3	Ortholog(s) have poly(A)-specific ribonuclease activity, role in mRNA 3'-end processing, postreplication repair and PAN complex, cytosol, nucleus localization
C5_05190W_A	2.32137	2.4499	0.837786	-0.976141	-1.85059	PCL5	Putative cyclin for Pho85 kinase; Gcn4-induced; suppresses toxicity of C. albicans Gcn4 overproduction in S. cerevisiae via increased Pho85-dependent phosphorylation and degradation of Gcn4; rat catheter and Spider biofilm induced
C5_05230C_A	-1.00316	-1.08825	-1.33433	-1.51699	-2.48151		Putative ubiquinol-cytochrome-c reductase; amphotericin B induced; repressed by nitric oxide; protein level decreases in stationary phase cultures; Hap43-repressed; Spider biofilm repressed
C5_05240C_A	-0.654986	0.393779	0.937693	1.65869	-1.39366		Ortholog of C. dubliniensis CD36 : Cd36_54840, C. parapsilosis CDC317 : CPAR2_100270, Candida tenuis NRRL Y-1498 : cten_CGOB_00242 and Debaryomyces hansenii CBS767 : DEHA2D14058g
C5_05250C_A	-1.49151	-1.4713	-1.9432	-2.09117	-2.07196		Ortholog(s) have structural constituent of ribosome activity and mitochondrial small ribosomal subunit localization
C5_05280C_A	-2.22451	-1.69207	-2.17169	-2.19226	-2.42233	SDH4	Succinate dehydrogenase, membrane subunit; induced in high iron
C5_05320C_A	0.134901	0.586284	-1.31674	-2.01149	-2.45984	HIS1	ATP phosphoribosyl transferase; enzyme of histidine biosynthesis; acid upregulated/alkaline repressed by Rim101; regulated by Gcn2, Gcn4; strain CA9 is a his1 mutant; flow model biofilm induced; Spider biofilm repressed
C5_05340W_A	-3.00089	-2.14837	-2.27378	-2.16157	-2.34372		Ortholog(s) have role in ribosomal large subunit assembly and cytosolic ribosome, nucleus localization
C5_05350W_A	-2.11567	-2.5672	-1.56202	-0.323727	-0.499635		Ortholog(s) have DNA primase activity, single-stranded DNA binding activity, role in DNA replication, synthesis of RNA primer, telomere maintenance and alpha DNA polymerase:primase complex localization
C5_05410C_A	-0.0348291	0.437649	-1.15818	-1.84601	-4.75406	ILV3	Dihydroxyacid dehydratase; repressed by nitric oxide; macrophage-induced protein; protein in exponential and stationary growth phase; Sef1, Sfu1p, Hap43-regulated; farnesol-repressed; flow model biofilm induced; Spider biofilm repressed
C5_05450C_A	1.14218	2.81447	1.62069	0.283272	-0.215148	MUM2	Protein similar to S. cerevisiae Mum2, a protein essential for meiotic DNA replication and sporulation; induced by alpha pheromone in SpiderM medium; transcript regulated by Tup1
C5_05490C_A	-2.21972	-1.97538	-2.47033	-2.09639	-2.2537	HTS1	Putative tRNA-His synthetase; downregulated upon phagocytosis by murine macrophage; stationary phase enriched protein; Spider biofilm repressed
C5_05510C_A	1.30791	2.63424	0.771303	-1.21555	-0.714818		Protein similar to S. cerevisiae Ybr075wp; transposon mutation affects filamentous growth; clade-associated gene expression
C6_00010W_A	3.35445	3.86562	3.59542	1.2928	2.27703	NRG2	Transcription factor; transposon mutation affects filamentous growth
C6_00020W_A	0.986524	1.68911	0.737554	-0.023209	0.780741		Ortholog of Candida albicans WO-1 : CAWG_05352
C6_00090W_A	-1.11753	-0.807139	-2.019	-1.65442	-1.43232		Putative protein of the mitochondrial intermembrane space; predicted role in acetate utilization and gluconeogenesis; Spider biofilm repressed
C6_00100C_A	-0.0638037	1.65908	1.13665	0.237369	-0.12295	HET1	Putative sphingolipid transfer protein; involved in localization of glucosylceramide which is important for virulence; Spider biofilm repressed
C6_00140C_A	0.738101	2.28917	0.947144	-0.106512	0.819153	HPA2	Ortholog(s) have D-amino-acid N-acetyltransferase activity, role in D-amino acid metabolic process and cytosol, nucleus localization
C6_00150W_A	-2.85143	-0.251559	0.332979	-0.225455	0.0198716	ARD	D-arabitol dehydrogenase, NAD-dependent (ArDH); enzyme of D-arabitol and D-arabinose catabolism; D-arabitol is a marker for active infection in humans; rat catheter and Spider biofilm induced
C6_00160W_A	-1.9685	-1.07583	-3.02068	-1.5819	-1.30714	PGA48	Putative GPI-anchored adhesin-like protein; similar to S. cerevisiae Spi1p, which is induced at stationary phase; transcript induced in high iron; flow model biofilm induced; Spider biofilm repressed
C6_00190W_A	-1.01936	-1.28645	-1.1721	-1.86377	-1.74942		Ortholog of S. cerevisiae Rtt106; histone chaperone that regulates chromatin structure in transcribed and silenced chromosomal regions; affects transcriptional elongation; Hap43-repressed; Spider biofilm repressed
C6_00280W_A	-1.07113	-1.28053	-2.0666	-2.24683	-2.19743	CPH2	Myc-bHLH transcription factor; promotes hyphal growth; directly regulates Tec1 to induce hypha-specific genes; probably homodimeric, phosphorylated; required for colonization of the mouse GI tract; rat catheter and Spider biofilm induced
C6_00290W_A	1.52818	1.90096	-0.370992	-1.59062	-2.35777		Protein of unknown function; regulated by yeast-hypha switch; induced by Mnl1 in weak acid stress; 5' UTR intron; repressed by chlamydospore formation in C. albicans and C. dubliniensis; rat catheter, Spider and flow model biofilm induced
C6_00320C_A	-0.91637	-1.60833	-0.552374	-0.371693	-0.486775	DNA2	Protein similar to S. cerevisiae Dna2p, which is a DNA replication factor involved in DNA repair; induced under hydroxyurea treatment
C6_00370C_A	-3.82255	-4.03639	-4.77147	-2.8188	-3.17198	NOP5	Ortholog of S. cerevisiae Nop58; involved in pre-rRNA process; Tn mutation affects filamentous growth; macrophage/pseudohyphal-induced; physically interacts with TAP-tagged Nop1; Spider biofilm repressed
C6_00420W_A	-0.117171	1.80782	1.26654	-0.268282	0.0665994		Predicted dolichol-phosphate mannosyltransferase subunit; flow model and Spider biofilm repressed
C6_00440C_A	-1.19899	-1.57471	-2.37237	-0.775137	0.990186	FET34	Multicopper ferroxidase; induced by low iron, ciclopirox olamine, ketoconazole, hypoxia; alkaline induced by Rim101; repressed in fluconazole-resistant isolate; Sfu1, Hog1 repressed; complements S. cerevisiae fet3; Spider biofilm induced
C6_00460C_A	-1.10191	-1.61204	-1.70973	-3.15686	-3.0777	FET31	Putative iron transport multicopper oxidase precursor; flucytosine induced; caspofungin repressed
C6_00480C_A	-3.53875	-10.2792	-9.354	-7.57284	-3.19159	FET3	Multicopper oxidase; for growth in low iron, prostaglandin E2 synthesis; ketoconazole/caspofungin/amphotericin B repressed; Sef1/Sfu1/Hap43 regulated; reports differ if functional homolog of ScFet3; rat catheter and Spider biofilm induced
C6_00550W_A	-1.52413	-1.32126	-1.4405	-1.55223	-1.79856		Ortholog(s) have structural constituent of ribosome activity and mitochondrial small ribosomal subunit localization
C6_00560W_A	-0.901788	-1.7842	-1.17958	-2.05965	-1.4825		Ortholog(s) have role in nuclear pore organization, spindle pole body duplication and nuclear pore transmembrane ring, spindle pole body localization
C6_00600C_A	0.218031	-0.498403	-0.959695	-1.95598	-0.30559	YHM2	Predicted carrier protein; exports citrate from and imports oxoglutarate into the mitochondrion; alkaline induced; Spider biofilm repressed
C6_00620W_A	-0.512584	-1.33801	-2.10444	-2.1096	-1.54973	FCA1	Cytosine deaminase; enzyme of pyrimidine salvage; functional homolog of S. cerevisiae Fcy1p; mutation is associated with resistance to flucytosine (5-FC) in a clinical isolate; hyphal downregulated; gene has intron
C6_00650C_A	-1.9358	-2.07861	-3.02805	-2.43425	-2.28988	RPS13	Putative ribosomal protein of the small subunit
C6_00690W_A	-0.371256	-1.60737	0.226173	-2.27144	-1.47649		Ortholog of C. dubliniensis CD36 : Cd36_60600, C. parapsilosis CDC317 : CPAR2_602890, Candida tenuis NRRL Y-1498 : CANTEDRAFT_135512 and Debaryomyces hansenii CBS767 : DEHA2F15312g
C6_00720C_A	-1.52717	-2.14845	-1.70026	-2.23522	-3.11714	COX15	Cytochrome oxidase assembly protein; transcript regulated by Nrg1 and Tup1; alkaline repressed; Hap43-repressed; early-stage flow model biofilm induced; Spider biofilm repressed
C6_00750C_A	0.323552	0.159635	-1.60899	-1.72561	-0.914327	PGK1	Phosphoglycerate kinase; localizes to cell wall and cytoplasm; antigenic in murine/human infection; flow model biofilm, Hog1-, Hap43-, GCN-induced; repressed upon phagocytosis; repressed in Spider biofilms by Bcr1, Ndt80, Rob1, Brg1
C6_00760W_A	0.268031	0.569497	-0.936753	-2.51119	-1.48442		Ortholog(s) have adenyl-nucleotide exchange factor activity, role in cytoplasm-associated proteasomal ubiquitin-dependent protein catabolic process, cytoplasmic translation and cytosolic ribosome, nucleus localization
C6_00790C_A	-1.48151	-2.39041	-1.37493	-1.72474	-1.37949	CTR1	Copper transporter; transcribed in low copper; induced Mac1, Tye7, macrophage interaction, alkaline pH via Rim101; 17-beta-estradiol repressed; complements S. cerevisiae ctr1 ctr3 copper transport mutant; flow model/Spider biofilm induced
C6_00800C_A	1.89414	1.9709	1.12848	0.260999	-0.83485		Protein of unknown function; Cyr1-repressed; rat catheter and Spider biofilm induced
C6_00810C_A	-1.74813	3.58933	2.87734	1.62213	-2.7117		Protein of unknown function; Hap43-repressed gene
C6_00830C_A	-0.231111	0.518114	-0.465907	-1.36755	-2.41434	CAN3	Predicted amino acid transmembrane transporter; transcript regulated by white-opaque switch; Hap43-repressed gene
C6_00840W_A	0.66744	2.18126	1.69144	0.79557	0.314076	GPX2	Similar to glutathione peroxidase; induced in high iron; alkaline induced by Rim101; induced by alpha factor or interaction with macrophage; regulated by Efg1; caspofungin repressed; Spider biofilm induced
C6_00850W_A	0.889753	1.5563	2.30199	1.58845	0.779277		Putative glutathione peroxidase; induced by peroxide, exposure to neutrophils and macrophage blood fractions; repressed during infection of macrophages; Spider biofilm induced; flow model biofilm repressed
C6_00860W_A	-2.78501	-1.56132	-0.572599	0.0310356	-0.680845	GPX1	Putative thiol peroxidase; rat catheter and Spider biofilm induced
C6_00870C_A	0.650964	1.51821	-1.04485	-1.73819	-2.48335	ILV5	Ketol-acid reductoisomerase; antigenic; regulated by Gcn4; GlcNAc, amino acid starvation (3-AT)-induced; macrophage-repressed protein; protein present in exponential and stationary phase; flow model and Spider biofilm repressed
C6_00880W_A	0.0282726	0.470969	-0.85301	-2.00193	-1.25185	PEX7	Ortholog(s) have peroxisome matrix targeting signal-2 binding activity, role in fatty acid metabolic process, protein import into peroxisome matrix, docking and cytosol, nucleus, peroxisome localization
C6_00900C_A	-1.19172	-1.6195	-0.663582	-2.63908	-0.933355		Protein of unknown function; flow model biofilm induced; Hap43-repressed
C6_00930C_A	1.6865	1.68744	1.43878	-0.0781153	0.44174		Protein of unknown function; Spider biofilm induced
C6_00950C_A	-1.06432	-1.08754	-1.72173	-2.28324	-2.04708	TOP1	DNA topoisomerase I; required for wild-type growth and for wild-type mouse virulence; sensitive to camptothecin; induced upon adherence to polystyrene; rat catheter biofilm induced
C6_00960W_A	0.681211	-1.56351	-1.88218	-3.34069	-4.56473	CAN1	Basic amino acid permease; complements lysine transport mutation; 10 predicted transmembrane regions, 3 predicted N-glycosylation sites; phagocytosis by macrophages induces transcript; rat catheter, Spider and flow model biofilm induced
C6_00970C_A	-1.22561	-1.8304	-1.2939	-1.89385	-1.89738	HAL21	Putative phosphoadenosine-5'-phosphate or 3'-phosphoadenosine 5'-phosphosulfate phosphatase; possible role in sulfur recycling; ortholog of S. cerevisiae Met22; predicted Kex2 substrate; F-12/CO2 biofilm induced
C6_01000C_A	-1.58126	-2.05385	-1.7339	-1.61991	-1.72563		Ortholog(s) have translation regulator activity, role in regulation of translation and mitochondrion localization
C6_01030W_A	-1.1409	-1.65062	-1.56777	-1.95156	-1.87985	HAL22	Putative phosphoadenosine-5'-phosphate or 3'-phosphoadenosine 5'-phosphosulfate phosphatase; possible role in sulfur recycling; Hap43-repressed; F-12/CO2 biofilm induced
C6_01040C_A	-2.78246	-2.48849	-3.4286	-2.50181	-1.76661		DEAH-box ATP-dependent RNA helicase, required for 18S rRNA synthesis; rat catheter biofilm induced
C6_01060C_A	2.67672	1.19642	0.57011	0.852444	1.67646	CAN2	Basic amino acid permease; arginine metabolism; regulated by Nrg1/Tup1; caspofungin, flucytosine induced; colony morphology-related regulation by Ssn6; Hap43-repressed; rat catheter and Spider biofilm induced; promoter bound by Efg1
C6_01070C_A	5.34424	6.22276	8.16641	7.75445	6.98847	CIP1	Possible oxidoreductase; transcript induced by cadmium but not other heavy metals, heat shock, yeast-hypha switch, oxidative stress (via Cap1), or macrophage interaction; stationary phase enriched protein; Spider biofilm induced
C6_01110W_A	-0.660728	-2.7171	-1.11626	-1.38903	-1.45689	FAD2	Delta-12 fatty acid desaturase, involved in production of linoleic acid, which is a major component of membranes
C6_01150W_A	-0.592649	-1.9398	-1.28033	-1.08728	-1.08634	CDC20	Activator of anaphase-promoting complex/cyclosome; induced under Cdc5 depletion; member of conserved Mcm1 regulon; mRNA expression peaks at cell-cycle G2/M phase; mRNA binds She3 and is localized to buds of yeast cells and to hyphal tips
C6_01160W_A	0.736457	1.61771	1.67559	0.405637	-1.15454	RCN1	Protein involved in calcineurin-dependent signaling that controls stress response and virulence; inhibits calcineurin function
C6_01170W_A	-4.96544	-4.63358	-5.8192	-3.6938	-3.24232	CIC1	Putative proteasome-interacting protein; rat catheter biofilm induced
C6_01420C_A	0.940792	-1.61288	-2.10874	-1.1865	-1.6276		Putative oxidoreductase; Hap43-repressed gene
C6_01430C_A	-2.81307	-2.33493	-2.43793	-3.01985	-2.77575	FRP6	Putative ammonia transport protein; regulated by Nrg1 and Tup1; regulated by Ssn6; induced by human neutrophils
C6_01460C_A	-0.406872	1.77201	0.891441	-0.516724	-0.0845482		Ortholog(s) have chaperone binding activity, role in ER-associated ubiquitin-dependent protein catabolic process, protein folding in endoplasmic reticulum, response to unfolded protein and endoplasmic reticulum lumen localization
C6_01470W_A	-0.616763	-0.0571864	-0.954857	-5.64524	-2.88475		Has domain(s) with predicted serine-type endopeptidase activity and role in proteolysis
C6_01550C_A	-1.35217	-1.19861	-1.93995	-1.80586	-2.14855		Ortholog(s) have 3'-5' exonuclease activity, DNA-directed DNA polymerase activity, role in mitochondrial DNA replication and mitochondrion localization
C6_01610W_A	-1.39392	-1.46444	-2.40436	-2.45127	-2.27303	ANB1	Translation initiation factor eIF-5A; repressed in hyphae vs yeast cells; downregulated upon phagocytosis by murine macrophage; Hap43-induced; GlcNAc-induced protein; Spider biofilm repressed
C6_01630W_A	-3.30035	-2.81257	-3.52991	-2.98151	-2.86381	TIF3	Putative translation initiation factor; genes encoding ribosomal subunits, translation factors, and tRNA synthetases are downregulated upon phagocytosis by murine macrophage
C6_01670W_A	-1.54677	-0.522677	-1.80878	-1.68352	-1.09037	MAE1	Malic enzyme, mitochondrial; transcription regulated by Mig1, Tup1; colony morphology-related gene regulation by Ssn6; Hap43-repressed; Spider biofilm repressed
C6_01680C_A	2.1458	1.92784	3.11389	1.45741	1.04227		Ortholog(s) have endoplasmic reticulum, fungal-type vacuole localization
C6_01700W_A	-1.8495	-2.0144	-3.45428	-2.72819	-2.53768	RPL32	Component of the large (60S) ribosomal subunit; Spider biofilm repressed
C6_01780C_A	-1.54077	-1.90085	-1.88739	-1.89157	-1.51116		Predicted chloride transporter; member of conserved Mcm1 regulon; Spider biofilm repressed
C6_01840C_A	-0.786506	-0.717336	-1.01635	-1.75298	-1.47214	COQ3	Protein with a predicted role in coenzyme Q biosynthesis; transcriptionally induced by interaction with macrophages; possibly an essential gene, disruptants not obtained by UAU1 method
C6_01890C_A	-4.94029	-3.35473	-3.73587	-3.0081	-2.69362		Putative DEAD-box helicase; Hap43-induced; Spider biofilm induced
C6_01910W_A	-1.34093	-0.600923	-1.55666	-1.83361	-1.30139	ADK1	Putative adenylate kinase; repressed in hyphae; macrophage-induced protein; adenylate kinase release used as marker for cell lysis; possibly essential (UAU1 method); flow model biofilm induced; rat catheter and Spider biofilm repressed
C6_01940W_A	0.415202	1.19405	1.6423	0.676817	-0.20444		Ortholog of C. parapsilosis CDC317 : CPAR2_602135, Candida tenuis NRRL Y-1498 : cten_CGOB_00042, Debaryomyces hansenii CBS767 : DEHA2F11858g and Pichia stipitis Pignal : PICST_60705
C6_01970C_A	-1.68839	-1.86951	-3.34189	-2.61483	-2.4923	RPL25	Putative rRNA-binding ribosomal protein component of the 60S ribosomal subunit; Hap43-induced; colony morphology-related gene regulation by Ssn6
C6_01980C_A	-1.7591	-2.67585	-3.00984	-2.49927	-2.20193		Mitochondrial ribosomal protein of the small subunit; S. cerevisiae ortholog is essential for viability; Spider biofilm repressed
C6_02000W_A	0.29142	1.18822	0.392095	1.68556	1.59976	PLB2	Putative phospholipase B; conserved catalytic region; 6 putative N-glycosylation motifs; predicted secretion signal; no GPI anchor predicted; fungal-specific (no human or murine homolog)
C6_02010C_A	1.93655	0.137658	-0.838369	-0.608453	-2.14047	GPD2	Surface protein similar to glycerol 3-P dehydrogenase; binds host Factor H, FHL-1, plasminogen; regulated by Ssn6, Nrg1, Efg1; induced by cell wall regeneration, macrophage/pseudohyphal growth, core stress response; Spider biofilm induced
C6_02020C_A	-1.55011	-1.43062	-0.907897	-1.94458	-1.58966		Protein of unknown function; Hap43-repressed gene; rat catheter and Spider biofilm induced
C6_02070C_A	-1.87436	-1.81711	-3.14475	-2.44279	-2.33567	RPL23A	Ribosomal protein; downregulated upon phagocytosis by murine macrophage; Hap43-induced; sumoylation target; Spider biofilm repressed
C6_02090C_A	-1.00437	1.8164	1.24467	0.496681	0.564559		S. cerevisiae ortholog Pxl1 localizes to sites of polarized growth and is required for selection and/or maintenance of polarized growth sites; Hog1p-repressed
C6_02100W_A	3.45682	-3.27359	-4.87504	-0.469193	0.822165		Secreted potein; Hap43-repressed; fluconazole-induced; regulated by Tsa1, Tsa1B under H2O2 stress conditions; induced by Mnl1p under weak acid stress; Spider biofilm induced
C6_02130C_A	-0.552887	-2.06539	-1.84869	-1.77462	-1.03324	CTF5	Predicted component of the kinetochore sub-complex COMA; induced during the mating process; repressed by alpha pheromone in SpiderM medium
C6_02150C_A	-1.52694	-1.25209	-0.815519	-2.0381	-0.888607		Putative mitochondrial inner membrane magnesium transporter; possibly an essential gene, disruptants not obtained by UAU1 method
C6_02210W_A	0.459165	3.00122	2.45568	1.11579	0.792157		Protein of unknown function; oxidative stress-induced via Cap1; induced by alpha pheromone in SpiderM medium
C6_02230W_A	-3.14666	-3.0353	-2.88792	-2.48777	-2.89294		Putative GTPase; role in 60S ribosomal subunit biogenesis; Spider biofilm induced
C6_02240C_A	-1.62965	-2.07385	-3.43222	-2.97946	-2.47306	RPL10A	Predicted ribosomal protein; downregulated upon phagocytosis by murine macrophages; Hap43-induced; Spider biofilm repressed
C6_02260C_A	-0.291464	0.84555	-0.0481746	-1.75511	-1.04103	SEC27	Ortholog(s) have ubiquitin binding activity
C6_02280W_A	-0.811957	-1.8423	-1.21959	-1.53535	-1.0193		S. cerevisiae ortholog Stb1 has a role in regulation of MBF-specific transcription at Start; induced in a cyr1 null mutant; Spider biofilm induced
C6_02290C_A	-1.92303	-1.97782	-1.71826	-1.65035	-1.63947		Putative flavodoxin; similar to S. cerevisiae Tyw1, an iron-sulfur protein required for synthesis of wybutosine modified tRNA; predicted Kex2p substrate; Spider biofilm induced
C6_02330W_A	-2.2603	1.64192	0.594993	0.531466	0.828398		Described as a Gag-related protein; hyphal induced; downregulation correlates with clinical development of fluconazole resistance; repressed by nitric oxide, 17-beta-estradiol, ethynyl estradiol
C6_02350C_A	-1.97078	-2.64896	-2.855	-2.23745	-1.84167		Putative pseudouridine synthase; predicted role in snRNA pseudouridine synthesis, tRNA pseudouridine synthesis; Spider biofilm induced
C6_02360W_A	-3.7876	-4.35702	-2.89846	-2.63855	-2.62336	NIP7	Putative nucleolar protein with role in ribosomal assembly; hyphal-induced; Hap43-induced; Spider biofilm induced
C6_02370C_A	-1.65643	-1.69239	-1.81288	-2.13199	-2.13932		Ortholog(s) have structural constituent of ribosome activity and mitochondrial small ribosomal subunit localization
C6_02380W_A	-2.84917	-3.74576	-3.65152	-2.71537	-2.92024		Putative mitochondrial ATP-dependent RNA helicase of the DEAD-box family, transcription is activated in the presence of elevated CO2
C6_02390W_A	-7.70418	-4.48634	-3.34321	-2.14575	-1.14517		C/D box small nucleolar RNA (snoRNA)
C6_02420W_A	0.47116	1.04534	0.940539	0.157448	1.56715		Putative phosphatidyl glycerol phospholipase C; Plc1-regulated; flow model biofilm induced; Spider biofilm induced
C6_02430W_A	-2.18444	-1.26977	-1.67485	-1.57588	-1.56217		Ortholog(s) have role in chromatin silencing at telomere, negative regulation of transcription from RNA polymerase II promoter by pheromones and CHRAC localization
C6_02450W_A	1.19331	3.15491	3.22706	1.16761	0.664951		Ortholog of S. pombe SPCC550.08, an N-acetyltransferase; transcript induced during growth in the mouse cecum
C6_02460C_A	-0.894698	-0.700728	-1.10527	-1.85355	-1.86367		Ortholog(s) have ribosome binding activity, role in mitochondrial respiratory chain complex III assembly, positive regulation of mitochondrial translation and integral to mitochondrial membrane, mitochondrial ribosome localization
C6_02470W_A	-0.647113	-0.819179	-1.3057	-2.38373	-2.06844		Ortholog(s) have signal sequence binding activity, role in protein targeting to ER and cytosol, nucleus, signal recognition particle, endoplasmic reticulum targeting localization
C6_02480W_A	0.331874	-1.20186	-1.74592	-1.79474	-1.668		Similar to alcohol dehydrogenases; induced by benomyl treatment, nitric oxide; induced in core stress response; oxidative stress-induced via Cap1; Spider biofilm repressed
C6_02490C_A	-1.00844	-2.13275	-1.02532	-0.291523	-0.281958		Protein of unknown function; Spider biofilm induced
C6_02500C_A	-2.06877	-4.37279	-3.7687	-3.45789	-2.01276	GCV1	Putative T subunit of glycine decarboxylase; transcript negatively regulated by Sfu1; Spider biofilm repressed
C6_02560W_A	-0.106044	-1.04665	-1.22406	-2.08165	-2.01417		Putative oxidoreductase; protein levels affected by URA3 expression in CAI-4 strain background; Efg1, Efh1 regulated; Rgt1-repressed; protein present in exponential and stationary growth phase yeast; rat catheter biofilm repressed
C6_02620C_A	3.90033	5.89906	5.60848	2.89578	2.99131		Protein of unknown function; Spider biofilm induced
C6_02660C_A	1.14437	0.412809	2.46233	1.42755	3.17111		Has domain(s) with predicted carbon-nitrogen ligase activity, with glutamine as amido-N-donor, hydrolase activity, acting on carbon-nitrogen (but not peptide) bonds, in linear amides activity
C6_02680W_A	-0.148718	1.55934	0.748551	-0.11738	-0.212623		Ortholog(s) have role in retrograde vesicle-mediated transport, Golgi to ER and SNARE complex, integral to cytosolic side of endoplasmic reticulum membrane localization
C6_02690C_A	-1.70363	-1.93349	-2.41993	-2.86379	-2.56444		Protein with similarity to S. pombe Nrd1p; transcription induced upon induction of hyphal growth; regulated by Cph1p, Efg1p, Cph2p; low-level expression; alkaline upregulated; fungal-specific (no human or murine homolog)
C6_02710C_A	-0.224505	2.26513	4.55958	5.28637	5.2389	SAP6	Secreted aspartyl protease; expressed during hyphal growth, oral carriage, infection; sap4,5,6 triple mutant defective in protein utilization as N source; virulence role affecte by URA3; N-glycosylated; rat catheter biofilm induced
C6_02730W_A	0.704732	1.25036	1.50698	0.0830584	-0.524471	SAC6	Fimbrin; actin filament bundling protein; transcript regulated by Nrg1 and Mig1; protein level decreases in stationary phase
C6_02740W_A	-0.479286	-0.538797	-0.51358	-1.31571	-1.93534		Protein of unknown function; Hap43-repressed gene
C6_02770W_A	-3.69109	-3.30594	-3.68517	-3.29701	-3.46049	MRT4	Putative mRNA turnover protein; Hap43-induced; mutation confers hypersensitivity to tubercidin (7-deazaadenosine); rat catheter biofilm induced
C6_02780C_A	-1.96381	-1.62964	-1.59977	-1.41205	-1.64203	MIF2	Centromere-associated protein; similar to CENP-C proteins; Cse4p and Mif2p colocalize at C. albicans centromeres
C6_02880W_A	-1.59029	-0.410429	-0.817165	-0.919089	-0.908166		Ortholog(s) have nucleolus localization
C6_02890C_A	0.961091	2.31651	3.70084	3.28601	3.52914	HPD1	3-hydroxypropionate dehydrogenase; involved in degradation of toxic propionyl-CoA; rat catheter and Spider biofilm induced
C6_02910W_A	-1.94988	-0.979329	-1.08206	-0.748655	-1.71821	POP4	Ortholog of S. cerevisiae Pop4; a subunit of both RNase MRP and nuclear RNase P; filament induced; regulated by Nrg1, Tup1; likely essential, based on UAU1 strategy; rat catheter and Spider biofilm induced
C6_02940C_A	-0.222796	-0.622354	-0.142072	-1.57836	-2.86856		Protein of unknown function; Spider biofilm repressed
C6_02980C_A	-2.4731	-2.13631	-1.71153	-1.92339	-1.51846		Putative pantothenate kinase; ortholog of S. cerevisiae Cab1; transposon mutation affects filamentous growth; repressed in core stress response
C6_03030W_A	0.884631	1.51302	4.83376	6.30798	7.2317	SAP5	Secreted aspartyl proteinase; sap4,5,6 triple null defective in utilization of protein as N source; virulence role effected by URA3; expressed during infection; mRNA localized to hyphal tip via She3; rat catheter and Spider biofilm induced
C6_03080C_A	-1.43991	-1.33772	-1.25778	-1.9117	-1.83341	ADO1	Adenosine kinase; heterozygous null mutant is resistant to cordycepin in C. albicans fitness test; ketoconazole-induced; protein level decrease in stationary phase cultures; sumoylation target; Spider biofilm repressed
C6_03090W_A	-2.75202	1.00119	1.32643	1.55721	2.09514		Ortholog of C. dubliniensis CD36 : Cd36_63980, Candida tenuis NRRL Y-1498 : CANTEDRAFT_115187, Candida tropicalis MYA-3404 : CTRG_02719 and Candida albicans WO-1 : CAWG_05060
C6_03180C_A	-1.05546	-0.592765	-1.14127	-1.27341	-1.69538		Ortholog(s) have protein binding, bridging, ubiquitin protein ligase binding activity and role in positive regulation of ubiquitin-dependent endocytosis, regulation of intracellular transport
C6_03200W_A	-1.56946	-0.918597	-1.83923	-1.50362	-1.80107		Ortholog of C. dubliniensis CD36 : Cd36_63860, C. parapsilosis CDC317 : CPAR2_601140, Candida tenuis NRRL Y-1498 : CANTEDRAFT_92714 and Debaryomyces hansenii CBS767 : DEHA2A06072g
C6_03210C_A	-3.13906	-2.8422	-2.0682	-2.63266	-2.18872		RNA polymerase III subunit; Spider biofilm induced
C6_03230W_A	1.50943	3.12988	4.42857	3.89279	3.6227	ARG3	Putative ornithine carbamoyltransferase; Gcn4-regulated; Hap43-induced; repressed in alkalinizing medium; rat catheter and Spider biofilm induced
C6_03240W_A	1.34619	2.22083	3.42294	3.28699	3.56893		Predicted 3-methylbutanol:NAD(P) oxidoreductase and methylglyoxal reductase (NADPH-dependent); role in ergosterol metabolic process; early stage flow model biofilm induced; Spider biofilm induced
C6_03250W_A	-0.0819397	-2.78494	-1.68288	-2.19177	-2.09838	BMT4	Beta-mannosyltransferase; for elongation of beta-mannose chains on the acid-labile fraction of cell wall phosphopeptidomannan; 9-gene family member; regulated by Tsa1, Tsa1B; flow model biofilm induced; rat catheter biofilm repressed
C6_03260W_A	0.382514	1.57976	1.80509	1.3578	1.61158		Putative ribonuclease H1; possibly an essential gene, disruptants not obtained by UAU1 method; flow model biofilm induced; Spider biofilm induced
C6_03280W_A	1.62055	2.15782	2.71174	3.07036	0.861969		Ortholog of C. dubliniensis CD36 : Cd36_63740, C. parapsilosis CDC317 : CPAR2_503850, Pichia stipitis Pignal : PICST_32045 and Candida guilliermondii ATCC 6260 : PGUG_00070
C6_03320W_A	1.50757	1.63092	0.220544	-0.0948829	0.162887		Stationary phase enriched protein; Gcn4-regulated; induced by amino acid starvation (3-AT), benomyl or in azole-resistant strain that overexpresses MDR1; flow model biofilm induced; rat catheter biofilm repressed; overlaps orf19.5621
C6_03370W_A	-2.87209	-1.04441	-0.766679	-1.90969	-2.02304		Protein of unknown function; Plc1-regulated; induced by Mnl1 under weak acid stress; flow model biofilm induced
C6_03380W_A	-1.99056	-2.0381	-2.32567	-2.18425	-1.98947		S. cerevisiae ortholog Hek2/Khd1 is a putative RNA binding protein involved in the asymmetric localization of ASH1 mRNA; Hap43-induced gene
C6_03390W_A	-0.626634	-0.915648	-1.77124	-1.62542	-2.06865		Mitochondrial dicarboxylate transporter; possibly an essential gene, disruptants not obtained by UAU1 method
C6_03410C_A	-0.867958	-0.84943	-1.69308	-2.90198	-2.49634	APA2	Putative ATP adenylyltransferase II; regulated by Gcn4; repressed by amino acid starvation (3-AT); induced by prostaglandins; Hap43-repressed; Spider biofilm repressed
C6_03440W_A	-2.63329	-2.35947	-2.79534	-1.88728	-1.36068		Ortholog(s) have rRNA binding activity, role in mitochondrial RNA processing, mitochondrial genome maintenance, rRNA metabolic process and mitochondrion localization
C6_03450C_A	-1.06241	-1.70792	-1.73152	-1.9643	-1.97515	NAM2	Mitochondrial leucyl-tRNA synthetase
C6_03460W_A	-0.772493	-0.709371	-1.307	-1.97986	-1.77573		Nucleoporin component of central core of the nuclear pore complex; mRNA binds She3
C6_03500C_A	1.68894	3.06918	2.97609	3.42463	3.08196	SAP4	Secreted aspartyl proteinase; sap4,5,6 mutant defective in protein utilization for nitrogen; virulence role complicated by URA3 effects; expressed during mucosal and systemic infections; N-glycosylated; rat catheter, Spider biofilm induced
C6_03510C_A	3.12449	1.78187	0.892676	1.3955	0.273039		Ortholog of Candida albicans WO-1 : CAWG_05019
C6_03600C_A	-4.63255	-0.865977	-0.534523	3.43075	2.78197		Putative cytochrome P450; Spider biofilm induced
C6_03630W_A	0.345772	-2.38873	-1.24517	-1.77665	-1.91834	PAD1	Putative phenylacrylic acid decarboxylase; repressed by Rgt1p
C6_03640W_A	-4.87297	-5.52924	-4.0019	-2.58717	-3.13926	NOG2	Putative nucleolar GTPase; repressed by prostaglandins; Hap43-induced, rat catheter and Spider biofilm induced
C6_03650C_A	-0.592097	-0.91791	-1.18133	-2.1866	-2.25611	POP2	Component of the Ccr4-Pop2 mRNA deadenylase; heterozygous null mutant exhibits resistance to parnafungin and cordycepin in the C. albicans fitness test
C6_03670C_A	-1.69386	0.89385	1.86456	0.685524	-0.215944		Protein of unknown function; Spider biofilm induced
C6_03700W_A	3.33725	3.49316	2.53155	0.840319	-1.31467	ALS1	Cell-surface adhesin; adhesion, virulence, immunoprotective roles; band at hyphal base; Rfg1, Ssk1, Spider biofilm induced; flow model biofilm repressed; CAI-4 strain background effects; promoter bound Bcr1, Tec1, Efg1, Ndt80, and Brg1
C6_03720W_A	-1.40738	-0.757345	-1.32019	-1.93484	-1.66019	ALA1	Alanyl-tRNA synthetase; translational regulation generates cytoplasmic and mitochondrial forms; Gcn4p-regulated; repressed by amino acid starvation (3-AT); translation-related genes downregulated upon phagocytosis by murine macrophages
C6_03730C_A	-1.27353	-1.60567	-1.86292	-2.65264	-1.75949		Ortholog(s) have structural constituent of ribosome activity and mitochondrial small ribosomal subunit localization
C6_03740W_A	0.458641	1.50014	0.774054	-0.723303	-0.524144		Ortholog of C. dubliniensis CD36 : Cd36_64250, Candida tenuis NRRL Y-1498 : cten_CGOB_00218, Debaryomyces hansenii CBS767 : DEHA2E19888g and Spathaspora passalidarum NRRL Y-27907 : spas_CGOB_00025
C6_03750C_A	0.992953	2.15118	0.857943	-1.17472	-0.606615	SBA1	Similar to co-chaperones; induced in high iron; farnesol-, heavy metal (cadmium) stress-induced; protein level decreases in stationary phase cultures; Hap43-repressed
C6_03760C_A	-0.671433	-3.51882	-3.49312	-2.93458	-3.00477	SHM2	Cytoplasmic serine hydroxymethyltransferase; complements glycine auxotrophy of S. cerevisiae shm1 shm2 gly1-1 mutant; antigenic; farnesol-upregulated in biofilm; stationary-phase enriched protein; rat catheter and Spider biofilm repressed
C6_03790C_A	0.403911	-6.86917	-6.09969	-5.13743	-5.37103	HGT10	Glycerol permease involved in glycerol uptake; member of the major facilitator superfamily; induced by osmotic stress, at low glucose in rich media, during cell wall regeneration; 12 membrane spans; Hap43p-induced gene
C6_03810W_A	-2.39275	-1.6083	-1.96232	-2.75632	-2.2221		Ortholog(s) have cyclin-dependent protein serine/threonine kinase regulator activity
C6_03840C_A	-3.45983	-3.07533	-2.02754	-2.58454	-2.29052	SNQ2	Protein similar to S. cerevisiae Snq2p transporter; member of PDR subfamily of ABC family; transposon mutation affects filamentation; benomyl-induced transcription; detected at yeast-form cell plasma membrane by mass spec
C6_03850C_A	-0.112854	4.60503	4.66162	5.0613	5.3794	IHD1	GPI-anchored protein; alkaline, hypha-induced; regulated by Nrg1, Rfg1, Tup1 and Tsa1, Tsa1B in minimal media at 37; oralpharyngeal candidasis induced ; Spider biofilm induced; regulated in Spider biofilms by Tec1, Efg1, Ndt80, Rob1, Brg1
C6_03880W_A	1.27369	1.25461	1.84044	0.658944	1.10785		Has domain(s) with predicted oxidoreductase activity and role in metabolic process
C6_03940C_A	-1.1646	-1.3781	-1.93567	-2.9468	-2.58822	PBP2	Putative RNA binding protein; transcript regulated by Nrg1, Mig1, and Tup1
C6_03950C_A	-1.00752	-1.32968	-1.81133	-2.08826	-1.61008		Ortholog(s) have role in histone exchange and Swr1 complex, cytosol localization
C6_03960W_A	-0.271406	-0.580802	-0.973613	-1.75904	-0.897455		Putative dipeptidyl-peptidase III; protein detected by mass spec in exponential and stationary phase cultures; Hog1p-induced; clade-associated gene expression
C6_04060W_A	-0.720429	-0.987489	-0.933535	-1.80261	-1.77293		Ortholog(s) have ribosome binding, ubiquitin-protein ligase activity and role in chromatin modification, chromatin silencing at telomere, protein ubiquitination, ribosome-associated ubiquitin-dependent protein catabolic process
C6_04080W_A	-0.597611	-0.78625	-1.0864	-2.39221	-2.1106		Ortholog(s) have metalloaminopeptidase activity, role in protein initiator methionine removal involved in protein maturation and cytosol, nucleus localization
C6_04130C_A	0.588862	0.733395	-0.340355	-0.692478	-1.82526	ALS4	GPI-anchored adhesin; role in adhesion, germ tube induction; growth, temperature regulated; expressed during infection of human buccal epithelial cells; repressed by vaginal contact; biofilm induced; repressed during chlamydospore formation
C6_04160C_A	-6.74043	-5.47733	-5.03483	-2.94864	-3.22294	SPB1	Putative AdoMet-dependent methyltransferase; Hap43-induced; repressed by prostaglandins; possibly essential gene, disruptants not obtained by UAU1 method; Spider biofilm induced
C6_04180W_A	-1.92642	-1.9209	-1.56693	-1.97393	-1.63482		Putative metalloprotease; associates with ribosomes and is involved in ribosome biogenesis; Spider biofilm induced
C6_04200C_A	-0.0385921	0.727111	2.65676	1.95962	2.12947		Pseudogene; added to Assembly 21 based on comparative genome analysis
C6_04260C_A	-1.43576	-1.69434	-1.69564	-1.82929	-1.1462		Putative protein of unknown function; macrophage-induced gene
C6_04270W_A	-0.606251	-0.576595	-0.989335	-2.1256	-1.321	CDC39	Protein similar to S. cerevisiae Cdc39p, which is part of the CCR4-NOT transcription regulatory complex; transposon mutation affects filamentous growth
C6_04330W_A	-4.4498	-4.40687	-4.29317	-1.98467	-2.84538	NOP8	Ortholog of S. cereviiae Nop8; has a role in ribosomal large subunit biogenesis; rat catheter and Spider biofilm induced
C6_04350C_A	-0.858273	-0.593429	-1.51198	-1.80952	-1.80127	FLO8	Transcription factor; required for hyphal formation and CO2 induced white-opaque switching; regulates hyphal gene expression; required for virulence in mouse systemic infection; binds Efg1p; binds Mss11p via LisH motif; has LUFS domain
C6_04380W_A	0.414804	0.718434	-0.555847	-0.88566	-2.3612	ALS2	ALS family protein; role in adhesion, biofilm formation, germ tube induction; expressed at infection of human buccal epithelial cells; putative GPI-anchor; induced by ketoconazole, low iron and at cell wall regeneration; regulated by Sfu1p
C6_04400W_A	1.47878	2.5194	3.1025	1.75833	2.09822		Predicted ORF from Assembly 19; removed from Assembly 20; restored based on comparative genome analysis
C6_04410C_A	1.02165	2.63407	2.3264	1.18146	1.39141		Predicted alcohol dehydrogenase; Spider biofilm induced
C6_04420W_A	1.6449	6.16099	6.77855	5.32501	3.4739		Protein of unknown function; GlcNAc-induced protein; Spider biofilm induced; rat catheter biofilm repressed
C6_04430W_A	0.166623	1.77962	1.6374	1.15922	1.04735	CST5	Scaffold protein for the mitogen-activated protein (MAP) kinase cascade that regulates mating; required for opaque mating or white biofilm formation in response to mating pheromone; induced in response to pheromone; Hap43p-repressed
C6_04520W_A	-1.13216	-0.767595	-1.88044	-2.21637	-2.2993	ILS1	Putative isoleucyl-tRNA synthetase, the target of drugs including the cyclic beta-amino acid icofungipen/PLD-118/BAY-10-8888 and mupirocin; protein present in exponential and stationary growth phase yeast cultures
C6_04530C_A	-2.79409	-3.39856	-2.52011	-2.40252	-2.57242		Ortholog(s) have role in endocytic recycling and cytosol, endosome, nucleus localization
C6_04550C_A	0.718353	1.76993	1.01441	0.102057	-0.292083		Putative sulfate permease; S. cerevisiae ortholog YPR003C localizes to the endoplasmic reticulum; regulated by Sef1p-, Sfu1p-, and Hap43p
C6_04590C_A	0.585789	1.34242	1.50267	1.24247	1.24085	NAG1	Glucosamine-6-phosphate deaminase; required for normal hyphal growth and mouse virulence; converts glucosamine 6-P to fructose 6-P; reversible reaction in vitro; gene and protein is GlcNAc-induced; Spider biofilm induced
C6_04600W_A	0.232897	1.88268	1.43514	0.950058	0.867756	DAC1	N-acetylglucosamine-6-phosphate (GlcNAcP) deacetylase; N-acetylglucosamine utilization; required for wild-type hyphal growth and virulence in mouse systemic infection; gene and protein are GlcNAc-induced; Spider biofilm induced
C6_04610C_A	-4.80863	-4.12684	-4.04586	-3.13042	-3.68141	NAG3	Putative MFS transporter; similar to Nag4; required for wild-type mouse virulence and cycloheximide resistance; in gene cluster that includes genes encoding enzymes of GlcNAc catabolism; Spider biofilm repressed
C7_00010C_A	-1.16454	-1.04092	-1.19383	-1.7966	-1.97589		Protein of unknown function; Spider biofilm repressed
C7_00040C_A	-1.62979	-2.85256	-1.29279	-0.616965	-1.27245		Protein of unknown function; Spider biofilm repressed
C7_00090C_A	0.868961	-0.751932	-1.20119	-0.799353	3.69567	CSA1	Surface antigen on elongating hyphae and buds; strain variation in repeat number; ciclopirox, filament induced, alkaline induced by Rim101; Efg1-, Cph1, Hap43-regulated; required for WT RPMI biofilm formation; Bcr1-induced in a/a biofilms
C7_00100W_A	3.00281	2.43157	2.45571	2.36273	4.04155	FRP2	Putative ferric reductase; alkaline induced by Rim101; fluconazole-downregulated; upregulated in the presence of human neutrophils; possibly adherence-induced; regulated by Sef1, Sfu1, and Hap43
C7_00110W_A	0.0973214	-2.49375	-2.57612	-2.4225	-1.70939	SOD3	Cytosolic manganese-containing superoxide dismutase; protects against oxidative stress; repressed by ciclopirox olamine, induced during stationary phase when SOD1 expression is low; Hap43-repressed; Spider and flow model biofilm induced
C7_00160C_A	-4.80946	-2.6197	-2.5473	-2.58608	-2.48167		Ortholog(s) have role in ribosomal large subunit biogenesis and cytoplasm, nucleus, ribosome localization
C7_00170W_A	1.25051	1.02997	2.0427	1.38635	0.740096	VPS70	Ortholog(s) have role in protein targeting to vacuole and endoplasmic reticulum localization
C7_00180W_A	-2.65668	0.723918	2.15007	1.31143	0.639678	FAR1	Protein involved in regulation of pheromone-mediated mating; repressed by A1p and Alpha2p in white-phase cells; null mutant shows no pheromone response in opaque cells; overexpression causes enhanced pheromone response and cell cycle arrest
C7_00190W_A	-0.809485	-1.41962	-2.37877	-1.08271	-0.931042		Adhesin-like cell wall protein; similar to mucins and to a Litomosoides microfilarial sheath protein; N-terminal secretion signal; rat catheter and Spider biofilm repressed
C7_00230W_A	-0.891725	-2.09535	0.106171	-0.0319392	0.170528		Putative vacuolar transporter of large neutral amino acids; possibly transcriptionally regulated upon hyphal formation; not the true Avt1 ortholog of S. cerevisiae
C7_00240W_A	1.06453	1.52537	1.1351	0.366326	-0.707516		Putative protein of unknown function; Hap43-repressed; repressed by nitric oxide; Spider biofilm induced
C7_00250C_A	-1.2594	-0.864913	-1.00745	-1.63837	-1.56196		Putative cytoplasmic RNA-binding protein; heterozygous null mutant exhibits hypersensitivity to parnafungin and cordycepin in C. albicans fitness test; Spider biofilm repressed
C7_00270W_A	-0.157089	-0.511871	-1.6517	-1.65394	-1.77924		Ortholog(s) have endoplasmic reticulum localization
C7_00290C_A	0.119428	-2.22198	-1.27926	-2.24401	-2.33252	HGT13	Predicted sugar transporter, involved in glycerol utilization; member of the major facilitator superfamily; 12 transmembrane; gene has intron; oxidative stress-induced via Cap1p; expressed in rich medium, 2% glucose
C7_00310C_A	-1.72464	-1.55283	-1.0716	-1.4749	-1.28746		Protein of unknown function; induced by nitric oxide; Spider biofilm repressed
C7_00330C_A	-1.99916	-1.40304	-1.6636	-1.48168	-2.0009		Ortholog(s) have single-stranded telomeric DNA binding activity, role in regulation of translational fidelity, telomere maintenance, threonylcarbamoyladenosine metabolic process and cytosol, nucleus localization
C7_00340C_A	-0.834779	-1.58589	-1.45607	-1.4584	-1.34949		Ortholog(s) have protein transporter activity, role in transcription factor import into nucleus and cytosol, nuclear envelope localization
C7_00350C_A	3.15569	4.15167	2.94265	1.0173	0.24672		Protein of unknown function; induced in core stress response; induced by cadmium stress via Hog1; oxidative stress-induced via Cap1; induced by Mnl1 under weak acid stress; macrophage-repressed; rat catheter and Spider biofilm induced
C7_00400W_A	1.16713	2.1724	0.434853	-0.769728	-1.92154	LEU2	Isopropyl malate dehydrogenase; leucine biosynthesis; induced by human whole blood or PMNs; protein level decreases in stationary phase; GlcNAc-induced protein; flow model biofilm repressed
C7_00430W_A	-2.94251	-3.31659	-1.9872	-2.62359	-2.8578		Putative ferric reductase; induced by Mac1 under copper starvation; Plc1-regulated; Rim101-repressed
C7_00440C_A	-0.421776	-0.572564	-1.53404	-2.57039	-2.08585	GBP2	Putative single-strand telomeric DNA-binding protein; protein level decreases in stationary phase cultures; Spider biofilm repressed
C7_00520W_A	-0.562121	-0.633754	-1.38333	-2.10392	-1.73304		Ortholog(s) have RNA polymerase II core binding, RNA polymerase II transcription factor binding transcription factor activity, triplex DNA binding activity
C7_00550C_A	-1.63295	-1.67342	-1.72187	-2.29082	-2.23882	GLN4	Putative tRNA-Gln synthetase; genes encoding ribosomal subunits, translation factors, tRNA synthetases are downregulated upon phagocytosis by murine macrophage; protein present in exponential and stationary growth phase yeast cultures
C7_00570W_A	-5.92868	-4.34061	-3.8488	-2.05131	-2.65641	RPA135	Putative RNA polymerase I subunit A135; repressed by prostaglandins
C7_00620W_A	-1.62622	-2.02835	-3.04	-3.19772	-3.11677	GUS1	Putative glutamine-tRNA ligase; stationary phase enriched protein; Spider biofilm repressed
C7_00670C_A	-0.159967	0.942284	-0.047475	-2.05951	-1.22384		Putative polyphosphatidylinositol phosphatase; possibly an essential gene, disruptants not obtained by UAU1 method
C7_00690W_A	-5.0719	-5.03532	-5.91137	-2.87331	-3.34729	NOP15	Nucleolar ribosome biogenesis factor; hyphal-induced expression; Hap43-induced; rat catheter biofilm induced
C7_00700W_A	-0.575221	-1.10853	-1.3278	-1.47217	-2.0533	CYB5	Cytochrome b(5); ortholog of S. cerevisiae Cyb5; induced in high iron; fluconazole-induced; shows colony morphology-related gene regulation by Ssn6; mutants are viable
C7_00710W_A	-1.6873	-1.92247	-3.16481	-2.76785	-2.5219	RPS28B	Putative ribosomal protein S28B
C7_00730W_A	0.057368	0.160718	-0.18721	-0.751014	-1.5476	MET28	Predicted bZIP domain-containing transcription factor; protein induced during the mating process; possibly essential, disruptants not obtained by UAU1 method; Hap43-repressed; rat catheter biofilm induced
C7_00770W_A	0.0526218	0.916464	2.57972	1.64512	2.74306		Protein of unknown function; induced by benomyl or in an azole-resistant strain overexpressing MDR1; induced by nitric oxide; Spider biofilm induced
C7_00830C_A	-0.388649	-0.570626	-0.890145	-1.66181	-1.54454		Putative eIF4E-associated protein;, accelerates mRNA degradation by promoting decapping; Spider biofilm repressed
C7_00870W_A	2.18685	4.19741	5.67231	6.31605	5.94059		Putative guanine deaminase; mutation confers hypersensitivity to toxic ergosterol analog; Spider biofilm induced
C7_00930W_A	1.62707	1.62971	1.10553	0.518157	1.36759	GPH1	Putative glycogen phosphorylase; role in glycogen metabolism; regulated by Ssk1, Mig1, Tup1, Hap43; fluconazole-induced; localizes to cell surface of hyphae, not yeast; stationary phase enriched protein; Spider biofilm induced
C7_00950W_A	-1.54967	-1.4999	-3.01514	-2.34652	-2.26356	YML6	Putative mitochondrial ribosomal protein; induced upon adherence to polystyrene
C7_00960W_A	-1.86825	-2.14034	-3.43879	-2.91111	-2.73585	RPS18	Predicted ribosomal protein; repressed upon phagocytosis by murine macrophage; repressed by nitric oxide; Hap43-induced; Spider biofilm repressed
C7_00970C_A	-1.23881	-4.37824	-2.31893	-2.11747	-1.75657	YOX1	Putative homeodomain-containing transcription factor; transcriptional repressor; periodic mRNA expression, peak at cell-cycle G1/S phase
C7_00990W_A	-1.34671	-1.95067	-3.44265	-2.43862	-2.52827	RPP0	Putative ribosomal protein; antigenic in mouse; repressed upon phagocytosis by murine macrophage; induced by Tbf1; overlaps orf19.7014; Spider biofilm repressed
C7_01030C_A	-7.02995	-5.95123	-5.44955	-2.8974	-3.6982		Ortholog(s) have 90S preribosome, cytoplasm, mitotic spindle pole body, nucleolus localization
C7_01100C_A	0.302969	1.40182	2.06881	1.32687	-0.0999174		Predicted ORF overlapping the Major Repeat Sequence on chromosome 7; member of a family encoded by FGR6-related genes in the RB2 repeat sequence
C7_01130C_A	2.52056	0.530539	4.33209	0.810537	2.27304		Protein of unknown function
C7_01170C_A	1.4599	3.49364	1.64472	-0.199193	-0.61968		Putative oxidoreductase; mutation confers hypersensitivity to toxic ergosterol analog; rat catheter and Spider biofilm induced
C7_01200C_A	-5.70272	-4.03645	-3.391	-2.6406	-3.29808	DBP7	Putative ATP-dependent DEAD-box RNA helicase; Hap43-induced; rat catheter biofilm induced
C7_01210C_A	-1.69695	-1.62557	-1.3594	-1.38552	-1.69247		Predicted RNA polymerase III subunit C37; Spider biofilm induced
C7_01220W_A	-1.22051	-1.12685	-1.40428	-2.33862	-2.45019	GCN3	Putative translation initiator; downregulated in the presence of human whole blood or polymorphonuclear (PMN) cells
C7_01230C_A	0.519588	2.13767	1.37295	0.232037	0.33241		Ortholog of S. cerevisiae : YNL011C, C. glabrata CBS138 : CAGL0H03619g, C. dubliniensis CD36 : Cd36_71090, C. parapsilosis CDC317 : CPAR2_300420 and Candida tenuis NRRL Y-1498 : CANTEDRAFT_111980
C7_01250W_A	-2.49528	-2.55628	-3.68927	-3.10926	-3.11913	ASC1	40S ribosomal subunit similar to G-beta subunits; glucose or N starvation induced filamentation; required for virulence in mice; snoRNA snR24 encoded in ASC1 intron; repressed in stationary phase; GlcNAc-induced; Spider biofilm repressed
C7_01270C_A	-1.57834	-1.45491	-1.66771	-1.03829	-0.900034		Ortholog(s) have DNA binding activity and cytoplasm, nuclear chromatin localization
C7_01390W_A	1.43483	2.1725	1.1287	0.0291216	-0.549884		Protein of unknown function; induced during chlamydospore formation in both C. albicans and C. dubliniensis; Hap43-induced gene; Spider biofilm induced; F-12/CO2 early biofilm induced
C7_01420W_A	-0.471433	-0.202263	-1.0068	-2.24909	-1.30972	GIR2	Ortholog of S. cerevisiae Gir2; transposon mutation affects filamentous growth
C7_01450C_A	-1.94835	-1.698	-2.46233	-2.563	-2.61794	PRT1	Putative translation initiation factor eIF3; mutation confers hypersensitivity to roridin A, verrucarin A; genes encoding ribosomal subunits, translation factors, tRNA synthetases are downregulated upon phagocytosis by murine macrophages
C7_01520W_A	-3.64557	-4.75833	-3.87677	-3.47356	-2.63578	FLU1	Multidrug efflux pump of the plasma membrane; MDR family member of the MFS (major facilitator superfamily) of transporters; involved in histatin 5 efflux; fungal-specific (no human/murine homolog)
C7_01550W_A	0.302162	1.95243	1.3219	0.326249	0.121056	BEM2	Putative Rho1p GTPase activating protein (GAP); serum-induced transcript; Spider biofilm induced; flow model biofilm repressed
C7_01570C_A	-0.777959	-1.8917	-1.35439	-3.38457	-3.86014		Predicted transmembrane transporter; induced during chlamydospore formation in both C. albicans and C. dubliniensis
C7_01580W_A	-1.82239	-2.61972	-1.53757	-1.37465	-1.49239	SMC6	Putative structural maintenance of chromosomes (SMC) protein; Hap43-induced; cell-cycle regulated periodic mRNA expression; S. cerevisiae ortholog not cell-cycle regulated; Spider biofilm induced
C7_01600W_A	-1.49005	-1.51724	-2.04542	-2.03374	-1.88392		Conserved mitochondrial inner membrane insertase; mediates insertion of mitochondrial- and nuclear-encoded proteins from the matrix into the inner membrane; Spider biofilm repressed
C7_01630W_A	-0.659201	-2.32456	-2.55578	-1.5116	-1.62066	RNH35	Putative ribonuclease H2 catalytic subunit; flucytosine induced; Spider biofilm repressed
C7_01680C_A	1.65345	1.61613	1.30008	1.61825	1.93482		Protein of unknown function; rat catheter, flow model and Spider biofilm induced
C7_01750W_A	-0.187439	-1.20367	-0.490562	-1.33762	-2.81351		Putative mitochondrial outer membrane protein; regulated by Sef1p-, Sfu1p-, and Hap43p
C7_01790C_A	-1.91038	-2.2699	-3.68423	-3.15026	-2.97206	RPL5	Ribosomal protein; repressed upon phagocytosis by murine macrophages; Hap43-induced; Spider biofilm repressed
C7_01800C_A	-0.42269	-1.00434	-2.82817	-2.98084	-3.77088	PFK2	Phosphofructokinase beta subunit; fructose 2,6-bisphosphate, AMP activated; ATP inhibited; phagocytosis, hyphal repressed; fluconazole-induced; stationary-phase enriched; flow model biofilm induced; rat catheter/Spider biofilm repressed
C7_01810W_A	-0.832807	-1.24649	-1.97955	-2.25605	-1.94514	RVB2	Putative trancription modulator; RuvB-like protein family member; heterozygous null mutant displays sensitivity to virgineone
C7_01850C_A	-0.0672397	-0.014547	-0.692818	-1.93437	-1.32899	CRN1	Coronin; cortical actin cytoskeletal component; predicted role in regulation of actin patch assembly; rat catheter and Spider biofilm repressed
C7_01900W_A	-0.685781	-0.882044	-1.12058	-1.685	-2.86465	NUC2	Putative NADH-ubiquinone oxidoreductase; identified in detergent-resistant membrane fraction (possible lipid raft component); alkaline repressed; Hap43-repressed; Spider biofilm repressed
C7_01910C_A	-1.97425	-2.28789	-0.998417	-2.29627	-1.22438		Similar to bacterial DnaJ; transcript upregulated in low iron; flow model biofilm induced; Spider biofilm induced
C7_01950W_A	-1.79391	-2.82635	-2.42987	-1.1779	-1.38726		Ortholog(s) have COPI-coated vesicle, Golgi apparatus localization
C7_01970C_A	-1.16047	-1.11808	-1.76665	-2.24814	-2.21262	TOM40	Protein involved in mitochondrial protein import; Spider biofilm repressed
C7_01990C_A	0.102042	1.56725	1.30331	0.649737	0.0591154		Putative allantoate permease; Gcn4-regulated; Spider biofilm induced
C7_02000C_A	1.88761	5.07645	4.10956	4.50654	2.94978		Putative allantoate permease; fungal-specific (no human or murine homolog)
C7_02010C_A	0.63093	2.73023	4.4046	4.20495	3.1755		Predicted aldehyde dehydrogenase [NAD(P)+]; Spider biofilm induced
C7_02030W_A	0.163205	1.39607	0.220458	-1.6353	-1.2213	HSP90	Essential chaperone, regulates several signal transduction pathways and temperature-induced morphogenesis; activated by heat shock, stress; localizes to surface of hyphae, not yeast cells; mediates echinocandin and biofilm azole resistance
C7_02040C_A	-1.70666	-2.35197	-2.33418	-2.79791	-3.46629	CUP9	Transcription factor; represses SOK1 expression in response to farnesol inhibition; yeast-hypha switch repressed; ketoconazole-induced; Plc1-regulated; colony morphology-related Ssn6 regulation; Spider, flow model biofilm induced
C7_02100W_A	-0.990481	-1.29785	-1.93312	-2.63335	-2.29166		Putative curved DNA-binding protein orthologous to S. pombe Cdb4; stationary phase enriched protein; rat catheter and Spider biofilm repressed
C7_02110W_A	-0.963573	-0.539611	-0.584413	-1.86849	-1.26067		Ortholog(s) have role in histone deacetylation, negative regulation of antisense RNA transcription, regulation of DNA-dependent DNA replication initiation, transcription elongation from RNA polymerase II promoter
C7_02120C_A	-1.11223	-1.71009	-1.30319	-1.60894	-1.85837		Ortholog(s) have structural constituent of ribosome activity, role in mitochondrial translation and mitochondrial large ribosomal subunit localization
C7_02150C_A	2.2614	2.9643	2.79537	1.52272	1.6422	ECM42	Ornithine acetyltransferase; Gcn2, Gcn4-regulated; clade-specific gene expression; possibly essential gene, disruptants not obtained by UAU1 method; Spider biofilm induced
C7_02200W_A	-0.989988	-0.702797	-0.936986	-1.97862	-1.7752	WHI3	Putative RNA binding protein; induced during infection of murine kidney, compared to growth in vitro; has murine homolog
C7_02230W_A	6.77069	5.63881	6.185	5.52571	6.72382		Ortholog of Candida albicans WO-1 : CAWG_05572
C7_02240W_A	1.4362	2.97502	2.7309	2.31363	1.52375	FMP45	Predicted membrane protein induced during mating; mutation confers hypersensitivity to toxic ergosterol analog, to amphotericin B; alkaline repressed; repressed by alpha pheromone in SpiderM medium; rat catheter, Spider biofilm induced
C7_02270W_A	4.76102	-1.50396	-2.76561	1.32803	-0.0903181	LDG3	Putative LDG family protein; F-12/CO2 early biofilm induced
C7_02280W_A	5.1122	0.0925647	-0.00127339	2.25614	0.414737		Ortholog of C. parapsilosis CDC317 : CPAR2_808370, C. dubliniensis CD36 : Cd36_72070, Candida orthopsilosis Co 90-125 : CORT_0C00800 and Candida albicans WO-1 : CAWG_05577
C7_02340C_A	-2.40556	-2.7882	-2.08881	-2.61886	-1.82769		Ortholog(s) have tRNA (guanine-N7-)-methyltransferase activity, role in tRNA methylation and cytosol, nucleus, tRNA methyltransferase complex localization
C7_02350C_A	-0.0422758	1.52565	0.584806	-0.0984073	-0.044472		Putative protein with a predicted role in exocytic transport from the Golgi; filament induced
C7_02370W_A	1.18692	2.25995	2.10852	1.08104	0.448854		Protein with chitin synthesis regulation, resistance to Congo red domain; membrane-localized protein; Spider biofilm induced
C7_02420C_A	-0.148314	-0.0645076	-1.83584	-1.35246	-0.894165		Predicted ORF in retrotransposon Tca11 with similarity to the Gag-Pol region of retrotransposons, which encodes nucleocapsid-like protein, reverse transcriptase, protease, and integrase
C7_02500C_A	-0.0196532	2.81464	2.65066	1.56857	1.12128	DPP3	Protein similar to S. cerevisiae pyrophosphate phosphatase Dpp1; required for farnesol biosynthesis; repressed by 17-beta-estradiol, ethynyl estradiol; Spider biofilm induced
C7_02600C_A	-0.994304	-0.34057	-2.02286	-2.44528	-2.74447		Pol protein of retrotransposon Tca2; separated by a stop codon from Gag protein orf19.2371; likely translated as single polyprotein with Gag, reverse transcriptase, protease, and integrase; rat catheter biofilm repressed
C7_02640W_A	-0.852586	-0.808118	-1.34285	-1.93202	-1.8123	TOM70	Ortholog(s) have mitochondrion targeting sequence binding, protein channel activity and role in protein import into mitochondrial inner membrane, protein import into mitochondrial matrix
C7_02680W_A	-1.54782	-1.65315	-2.0156	-1.9996	-1.86729	TOM22	Putative mitochondrial import receptor subunit; colony morphology-related gene regulation by Ssn6
C7_02770W_A	-0.286272	-1.99327	-0.376277	-0.290118	-0.170379	CHS1	Chitin synthase; essential; for primary septum synthesis in yeast and hyphae; 1 of several chitin synthases; enzymatically activated by proteolytic processing; complements defects of S. cerevisiae chs1 or chs2; Spider biofilm repressed
C7_02840C_A	-1.38892	-2.16964	-1.54097	-0.73944	-1.18768	ERG5	Putative C-22 sterol desaturase; fungal C-22 sterol desaturases are cytochrome P450 enzymes of ergosterol biosynthesis, catalyze formation of the C-22(23) double bond in the sterol side chain; transposon mutation affects filamentous growth
C7_02910W_A	2.42404	1.8677	0.0900318	0.0488894	-0.952565	ENA21	Predicted P-type ATPase sodium pump; Gcn4p-regulated; flucytosine, amphotericin B, or ketoconazole-induced; osmotic stress-induced; overlaps orf19.5170.1, which is annotated as a blocked reading frame; Spider biofilm induced
C7_02920W_A	3.98967	2.53754	1.62304	2.11543	2.19306		Ortholog(s) have cytosol, nucleus localization
C7_02950C_A	-0.483058	-1.75008	-0.769613	-0.549402	-0.711241	DBF4	Putative Cdc7p-Dbf4p kinase complex regulatory subunit; Hap43p-induced gene; macrophage/pseudohyphal-repressed; cell-cycle regulated periodic mRNA expression; S. cerevisiae ortholog is not cell-cycle regulated
C7_03010W_A	-0.920929	-0.61441	-1.32494	-1.91088	-1.75821		Ortholog(s) have role in G1/S transition of mitotic cell cycle, TOR signaling cascade, dephosphorylation, regulation of mitotic sister chromatid segregation, tRNA wobble uridine modification
C7_03080W_A	-0.708287	1.85943	0.935649	-0.0887102	-0.18171	LMO1	Protein involved together with Dck1p and Rac1p in invasive filamentous growth and cell wall integrity; acts upstream of MAP kinase Cek1p; has similarity to human ELMO1
C7_03150W_A	1.1375	2.07939	4.18775	3.91363	5.45911		Protein of unknown function; rat catheter and Spider biofilm induced
C7_03180C_A	-1.64847	-2.32124	-2.20977	-1.81535	-1.80249	HHO1	Putative histone H1; farnesol regulated; Hap43-induced; contains 5' UTR intron; Spider biofilm repressed
C7_03200C_A	-0.859697	-0.535251	-1.71473	-2.48245	-2.47986		Putative pyridoxamine 5'-phosphate oxidase; planktonic growth and early-stage flow model biofilm induced
C7_03210W_A	-1.07862	-1.38922	-1.70217	-3.01888	-2.6836		Ortholog of C. parapsilosis CDC317 : CPAR2_704140, C. dubliniensis CD36 : Cd36_72870, Lodderomyces elongisporus NRLL YB-4239 : LELG_05208 and Candida orthopsilosis Co 90-125 : CORT_0G04320
C7_03250C_A	-0.0392839	1.86507	0.711966	-0.845741	-0.566199	PDI1	Putative protein disulfide-isomerase; antigenic in human infection; soluble protein in hyphae; induced by filamentous growth; protein present in exponential and stationary growth phase yeast cultures; flow model biofilm repressed
C7_03260C_A	-1.33581	-0.863848	-0.574564	-2.78878	-0.98055		Ortholog of C. dubliniensis CD36 : Cd36_72910, C. parapsilosis CDC317 : CPAR2_704100, Candida tenuis NRRL Y-1498 : CANTEDRAFT_113193 and Debaryomyces hansenii CBS767 : DEHA2E23100g
C7_03270W_A	-2.09541	-1.25809	-2.62289	-2.31	-2.65158		Putative adhesin-like protein
C7_03280C_A	-0.143009	1.18207	1.56675	0.721622	1.31623		Protein of unknown function; induced by ketoconazole; Spider, F-12/CO2 and flow model biofilm induced
C7_03300C_A	0.168569	-0.389648	-0.91356	-0.949127	-2.65207	LIP8	Secreted lipase, member of a differentially expressed lipase gene family with possible roles in nutrition and/or in creating an acidic microenvironment; LIP5 and LIP8 are expressed at all stages of both mucosal and systemic infection
C7_03330C_A	-1.11259	-1.05873	-2.00836	-1.92721	-1.93376	SHM1	Mitochondrial serine hydroxymethyltransferase; complements the glycine auxotrophy of an S. cerevisiae shm1 null shm2 null gly1-1 triple mutant; protein present in exponential and stationary growth phase yeast cultures
C7_03360W_A	1.63196	0.603291	0.743521	-0.0717268	0.0890123	CPY1	Carboxypeptidase Y; transcript regulated at yeast-hypha transition or macrophage response; induced human neutrophils; regulated by Gcn2 and Gcn4; putative N-glycosylation
C7_03400C_A	-3.22055	-2.77298	-2.63583	-2.38012	-2.17222		Ortholog of S. cerevisiae Mtr4, an ATP-dependent 3'-5' RNA helicase of the DEAD-box family; Hap43-induced gene; Spider biofilm induced
C7_03460W_A	1.96204	2.10457	1.95188	0.887441	0.894355		Ortholog of Candida albicans WO-1 : CAWG_05678
C7_03480W_A	0.365455	1.91514	1.22746	0.666508	0.959388		Putative guanyl nucleotide exchange factor with Sec7 domain; required for normal filamentous growth; regulated by yeast-hyphal switch; filament induced; regulated by Nrg1, Tup1, Mob2, Hap43; mRNA binds She3; Spider biofilm induced
C7_03540C_A	-5.3373	-6.87346	-4.47078	-2.59546	-3.15229	ENP2	Putative nucleolar protein; essential; heterozygous mutation confers resistance to 5-fluorocytosine (5-FC), 5-fluorouracil (5-FU), and tubercidin (7-deazaadenosine); Hap43-induced; Spider biofilm induced
C7_03570W_A	1.74628	3.13326	2.87979	1.8635	1.64869	ARG4	Argininosuccinate lyase, catalyzes the final step in the arginine biosynthesis pathway; alkaline downregulated; flow model biofilm induced; Spider biofilm induced
C7_03630C_A	-1.26871	-1.13075	-1.55644	-2.75338	-1.75104	TIM9	Predicted protein of the mitochondrial intermembrane space; rat catheter biofilm induced; Spider biofilm repressed
C7_03650W_A	-0.0587824	-0.198936	-0.198825	-2.23177	-1.43083		Ortholog(s) have histidinol-phosphatase activity, role in histidine biosynthetic process and cytosol, nucleus localization
C7_03670W_A	-1.20925	-0.978582	-1.71358	-2.01653	-2.23495	DED81	Putative tRNA-Asn synthetase; genes encoding ribosomal subunits, translation factors, tRNA synthetases are downregulated upon phagocytosis by murine macrophage; protein enriched in stationary phase yeast cultures
C7_03680W_A	1.83338	1.69084	1.32726	0.400792	0.542469		Ortholog of C. dubliniensis CD36 : Cd36_73260 and Candida albicans WO-1 : CAWG_05699
C7_03700C_A	-4.53255	-3.44079	-3.72157	-2.49034	-2.6784	ENP1	Protein required for pre-rRNA processing and 40S ribosomal subunit synthesis; associated with U3 and U14 snoRNAs; transposon mutation affects filamentous growth; repressed by prostaglandins; Spider biofilm induced
C7_03720C_A	0.883185	0.670377	-0.436357	-1.61061	-1.81474	HIS7	Putative imidazole glycerol phosphate synthase; histidine biosynthesis; no human/murine homolog; transcription induced by histidine starvation; regulated by Gcn2p and Gcn4p; higher protein level in stationary phase
C7_03740C_A	-0.412978	1.00265	4.39971	4.96559	3.37795		Putative protein of unknown function; transcript is upregulated in clinical isolates from HIV+ patients with oral candidiasis; Spider biofilm induced
C7_03780C_A	0.551042	1.73657	0.974614	-0.525688	1.05496		Ortholog(s) have glyoxysome localization
C7_03790W_A	-1.20636	-1.48626	-1.9343	-2.33192	-1.84904	MRP7	Mitochondrial ribosomal protein of the large subunit; rat catheter biofilm induced
C7_03830C_A	-0.480044	-0.693178	-1.68505	-2.84133	-1.39975		Ortholog(s) have TRC complex, nucleus localization
C7_03840W_A	-0.869157	-0.604633	-1.22215	-2.32021	-1.46082		CCR4-NOT complex component; involved in controlling mRNA initiation, elongation and degradation; rat catheter biofilm induced
C7_03850W_A	-8.43952	-6.56771	-5.24882	-2.74004	-2.9358		Putative intranuclear transport and DNA replication mediator; heterozygous null mutant exhibits resistance to parnafungin in the C. albicans fitness test; Spider biofilm induced
C7_03860W_A	1.99333	1.53063	2.34122	1.12701	1.16499		Putative vacuolar protease; upregulated in the presence of human neutrophils; Spider biofilm induced
C7_03910W_A	-1.74101	-2.6502	-1.36885	-0.297566	-1.01542	OGG1	Mitochondrial glycosylase/lyase; repairs oxidative damage to mitochondrial DNA, contributes to UVA resistance, role in base-excision repair; Spider biofilm induced
C7_03920C_A	-1.8227	-2.13868	-3.42333	-2.84766	-2.45772	RPP1B	Conserved acidic ribosomal protein, likely involved in regulation of translation elongation; interacts with Rpp2A; 1 of 4 similar C. albicans ribosomal proteins (Rpp1A, Rpp1B, Rpp2A, Rpp2B); induced by Tbf1; Spider biofilm repressed
C7_03930C_A	-1.0083	-1.27352	-1.61128	-1.57309	-0.672773	MAM33	Putative mitochondrial acidic matrix protein; regulated by Ssn6p; protein present in exponential and stationary growth phase yeast cultures
C7_03940C_A	-1.17527	-1.97522	-1.89725	-1.59503	-2.08518	CLB4	B-type mitotic cyclin; nonessential; negative regulator of pseudohyphal growth; dispensible for mitotic exit, cytokinesis; Fkh2-represed; flow model biofilm repressed; farnesol-upregulated in biofilm; reduced total RNA in clb4 mutant
C7_04130C_A	-1.86627	-1.91624	-2.58792	-2.3421	-2.55636	SUI3	Putative translation initiation factor; genes encoding ribosomal subunits, translation factors, and tRNA synthetases are downregulated upon phagocytosis by murine macrophage
C7_04140C_A	-2.2014	-1.41678	-1.51091	-1.87187	-1.68279		Ortholog(s) have unfolded protein binding activity
C7_04190C_A	-5.48196	-4.93943	-5.38019	-2.2013	-2.94469	UTP18	Putative U3 snoRNA-associated protein; Hap43-induced; repressed in core stress response; physically interacts with TAP-tagged Nop1
C7_04200C_A	-1.45354	-1.39479	-1.33395	-1.8464	-1.78033		Putative exportin, member of the Exportin-T family; flow model biofilm repressed
C7_04210C_A	-1.0955	-2.04539	-1.79452	-2.11878	-1.76622		Protein similar to Aspergillus CYSK O-acetylserine sulfhydrylase, suggesting that C. albicans uses an O-acetyl-serine (OAS) pathway of sulfur assimilation; upregulated in biofilm; protein level decreases in stationary phase cultures
C7_04230W_A	-3.68582	-4.46727	-4.81189	-3.9733	-4.61445	NRG1	Transcription factor/repressor; regulates chlamydospore formation/hyphal gene induction/virulence and rescue/stress response genes; effects both Tup1 dependent and independent regulation; flow model biofilm induced; Spider biofilm repressed
C7_04300W_A	-1.09261	-1.14799	-1.71557	-1.85355	-1.6408	SPT6	Putative transcription elongation factor; transposon mutation affects filamentous growth; transcript induced in an RHE model of oral candidiasis and in clinical isolates from oral candidiasis
CM_00010W	0.63577	0.811618	1.65145	1.57114	1.02747	RRNL	Mitochondrial ribosomal RNA of the large ribosomal subunit
CM_00160C	-0.0735255	0.769935	3.11836	3.66975	0.0968554	ATP6	Subunit 6 of the F0 sector of mitochondrial F1F0 ATP synthase, which is a large, evolutionarily conserved enzyme complex required for ATP synthesis
CM_00360W	0.744858	1.10541	1.8725	1.78896	0.794752	RRNS	Mitochondrial ribosomal RNA of the small ribosomal subunit
CR_00020W_A	0.665148	1.68216	1.19629	1.96474	0.9827	TLO1	Member of a family of telomere-proximal genes of unknown function; hypha-induced expression; rat catheter biofilm repressed
CR_00080W_A	-1.77716	-1.54259	-3.06088	-2.58965	-3.74563	MIS12	Mitochondrial C1-tetrahydrofolate synthase precursor
CR_00090C_A	0.513265	3.92907	3.46864	2.60686	1.90811		Protein of unknown function; stationary phase enriched protein; induced upon yeast-hypha transition; benomyl or caspofungin induced; Hap43-repressed; Spider biofilm induced
[truncated: 523 more rows]

## Sheet: C. tropicalis
Gene ID	log2FC 15 mpi vs 0 mpi	log2FC 30 mpi vs 0 mpi	log2FC 60 mpi vs 0 mpi	log2FC 120 mpi vs 0 mpi	log2FC 240 mpi vs 0 mpi	Gene (C. albicans)	Description (C. albicans)	C. albicans ortholog	C. glabrata ortholog	C. parapsilosis ortholog
[truncated: 2,236 more rows]

[truncated: 2 more sheets: C. parapsilosis, C. glabrata]
