# Supplementary material for: Survival Strategies of Pathogenic Candida Species in Human Blood Show Independent and Specific Adaptations
Source: mBio. 2020 Oct 6;11(5):e02435-20. doi: 10.1128/mBio.02435-20 (PMC7542370; doi:10.1128/mBio.02435-20)
Supplement: TABLE S6 [file mBio.02435-20-st006.xlsx]

## Sheet: Cluster Gene Lists
Database ID	ORF	common name	Cluster
CAF0006876	orf19.3003.1	RPL6	1
CAF0006896	orf19.413.1	RPS27A	1
CAF0006902	orf19.596.1	NOP10	1
CAF0006907	orf19.667.1	RPL37B	1
CAF0006909	orf19.687.1	RPL25	1
CAF0006912	orf19.838.1	RPS9B	1
CAF0006916	orf19.961.2		1
CAF0006935	orf19.2111.2	RPL38	1
CAF0006939	orf19.2179.2	RPS10	1
CAF0006944	orf19.2309.2	RPL2	1
CAF0006947	orf19.2329.1	RPS17B	1
CAF0006953	orf19.2478.1		1
CAF0006955	orf19.2511.1	MRPL33	1
CAF0006961	orf19.2687.1		1
CAF0006966	orf19.2864.1	RPL28	1
CAF0006970	orf19.2994.1	RPS16A	1
CAF0006982	orf19.3325.3	RPS21B	1
CAF0006985	orf19.3415.1	RPL32	1
CAF0006990	orf19.3572.3		1
CAF0006992	orf19.3690.2		1
CAF0006993	orf19.3704.1		1
CAF0006997	orf19.3788.1	RPL30	1
CAF0006998	orf19.3789	RPL24A	1
CAF0007000	orf19.3942.1	RPL43A	1
CAF0007002	orf19.4149.1		1
CAF0007004	orf19.4193.1	RPS13	1
CAF0007010	orf19.4375.1	RPS30	1
CAF0007026	orf19.4909.1	RPL42	1
CAF0007027	orf19.4931.1	RPL14	1
CAF0007036	orf19.5225.2	RPL27A	1
CAF0007059	orf19.5943.1		1
CAF0007060	orf19.5964.2	RPL35	1
CAF0007061	orf19.5996.1	RPS19A	1
CAF0007069	orf19.6220.4		1
CAF0007073	orf19.6264.4		1
CAF0007074	orf19.6265.1	RPS14B	1
CAF0007075	orf19.6286.2	RPS27	1
CAF0007079	orf19.6415.1		1
CAF0007087	orf19.6828.1		1
CAF0007090	orf19.6882.1		1
CAF0007095	orf19.7048.1	RPS28B	1
CAF0007122	orf19.7409.1		1
CAF0007454	orf19.1409.1		1
CAF0007456	orf19.3061.1		1
CAL0000014	orf19.1642		1
CAL0000019	orf19.1646		1
CAL0000045	orf19.500		1
CAL0000046	orf19.501		1
CAL0000056	orf19.7546		1
CAL0000059	orf19.4204		1
CAL0000068	orf19.1662		1
CAL0000078	orf19.512		1
CAL0000085	orf19.7552		1
CAL0000089	orf19.518		1
CAL0000102	orf19.4219	RIX7	1
CAL0000117	orf19.6902	DBP7	1
CAL0000118	orf19.6903		1
CAL0000120	orf19.6904	GCN3	1
CAL0000123	orf19.526	NHP2	1
CAL0000124	orf19.6906	ASC1	1
CAL0000138	orf19.4223	GCD11	1
CAL0000142	orf19.7569	SIK1	1
CAL0000153	orf19.1687		1
CAL0000191	orf19.1697		1
CAL0000198	orf19.542	HXK2	1
CAL0000218	orf19.549		1
CAL0000260	orf19.7599	UTP5	1
CAL0000267	orf19.563	RRP15	1
CAL0000279	orf19.4261	TIF5	1
CAL0000290	orf19.3609	UTP15	1
CAL0000293	orf19.4268	UTP13	1
CAL0000302	orf19.6955	HBR3	1
CAL0000338	orf19.585		1
CAL0000344	orf19.3624	MSU1	1
CAL0000347	orf19.4282	CAL0000347	1
CAL0000350	orf19.4282	IFH1	1
CAL0000353	orf19.4283		1
CAL0000367	orf19.3630	RRP8	1
CAL0000370	orf19.6975	YST1	1
CAL0000415	orf19.3651	PGK1	1
CAL0000442	orf19.6213	SUI2	1
CAL0000473	orf19.6230		1
CAL0000474	orf19.6231	MRPL19	1
CAL0000477	orf19.6234		1
CAL0000479	orf19.6236	NOP6	1
CAL0000513	orf19.6253	RPS23A	1
CAL0000517	orf19.6259		1
CAL0000539	orf19.5608		1
CAL0000540	orf19.6265	RPS22A	1
CAL0000601	orf19.51		1
CAL0000608	orf19.58	RRP6	1
CAL0000609	orf19.59	REI1	1
CAL0000624	orf19.6297		1
CAL0000625	orf19.6298	SPB4	1
CAL0000659	orf19.76	SPB1	1
CAL0000666	orf19.2311	RPL82	1
CAL0000677	orf19.2319		1
CAL0000678	orf19.81		1
CAL0000691	orf19.2320		1
CAL0000714	orf19.2330		1
CAL0000733	orf19.5684		1
CAL0000752	orf19.5698		1
CAL0000756	orf19.1700	RPS7A	1
CAL0000762	orf19.2362		1
CAL0000813	orf19.2385	KTI12	1
CAL0000815	orf19.2386		1
CAL0000821	orf19.7613	HCR1	1
CAL0000825	orf19.7618		1
CAL0000848	orf19.7624		1
CAL0000864	orf19.7635	DRS1	1
CAL0000869	orf19.1753	PUS7	1
CAL0000877	orf19.603	IMP4	1
CAL0000910	orf19.7650	LTV1	1
CAL0000917	orf19.4311	YNK1	1
CAL0000919	orf19.7655	RPO21	1
CAL0000947	orf19.7664		1
CAL0000989	orf19.4336	RPS5	1
CAL0000994	orf19.1791		1
CAL0001053	orf19.661	KRR1	1
CAL0001059	orf19.665	NEP1	1
CAL0001062	orf19.3704		1
CAL0001085	orf19.1026		1
CAL0001110	orf19.1030		1
CAL0001138	orf19.3724		1
CAL0001141	orf19.688		1
CAL0001157	orf19.1047	ERB1	1
CAL0001218	orf19.3756	CHR1	1
CAL0001223	orf19.3759		1
CAL0001259	orf19.6312	RPS3	1
CAL0001261	orf19.6314	RPB8	1
CAL0001276	orf19.3778		1
CAL0001277	orf19.1091	NOP8	1
CAL0001313	orf19.3797		1
CAL0001314	orf19.3798		1
CAL0001316	orf19.6340		1
CAL0001323	orf19.6345	RPG1A	1
CAL0001324	orf19.3002	RPS1	1
CAL0001325	orf19.6346		1
CAL0001341	orf19.6355		1
CAL0001348	orf19.3015	ARX1	1
CAL0001368	orf19.6369	RIO2	1
CAL0001371	orf19.3029	EHD3	1
CAL0001384	orf19.6375	RPS20	1
CAL0001388	orf19.3034	RLI1	1
CAL0001392	orf19.3037		1
CAL0001419	orf19.5732	NOG2	1
CAL0001448	orf19.5747		1
CAL0001458	orf19.3064	MRPL27	1
CAL0001528	orf19.2438		1
CAL0001544	orf19.5788	EFT2	1
CAL0001590	orf19.5010	DIM1	1
CAL0001603	orf19.1815		1
CAL0001638	orf19.2488	FAL1	1
CAL0001639	orf19.2489		1
CAL0001648	orf19.5038		1
CAL0001650	orf19.5039	RRP42	1
CAL0001653	orf19.1833		1
CAL0001661	orf19.1839	RPA190	1
CAL0001673	orf19.5049		1
CAL0001680	orf19.1849		1
CAL0001704	orf19.706	NMD3	1
CAL0001708	orf19.4401	YVH1	1
CAL0001720	orf19.5064	MRPL3	1
CAL0001723	orf19.5066		1
CAL0001724	orf19.5067		1
CAL0001753	orf19.5071	NRP1	1
CAL0001783	orf19.5081	FUN12	1
CAL0001785	orf19.5083	DRG1	1
CAL0001795	orf19.1886	RCL1	1
CAL0001851	orf19.4447	YMC1	1
CAL0001865	orf19.755	MRPL37	1
CAL0001889	orf19.760		1
CAL0001929	orf19.7011		1
CAL0001930	orf19.7012		1
CAL0001932	orf19.7015	RPP0	1
CAL0001937	orf19.7018	RPS18	1
CAL0001939	orf19.773		1
CAL0001940	orf19.7019	YML6	1
CAL0001965	orf19.4479		1
CAL0002028	orf19.4490	RPL17B	1
CAL0002033	orf19.4492		1
CAL0002038	orf19.3838	EFB1	1
CAL0002046	orf19.1154	EGD1	1
CAL0002072	orf19.1164	GAR1	1
CAL0002077	orf19.7050	NOP15	1
CAL0002109	orf19.7062	RPA135	1
CAL0002110	orf19.6406		1
CAL0002123	orf19.3867	RPL7	1
CAL0002141	orf19.6417	TSR1	1
CAL0002143	orf19.6418		1
CAL0002164	orf19.1199	NOP5	1
CAL0002171	orf19.6425	SKI2	1
CAL0002183	orf19.3887		1
CAL0002184	orf19.3888	PGI1	1
CAL0002211	orf19.3100		1
CAL0002215	orf19.3103		1
CAL0002295	orf19.3138	NOP1	1
CAL0002329	orf19.5835		1
CAL0002346	orf19.3159	UTP20	1
CAL0002357	orf19.5847		1
CAL0002359	orf19.2504	BMS1	1
CAL0002361	orf19.3161		1
CAL0002373	orf19.5850	NOC2	1
CAL0002387	orf19.5858	EGD2	1
CAL0002406	orf19.2520		1
CAL0002457	orf19.5884		1
CAL0002459	orf19.5885		1
CAL0002491	orf19.5106	DIP2	1
CAL0002495	orf19.1902	NOC4	1
CAL0002520	orf19.1915	MPP10	1
CAL0002535	orf19.1923	RRN3	1
CAL0002566	orf19.2594		1
CAL0002580	orf19.5148	CYR1	1
CAL0002600	orf19.1954	PUS4	1
CAL0002615	orf19.809		1
CAL0002637	orf19.1966	BUD23	1
CAL0002638	orf19.1967		1
CAL0002659	orf19.4517		1
CAL0002680	orf19.825	GCD7	1
CAL0002685	orf19.828		1
CAL0002736	orf19.5198	NOP4	1
CAL0002747	orf19.840	RPL21A	1
CAL0002809	orf19.7107		1
CAL0002812	orf19.863		1
CAL0002825	orf19.4563		1
CAL0002905	orf19.4582		1
CAL0002914	orf19.4587	HGH1	1
CAL0002944	orf19.1250		1
CAL0002969	orf19.107		1
CAL0002977	orf19.3941	URA7	1
CAL0003002	orf19.7154	UTP18	1
CAL0003032	orf19.6503		1
CAL0003033	orf19.124	CIC1	1
CAL0003036	orf19.7161	SUI3	1
CAL0003041	orf19.6507		1
CAL0003050	orf19.3962	HAS1	1
CAL0003055	orf19.3967	PFK1	1
CAL0003056	orf19.1280	SUI1	1
CAL0003115	orf19.144	SNU114	1
CAL0003117	orf19.145	RPB4	1
CAL0003149	orf19.154		1
CAL0003167	orf19.7197		1
CAL0003169	orf19.3990		1
CAL0003180	orf19.6540	PFK2	1
CAL0003181	orf19.6541	RPL5	1
CAL0003194	orf19.168		1
CAL0003196	orf19.3205	MPRL36	1
CAL0003204	orf19.171	DBP2	1
CAL0003206	orf19.172	RPC19	1
CAL0003235	orf19.5904	RPL19A	1
CAL0003238	orf19.5905		1
CAL0003244	orf19.3220		1
CAL0003265	orf19.5912	MAK21	1
CAL0003305	orf19.5927	RPS15	1
CAL0003307	orf19.6584	PRT1	1
CAL0003308	orf19.5928	RPP2B	1
CAL0003314	orf19.3243	SRP54	1
CAL0003319	orf19.6589	SSF1	1
CAL0003354	orf19.2604		1
CAL0003366	orf19.3265	TRM1	1
CAL0003369	orf19.3268	TMA19	1
CAL0003384	orf19.5959	NOP14	1
CAL0003392	orf19.3276	PWP2	1
CAL0003419	orf19.3287	BUD22	1
CAL0003427	orf19.2631		1
CAL0003436	orf19.3291	HMT1	1
CAL0003443	orf19.2639		1
CAL0003449	orf19.5982	RPL18	1
CAL0003456	orf19.2643	RPO26	1
CAL0003457	orf19.5987		1
CAL0003464	orf19.5991		1
CAL0003473	orf19.2654	RMS1	1
CAL0003481	orf19.5201		1
CAL0003486	orf19.5206		1
CAL0003496	orf19.2667	RPF1	1
CAL0003515	orf19.2676		1
CAL0003518	orf19.5220		1
CAL0003527	orf19.5229		1
CAL0003534	orf19.2688	NAN1	1
CAL0003535	orf19.5230	MRPS9	1
CAL0003537	orf19.5232	CSI2	1
CAL0003619	orf19.4618	FBA1	1
CAL0003625	orf19.920	RMT2	1
CAL0003667	orf19.4632	RPL20B	1
CAL0003672	orf19.4635	NIP1	1
CAL0003683	orf19.5299	ECM1	1
CAL0003691	orf19.947	MRP17	1
CAL0003692	orf19.4640	PWP1	1
CAL0003704	orf19.1304		1
CAL0003706	orf19.1305		1
CAL0003737	orf19.7203	MRP7	1
CAL0003748	orf19.4660	RPS6A	1
CAL0003770	orf19.7215		1
CAL0003773	orf19.7217	RPL4B	1
CAL0003794	orf19.1335		1
CAL0003816	orf19.4681	RAT1	1
CAL0003817	orf19.989		1
CAL0003839	orf19.7236	TIF35	1
CAL0003858	orf19.4697	MDN1	1
CAL0003902	orf19.7255	RPC10	1
CAL0003914	orf19.1378	SUP35	1
CAL0003945	orf19.1388		1
CAL0003957	orf19.236	RPL9B	1
CAL0004011	orf19.7291		1
CAL0004045	orf19.3304		1
CAL0004046	orf19.6648	SDA1	1
CAL0004048	orf19.6649	BRF1	1
CAL0004058	orf19.6652	DBP8	1
CAL0004084	orf19.6663	RPS25B	1
CAL0004095	orf19.3324	TIF	1
CAL0004099	orf19.3327	TRM2	1
CAL0004119	orf19.3334	RPS21	1
CAL0004137	orf19.6686	ENP2	1
CAL0004144	orf19.3348		1
CAL0004145	orf19.3349		1
CAL0004150	orf19.3350	MRP20	1
CAL0004156	orf19.3354		1
CAL0004177	orf19.3367		1
CAL0004181	orf19.2711		1
CAL0004182	orf19.2712	HCA4	1
CAL0004186	orf19.2715	RPC53	1
CAL0004189	orf19.2717	SAS10	1
CAL0004220	orf19.3393		1
CAL0004274	orf19.2778		1
CAL0004304	orf19.2795	LHP1	1
CAL0004310	orf19.5341	RPS4A	1
CAL0004326	orf19.5351	TIF11	1
CAL0004338	orf19.2017		1
CAL0004340	orf19.2019		1
CAL0004345	orf19.5360	RPC11	1
CAL0004436	orf19.4739	MSS116	1
CAL0004455	orf19.1404		1
CAL0004512	orf19.4760		1
CAL0004556	orf19.2090		1
CAL0004558	orf19.1435	TEF1	1
CAL0004603	orf19.7332	ELF1	1
CAL0004612	orf19.4793		1
CAL0004686	orf19.4018		1
CAL0004688	orf19.1470	RPS26A	1
CAL0004722	orf19.7366		1
CAL0004723	orf19.4023	MRP2	1
CAL0004741	orf19.6710	UTP9	1
CAL0004804	orf19.7384	NOG1	1
CAL0004810	orf19.7386		1
CAL0004812	orf19.7387	ELP3	1
CAL0004820	orf19.6730		1
CAL0004846	orf19.7398		1
CAL0004868	orf19.6748		1
CAL0004886	orf19.6752		1
CAL0004911	orf19.4078		1
CAL0004922	orf19.6766	NOP13	1
CAL0004924	orf19.3423	TIF3	1
CAL0004932	orf19.3426	ANB1	1
CAL0004953	orf19.395	ENO1	1
CAL0004955	orf19.6776	GCD2	1
CAL0004959	orf19.397		1
CAL0004971	orf19.4093	PES1	1
CAL0004986	orf19.6785	RPS12	1
CAL0005018	orf19.6002	RPL8B	1
CAL0005034	orf19.3463		1
CAL0005037	orf19.3465	RPL10A	1
CAL0005046	orf19.6014	RRS1	1
CAL0005065	orf19.3478	NIP7	1
CAL0005082	orf19.3480		1
CAL0005106	orf19.2830	RRP9	1
CAL0005108	orf19.2831	RPC31	1
CAL0005131	orf19.6047	TUF1	1
CAL0005140	orf19.2847		1
CAL0005143	orf19.6052	CNS1	1
CAL0005156	orf19.2859	SRP40	1
CAL0005164	orf19.5407	SOF1	1
CAL0005171	orf19.2862	RIB1	1
CAL0005205	orf19.5420		1
CAL0005216	orf19.6085	RPL16A	1
CAL0005228	orf19.5430	BUD21	1
CAL0005232	orf19.6090		1
CAL0005235	orf19.5436	UTP8	1
CAL0005300	orf19.5466	RPS24	1
CAL0005315	orf19.4815	YTM1	1
CAL0005345	orf19.2143		1
CAL0005357	orf19.4835		1
CAL0005395	orf19.2167		1
CAL0005413	orf19.2173	MAF1	1
CAL0005449	orf19.2185	NSA1	1
CAL0005460	orf19.4870	DBP3	1
CAL0005488	orf19.7422		1
CAL0005489	orf19.7424	NSA2	1
CAL0005507	orf19.1545		1
CAL0005526	orf19.4896	RPA34	1
CAL0005543	orf19.407	GCD6	1
CAL0005566	orf19.1566	UTP21	1
CAL0005569	orf19.1569	UTP22	1
CAL0005572	orf19.412	SSH1	1
CAL0005574	orf19.414	RSM22	1
CAL0005606	orf19.1578		1
CAL0005665	orf19.439		1
CAL0005692	orf19.443		1
CAL0005705	orf19.6828		1
CAL0005707	orf19.7485		1
CAL0005711	orf19.7486	MRPL6	1
CAL0005715	orf19.7488		1
CAL0005770	orf19.3504	RPL23A	1
CAL0005798	orf19.475		1
CAL0005820	orf19.4176		1
CAL0005825	orf19.481	GCD1	1
CAL0005828	orf19.6862		1
CAL0005866	orf19.493	RPL15A	1
CAL0005867	orf19.6873	RPS8A	1
CAL0005870	orf19.494		1
CAL0005873	orf19.3532	MRPL10	1
CAL0005880	orf19.498		1
CAL0005882	orf19.4191	RLP24	1
CAL0005891	orf19.3539		1
CAL0005900	orf19.3540	MAK5	1
CAL0005902	orf19.3541	ERF1	1
CAL0005905	orf19.6886		1
CAL0005913	orf19.3547		1
CAL0005924	orf19.3553	RPF2	1
CAL0005933	orf19.3559		1
CAL0005950	orf19.3564	RPC40	1
CAL0005969	orf19.2915		1
CAL0005973	orf19.2917		1
CAL0005977	orf19.3575	CDC19	1
CAL0005986	orf19.6129	MRPL8	1
CAL0006000	orf19.3585		1
CAL0006009	orf19.6136		1
CAL0006012	orf19.2930		1
CAL0006015	orf19.2934		1
CAL0006017	orf19.2935	RPL10	1
CAL0006026	orf19.3599	TIF4631	1
CAL0006057	orf19.5500	MAK16	1
CAL0006067	orf19.5507	ENP1	1
CAL0006083	orf19.2967	TIF34	1
CAL0006097	orf19.6175		1
CAL0006099	orf19.6176	SEC61	1
CAL0006156	orf19.2992	RPP1A	1
CAL0006157	orf19.2994	RPL13	1
CAL0006160	orf19.2998	TSR2	1
CAL0006176	orf19.5550	MRT4	1
CAL0006187	orf19.2214		1
CAL0006240	orf19.2232	RPL11	1
CAL0006292	orf19.5597	POL5	1
CAL0006304	orf19.1601	RPL3	1
CAL0006321	orf19.1609		1
CAL0006345	orf19.2275		1
CAL0006361	orf19.4963		1
CAL0006374	orf19.4969	KEM1	1
CAL0006382	orf19.2287	RPA12	1
CAL0006401	orf19.1633	UTP4	1
CAL0006405	orf19.1635	RPL12	1
CAL0006678	orf19.2310.1	RPL29	1
CAL0006679	orf19.827.1	RPL39	1
CAL0006682	orf19.7188	RPP1B	1
CAL0006683	orf19.6403.1	RPP2A	1
CAF0007117	orf19.7215.3		2
CAL0002267	orf19.3126	CCT6	2
CAL0003198	orf19.3206	CCT7	2
CAL0004195	orf19.2720		2
CAL0004452	orf19.1402	CCT2	2
CAL0004644	orf19.4004	CCT3	2
CAL0005242	orf19.6099	CCT8	2
CAL0005536	orf19.401	TCP1	2
CAL0006383	orf19.2288	CCT5	2
CAL0001207	orf19.1064	ACS2	3
CAL0001833	orf19.742	ALD6	3
CAL0002252	orf19.5806	ALD5	3
CAL0002509	orf19.5113	ADH2	3
CAL0002607	orf19.802	UGA1	3
CAL0003176	orf19.3997	ADH1	3
CAL0005202	orf19.2877	PDC11	3
CAL0005353	orf19.4833	MLS1	3
CAL0006210	orf19.5565	HPD1	3
CAF0007058	orf19.5917.3		4
CAL0000067	orf19.1661	DBP5	4
CAL0003108	orf19.1298	NUP84	4
CAL0003820	orf19.4683	MLP1	4
CAL0004117	orf19.3333		4
CAL0004316	orf19.2002		4
CAL0005513	orf19.7433		4
CAL0005845	orf19.488	MEX67	4
CAL0000024	orf19.7534	MIS12	5
CAL0000509	orf19.18	IMH3	5
CAL0000766	orf19.2364	MIS11	5
CAL0001264	orf19.6317	ADE6	5
CAL0001464	orf19.5750	SHM2	5
CAL0001546	orf19.5789	ADE8	5
CAL0001570	orf19.5006	GCV3	5
CAL0001714	orf19.5061	ADE5,7	5
CAL0001915	orf19.3809	BAS1	5
CAL0001938	orf19.3810		5
CAL0002147	orf19.3870	ADE13	5
CAL0002876	orf19.1233	ADE4	5
CAL0003241	orf19.5906	ADE2	5
CAL0003822	orf19.1342	SHM1	5
CAL0004097	orf19.288	MET13	5
CAL0004277	orf19.5321		5
CAL0004599	orf19.1448	APT1	5
CAL0004920	orf19.385	GCV2	5
CAL0005313	orf19.4813	GUA1	5
CAL0005339	orf19.4827	ADE12	5
CAL0005704	orf19.7484	ADE1	5
CAL0005864	orf19.492	ADE17	5
CAL0005984	orf19.6127	LPD1	5
CAL0006063	orf19.5505	HIS7	5
CAL0006098	orf19.5519	GCV1	5
CAF0006914	orf19.913.2		6
CAF0007013	orf19.4490.2	QCR8	6
CAF0007115	orf19.6898.1		6
CAF0007362	CaalfMp03	NAD1	6
CAF0007383	CaalfMp09	NAD2	6
CAF0007384	CaalfMp10	NAD3	6
CAF0007385	CaalfMp11	COB	6
CAF0007389	CaalfMp13	NAD5	6
CAF0007395	CaalfMp14	NAD4	6
CAF0007403	CaalfMp15	COX3B	6
CAL0000148	orf19.1682		6
CAL0000236	orf19.7590		6
CAL0000301	orf19.3611		6
CAL0000596	orf19.5629	QCR7	6
CAL0000774	orf19.1710	ALI1	6
CAL0000927	orf19.1770	CYC1	6
CAL0000978	orf19.637	SDH2	6
CAL0001369	orf19.3026	MAS1	6
CAL0001529	orf19.2439		6
CAL0001974	orf19.780	DUR1,2	6
CAL0002040	orf19.4495	NDH51	6
CAL0002472	orf19.5893	RIP1	6
CAL0002511	orf19.5117	OLE1	6
CAL0002517	orf19.2570	MCI4	6
CAL0002651	orf19.819		6
CAL0003145	orf19.6531	NUC2	6
CAL0003358	orf19.5949	FAS2	6
CAL0003432	orf19.5977	CEM1	6
CAL0003434	orf19.3290		6
CAL0003458	orf19.2644	QCR2	6
CAL0003782	orf19.979	FAS1	6
CAL0004034	orf19.6643	MCT1	6
CAL0004155	orf19.3353		6
CAL0004489	orf19.4758		6
CAL0004559	orf19.2091		6
CAL0004684	orf19.4016		6
CAL0004732	orf19.1480		6
CAL0004762	orf19.339	NDE1	6
CAL0005004	orf19.6794	FESUR1	6
CAL0005078	orf19.2821		6
CAL0005102	orf19.6035		6
CAL0005500	orf19.4885	MIR1	6
CAL0005630	orf19.7466	ACC1	6
CAL0005851	orf19.3527	CYT1	6
CAL0006373	orf19.1625		6
CAL0120823	orf19.5079.1		6
CAF0007021	orf19.4684.2	RPL40B	7
CAL0000208	orf19.547		7
CAL0000499	orf19.6247		7
CAL0000708	orf19.96	TOP1	7
CAL0000768	orf19.2365	POL2	7
CAL0000922	orf19.7658	RFC4	7
CAL0001506	orf19.3087	UBI3	7
CAL0002159	orf19.1192	DNA2	7
CAL0002245	orf19.5801	RNR21	7
CAL0002431	orf19.5873	POL1	7
CAL0002693	orf19.5182	POL3	7
CAL0003240	orf19.6562	RNH35	7
CAL0003255	orf19.6568	SMC6	7
CAL0003616	orf19.4616	POL30	7
CAL0003774	orf19.972		7
CAL0004091	orf19.3322	DUT1	7
CAL0004296	orf19.5335	SGS1	7
CAL0004564	orf19.2093	RFA1	7
CAL0004594	orf19.1445	ESC4	7
CAL0004759	orf19.4030		7
CAL0005199	orf19.2873	TOP2	7
CAL0005223	orf19.2885	PRI2	7
CAL0005556	orf19.4105		7
CAL0005915	orf19.3549	CDC21	7
CAL0005976	orf19.2919	MPH1	7
CAL0006047	orf19.6155		7
CAL0006305	orf19.4945	MSH6	7
CAL0006323	orf19.2267	RFA2	7
CAF0007081	orf19.6531.1	TOM7	8
CAL0000484	orf19.3691	TIM21	8
CAL0000488	orf19.3696	TOM22	8
CAL0001055	orf19.3700	TOM70	8
CAL0001128	orf19.680	TIM50	8
CAL0001828	orf19.1896	SSC1	8
CAL0002414	orf19.2524	MGE1	8
CAL0002576	orf19.5143	TIM54	8
CAL0003116	orf19.6524	TOM40	8
CAL0003142	orf19.150	TIM17	8
CAL0003655	orf19.930	PET9	8
CAL0003855	orf19.1352	TIM22	8
CAL0003881	orf19.1361	TIM23	8
CAL0004154	orf19.6696	TIM9	8
CAL0005261	orf19.5444	TIM44	8
CAL0005879	orf19.4190	PAM18	8
CAL0006051	orf19.2953	TOM20	8
CAL0000735	orf19.5685	THS1	9
CAL0000808	orf19.2382		9
CAL0001447	orf19.5746	ALA1	9
CAL0001457	orf19.2407	DPS1-1	9
CAL0001493	orf19.2422	ARC1	9
CAL0002084	orf19.7057	GUS1	9
CAL0002113	orf19.7064	GLN4	9
CAL0002497	orf19.2560	CDC60	9
CAL0002521	orf19.2573	FRS1	9
CAL0003012	orf19.3955	MES1	9
CAL0003105	orf19.1295	VAS1	9
CAL0003549	orf19.2694	TYS1	9
CAL0004049	orf19.269	SES1	9
CAL0004134	orf19.3341		9
CAL0004700	orf19.6702	DED81	9
CAL0004839	orf19.4051	HTS1	9
CAL0004871	orf19.6749	KRS1	9
CAL0005329	orf19.2138	ILS1	9
CAL0005660	orf19.437	GRS1	9
CAL0000794	orf19.7602	AHA1	10
CAL0000916	orf19.7654	CPR6	10
CAL0001410	orf19.6387	HSP104	10
CAL0001453	orf19.5749	SBA1	10
CAL0001523	orf19.2435	MSI3	10
CAL0002323	orf19.5830	LHS1	10
CAL0002444	orf19.3192	STI1	10
CAL0003079	orf19.6515	HSP90	10
CAL0004332	orf19.2013	KAR2	10
CAL0004945	orf19.6771	UBI4	10
CAL0000414	orf19.6994	BAT22	11
CAL0000516	orf19.6257	GLT1	11
CAL0000685	orf19.88	ILV5	11
CAL0001406	orf19.6385	ACO1	11
CAL0001550	orf19.5791	IDH2	11
CAL0002029	orf19.797	BAT21	11
CAL0002168	orf19.7080	LEU2	11
CAL0003500	orf19.5211	IDP1	11
CAL0003717	orf19.4650	ILV6	11
CAL0003911	orf19.1375	LEU42	11
CAL0004005	orf19.6632	ACO2	11
CAL0004803	orf19.4040	ILV3	11
CAL0005218	orf19.6086	LEU4	11
CAL0005334	orf19.5480	ILV1	11
CAL0005337	orf19.4826	IDH1	11
CAL0005750	orf19.7498	LEU1	11
CAL0006335	orf19.1613	ILV2	11
CAL0000243	orf19.7593		12
CAL0000462	orf19.6229	CAT1	12
CAL0000556	orf19.5610	ARG3	12
CAL0000598	orf19.6287	AAT21	12
CAL0000606	orf19.56	ARG2	12
CAL0000636	orf19.5641	CAR2	12
CAL0000759	orf19.2360	URA2	12
CAL0000855	orf19.1743	ACS1	12
CAL0000866	orf19.7638	PRO1	12
CAL0001010	orf19.646	GLN1	12
CAL0001071	orf19.3707	YHB1	12
CAL0001167	orf19.3733	IDP2	12
CAL0001267	orf19.3770	ARG8	12
CAL0002044	orf19.1153	GAD1	12
CAL0002934	orf19.3934	CAR1	12
CAL0003026	orf19.6500	ECM42	12
CAL0003096	orf19.3974	PUT2	12
CAL0003247	orf19.3221	CPA2	12
CAL0003290	orf19.198	ASN1	12
CAL0003663	orf19.4630	CPA1	12
CAL0003762	orf19.4669	AAT22	12
CAL0004142	orf19.6689	ARG4	12
CAL0004346	orf19.4704	ARO1	12
CAL0004374	orf19.4716	GDH3	12
CAL0004595	orf19.4788	ARG5,6	12
CAL0005475	orf19.2192	GDH2	12
CAL0005634	orf19.7469	ARG1	12
CAL0005762	orf19.6844	ICL1	12
CAL0005926	orf19.3554	AAT1	12
CAL0006344	orf19.1618	GFA1	12

## Sheet: cluster 1
GO ID	GO name	GO namespace	Gene ID(s)	Exact p-value	Adjusted p-value	# genes / category	# genes / input
GO:0006412	translation	BP	orf19.6085 | orf19.3325.3 | orf19.3334 | orf19.3348 | orf19.3354 | orf19.2992 | orf19.2994 | orf19.2994.1 | orf19.3002 | orf19.3003.1 | orf19.3061.1 | orf19.5201 | orf19.760 | orf19.414 | orf19.413.1 | orf19.2438 | orf19.6265.1 | orf19.6265 | orf19.6264.4 | orf19.6253 | orf19.6231 | orf19.6220.4 | orf19.4909.1 | orf19.989 | orf19.2329.1 | orf19.667.1 | orf19.5230 | orf19.5225.2 | orf19.4931.1 | o…	2.6261e-113	5.6723e-111	101 / 106	101 / 453
GO:0000447	endonucleolytic cleavage in ITS1 to separate SSU-rRNA from 5.8S rRNA and LSU-rRNA from tricistronic rRNA transcript (SSU-rRNA, 5.8S rRNA, LSU-rRNA)	BP	orf19.6014 | orf19.3325.3 | orf19.4479 | orf19.5106 | orf19.4835 | orf19.2330 | orf19.665 | orf19.661 | orf19.3756 | orf19.7215 | orf19.1915 | orf19.1578 | orf19.1902 | orf19.1886 | orf19.5430 | orf19.3159 | orf19.1646 | orf19.1642 | orf19.1609 | orf19.5959 | orf19.6975 | orf19.6175 | orf19.2717 | orf19.1966 | orf19.3161 | orf19.4268 | orf19.3220 | orf19.1199 | orf19.7018 | orf19.5507 | orf19.715…	7.3411e-41	5.9463e-39	37 / 39	37 / 453
GO:0000462	maturation of SSU-rRNA from tricistronic rRNA transcript (SSU-rRNA, 5.8S rRNA, LSU-rRNA)	BP	orf19.2994.1 | orf19.2998 | orf19.3002 | orf19.413.1 | orf19.2488 | orf19.6265.1 | orf19.6253 | orf19.5081 | orf19.2320 | orf19.5010 | orf19.2090 | orf19.838.1 | orf19.6873 | orf19.3609 | orf19.4093 | orf19.5466 | orf19.5436 | orf19.5407 | orf19.1687 | orf19.1633 | orf19.6955 | orf19.5885 | orf19.6710 | orf19.4660 | orf19.2688 | orf19.1250 | orf19.4149.1 | orf19.3962 | orf19.4193.1 | orf19.107 | …	6.4337e-40	4.6323e-38	38 / 42	38 / 453
GO:0000472	endonucleolytic cleavage to generate mature 5'-end of SSU-rRNA from (SSU-rRNA, 5.8S rRNA, LSU-rRNA)	BP	orf19.4479 | orf19.5106 | orf19.4835 | orf19.2330 | orf19.665 | orf19.3756 | orf19.7215 | orf19.1915 | orf19.1578 | orf19.1902 | orf19.1886 | orf19.5430 | orf19.3159 | orf19.1646 | orf19.1642 | orf19.5959 | orf19.6175 | orf19.2717 | orf19.3161 | orf19.4268 | orf19.3220 | orf19.1199 | orf19.7154 | orf19.3276 | orf19.3724 | orf19.2386 | orf19.6652 | orf19.7552 | orf19.7618	1.1408e-31	6.7201e-30	29 / 31	29 / 453
GO:0000463	maturation of LSU-rRNA from tricistronic rRNA transcript (SSU-rRNA, 5.8S rRNA, LSU-rRNA)	BP	orf19.5198 | orf19.6230 | orf19.2778 | orf19.809 | orf19.3540 | orf19.3553 | orf19.6886 | orf19.5500 | orf19.563 | orf19.1687 | orf19.5964.2 | orf19.5991 | orf19.7424 | orf19.2667 | orf19.1791 | orf19.3962 | orf19.3393 | orf19.3478 | orf19.76 | orf19.1091 | orf19.6902 | orf19.501 | orf19.3867 | orf19.1815 | orf19.3704 | orf19.6589	9.0245e-31	4.8732e-29	26 / 26	26 / 453
GO:0000480	endonucleolytic cleavage in 5'-ETS of tricistronic rRNA transcript (SSU-rRNA, 5.8S rRNA, LSU-rRNA)	BP	orf19.4479 | orf19.5106 | orf19.4835 | orf19.2330 | orf19.665 | orf19.3756 | orf19.7215 | orf19.1915 | orf19.1578 | orf19.1902 | orf19.1886 | orf19.3159 | orf19.1646 | orf19.1642 | orf19.5959 | orf19.6175 | orf19.2717 | orf19.3161 | orf19.4268 | orf19.3220 | orf19.1199 | orf19.7154 | orf19.3276 | orf19.3724 | orf19.2386 | orf19.6652 | orf19.7552	2.1736e-29	1.0834e-27	27 / 29	27 / 453
GO:0000027	ribosomal large subunit assembly	BP	orf19.2935 | orf19.3003.1 | orf19.773 | orf19.6234 | orf19.5232 | orf19.5220 | orf19.3553 | orf19.2232 | orf19.1601 | orf19.1635 | orf19.5912 | orf19.4697 | orf19.2667 | orf19.3778 | orf19.6862 | orf19.1791 | orf19.6298 | orf19.687.1 | orf19.3463 | orf19.5550 | orf19.7015 | orf19.6541 | orf19.4401 | orf19.475 | orf19.6589 | orf19.7635	2.9797e-28	1.3792e-26	26 / 28	26 / 453
GO:0042273	ribosomal large subunit biogenesis	BP	orf19.6014 | orf19.3034 | orf19.1047 | orf19.59 | orf19.4815 | orf19.3547 | orf19.2185 | orf19.2167 | orf19.3630 | orf19.3599 | orf19.4093 | orf19.1388 | orf19.1642 | orf19.7384 | orf19.4191 | orf19.4219 | orf19.124 | orf19.7107 | orf19.7050 | orf19.5850 | orf19.6648 | orf19.6418	4.033e-20	1.1879e-18	22 / 29	22 / 453
GO:0006364	rRNA processing	BP	orf19.1047 | orf19.6234 | orf19.5066 | orf19.2319 | orf19.5220 | orf19.1566 | orf19.1569 | orf19.5835 | orf19.4492 | orf19.2504 | orf19.7384 | orf19.6828 | orf19.4697 | orf19.4681 | orf19.4640 | orf19.2712 | orf19.3788.1 | orf19.6862 | orf19.2917 | orf19.5550 | orf19.6686 | orf19.7197 | orf19.171 | orf19.475 | orf19.6417 | orf19.7569 | orf19.7624 | orf19.7635	8.3368e-20	2.3488e-18	28 / 50	28 / 453
GO:0042797	tRNA transcription from RNA polymerase III promoter	BP	orf19.443 | orf19.6340 | orf19.7255 | orf19.3564 | orf19.5360 | orf19.2715 | orf19.2687.1 | orf19.3103 | orf19.2643 | orf19.3990 | orf19.5608 | orf19.6903 | orf19.172 | orf19.2831 | orf19.2847 | orf19.6314 | orf19.5847	4.485e-19	1.2109e-17	17 / 18	17 / 453
GO:0002181	cytoplasmic translation	BP	orf19.3690.2 | orf19.2992 | orf19.3003.1 | orf19.2478.1 | orf19.5083 | orf19.2310.1 | orf19.2309.2 | orf19.827.1 | orf19.4490 | orf19.3572.3 | orf19.6882.1 | orf19.1697 | orf19.236 | orf19.5928 | orf19.6975 | orf19.1409.1 | orf19.3423 | orf19.7015 | orf19.7188 | orf19.3268 | orf19.493 | orf19.6403.1 | orf19.7613	1.6977e-16	4.0746e-15	23 / 41	23 / 453
GO:0000466	maturation of 5.8S rRNA from tricistronic rRNA transcript (SSU-rRNA, 5.8S rRNA, LSU-rRNA)	BP	orf19.6230 | orf19.2778 | orf19.3540 | orf19.3553 | orf19.5500 | orf19.563 | orf19.1687 | orf19.5991 | orf19.7424 | orf19.2667 | orf19.1791 | orf19.76 | orf19.1815 | orf19.3704	1.1121e-15	2.4528e-14	14 / 15	14 / 453
GO:0071035	nuclear polyadenylation-dependent rRNA catabolic process	BP	orf19.3304 | orf19.1026 | orf19.58 | orf19.6259 | orf19.6230 | orf19.5067 | orf19.5229 | orf19.81 | orf19.4078 | orf19.4681 | orf19.1304 | orf19.1335 | orf19.168	1.0427e-13	2.1797e-12	13 / 15	13 / 453
GO:0006413	translational initiation	BP	orf19.3324 | orf19.2930 | orf19.3034 | orf19.51 | orf19.5081 | orf19.407 | orf19.3599 | orf19.5351 | orf19.4635 | orf19.4261 | orf19.4283 | orf19.1280 | orf19.6584 | orf19.7161 | orf19.500 | orf19.7613	1.6466e-13	3.3343e-12	16 / 24	16 / 453
GO:0071038	nuclear polyadenylation-dependent tRNA catabolic process	BP	orf19.3304 | orf19.1026 | orf19.58 | orf19.6259 | orf19.5229 | orf19.81 | orf19.4078 | orf19.4582 | orf19.1304 | orf19.5039 | orf19.1335 | orf19.168	1.2921e-12	2.4626e-11	12 / 14	12 / 453
GO:0000467	exonucleolytic trimming to generate mature 3'-end of 5.8S rRNA from tricistronic rRNA transcript (SSU-rRNA, 5.8S rRNA, LSU-rRNA)	BP	orf19.3304 | orf19.1026 | orf19.58 | orf19.6259 | orf19.5067 | orf19.5229 | orf19.81 | orf19.4078 | orf19.4582 | orf19.1304 | orf19.5039 | orf19.1335 | orf19.168	2.0671e-12	3.8271e-11	13 / 17	13 / 453
GO:0006407	rRNA export from nucleus	BP	orf19.3334 | orf19.1470 | orf19.2179.2 | orf19.5927 | orf19.5996.1 | orf19.6975 | orf19.4336 | orf19.7048.1 | orf19.7018 | orf19.6312	1.9046e-10	3.0854e-09	10 / 12	10 / 453
GO:1902626	assembly of large subunit precursor of preribosome	BP	orf19.3553 | orf19.5991 | orf19.7384 | orf19.4191 | orf19.6298 | orf19.3478 | orf19.501 | orf19.1815	6.6265e-10	1.0473e-08	8 / 8	8 / 453
GO:0006414	translational elongation	BP	orf19.6047 | orf19.2992 | orf19.5788 | orf19.1435 | orf19.5928 | orf19.5943.1 | orf19.3838 | orf19.7015 | orf19.7188 | orf19.6403.1	7.1108e-09	1.024e-07	10 / 15	10 / 453
GO:0000055	ribosomal large subunit export from nucleus	BP	orf19.6014 | orf19.2934 | orf19.3015 | orf19.6346 | orf19.6886 | orf19.2667 | orf19.5299 | orf19.2917 | orf19.4219 | orf19.5732 | orf19.6648 | orf19.706	1.9716e-08	2.5552e-07	12 / 24	12 / 453
GO:0042274	ribosomal small subunit biogenesis	BP	orf19.6236 | orf19.154 | orf19.2167 | orf19.5996.1 | orf19.3962 | orf19.6686 | orf19.512 | orf19.7332 | orf19.7650	6.7505e-08	8.4121e-07	9 / 14	9 / 453
GO:0006446	regulation of translational initiation	BP	orf19.3037 | orf19.5081 | orf19.407 | orf19.825 | orf19.6776 | orf19.6904 | orf19.481	7.0327e-08	8.5984e-07	7 / 8	7 / 453
GO:0000028	ribosomal small subunit assembly	BP	orf19.413.1 | orf19.6265.1 | orf19.2329.1 | orf19.5835 | orf19.6975 | orf19.4149.1 | orf19.7048.1 | orf19.6286.2	9.0038e-08	1.0805e-06	8 / 11	8 / 453
GO:0031120	snRNA pseudouridine synthesis	BP	orf19.1833 | orf19.1164 | orf19.1753 | orf19.494 | orf19.526 | orf19.596.1	8.6944e-07	9.087e-06	6 / 7	6 / 453
GO:0071051	polyadenylation-dependent snoRNA 3'-end processing	BP	orf19.58 | orf19.5067 | orf19.4582 | orf19.1304 | orf19.1335 | orf19.168	8.6944e-07	9.087e-06	6 / 7	6 / 453
GO:0006360	transcription from RNA polymerase I promoter	BP	orf19.6340 | orf19.7255 | orf19.3564 | orf19.2687.1 | orf19.2643 | orf19.172 | orf19.6314	9.2856e-07	9.5509e-06	7 / 10	7 / 453
GO:0034475	U4 snRNA 3'-end processing	BP	orf19.58 | orf19.5067 | orf19.4078 | orf19.4582 | orf19.1304 | orf19.1335 | orf19.168	2.396e-06	2.2832e-05	7 / 11	7 / 453
GO:0001731	formation of translation preinitiation complex	BP	orf19.6213 | orf19.5351 | orf19.4223 | orf19.1280 | orf19.3423 | orf19.7161	3.2668e-06	3.0679e-05	6 / 8	6 / 453
GO:0006096	glycolytic process	BP	orf19.395 | orf19.3575 | orf19.4618 | orf19.3967 | orf19.3651 | orf19.6540 | orf19.542 | orf19.3888	5.0859e-06	4.6418e-05	8 / 16	8 / 453
GO:0045943	positive regulation of transcription from RNA polymerase I promoter	BP	orf19.7215 | orf19.3609 | orf19.5436 | orf19.1633 | orf19.6710 | orf19.2688 | orf19.7599	5.3959e-06	4.7898e-05	7 / 12	7 / 453
GO:0042254	ribosome biogenesis	BP	orf19.760 | orf19.665 | orf19.6355 | orf19.1700 | orf19.5884 | orf19.3797 | orf19.494	5.3959e-06	4.7898e-05	7 / 12	7 / 453
GO:0030488	tRNA methylation	BP	orf19.3585 | orf19.5987 | orf19.1305 | orf19.5038 | orf19.3798 | orf19.3265 | orf19.500 | orf19.7291	9.0077e-06	7.6802e-05	8 / 17	8 / 453
GO:0071042	nuclear polyadenylation-dependent mRNA catabolic process	BP	orf19.58 | orf19.6259 | orf19.81 | orf19.1335 | orf19.171	1.0512e-05	8.7333e-05	5 / 6	5 / 453
GO:0000469	cleavage involved in rRNA processing	BP	orf19.7048.1 | orf19.526 | orf19.2362 | orf19.596.1	2.6171e-05	0.00020432	4 / 4	4 / 453
GO:0000470	maturation of LSU-rRNA	BP	orf19.2478.1 | orf19.3585 | orf19.6002 | orf19.6298	2.6171e-05	0.00020432	4 / 4	4 / 453
GO:0031118	rRNA pseudouridine synthesis	BP	orf19.1833 | orf19.1164 | orf19.526 | orf19.596.1	2.6171e-05	0.00020432	4 / 4	4 / 453
GO:0071039	nuclear polyadenylation-dependent CUT catabolic process	BP	orf19.58 | orf19.5067 | orf19.5229 | orf19.4582 | orf19.168	3.4619e-05	0.00026706	5 / 7	5 / 453
GO:0070475	rRNA base methylation	BP	orf19.665 | orf19.7366 | orf19.2604 | orf19.501	0.00012341	0.00092985	4 / 5	4 / 453
GO:0042790	transcription of nuclear large rRNA transcript from RNA polymerase I promoter	BP	orf19.4896 | orf19.1839 | orf19.2017 | orf19.2287 | orf19.7062 | orf19.2594	0.00024109	0.0017753	6 / 14	6 / 453
GO:0034476	U5 snRNA 3'-end processing	BP	orf19.58 | orf19.5067 | orf19.4078 | orf19.4582 | orf19.1335	0.00034629	0.0022228	5 / 10	5 / 453
GO:0000054	ribosomal subunit export from nucleus	BP	orf19.3034 | orf19.7384 | orf19.6862 | orf19.3463 | orf19.1815	0.00034629	0.0022228	5 / 10	5 / 453
GO:0042255	ribosome assembly	BP	orf19.5081 | orf19.2504 | orf19.3478	0.00036703	0.0022228	3 / 3	3 / 453
GO:0001732	formation of cytoplasmic translation initiation complex	BP	orf19.5081 | orf19.5351 | orf19.4261	0.00036703	0.0022228	3 / 3	3 / 453
GO:0002188	translation reinitiation	BP	orf19.2967 | orf19.6345 | orf19.7236	0.00036703	0.0022228	3 / 3	3 / 453
GO:0031054	pre-miRNA processing	BP	orf19.58 | orf19.5229 | orf19.168	0.00036703	0.0022228	3 / 3	3 / 453
GO:1990145	maintenance of translational fidelity	BP	orf19.5788 | orf19.3838 | orf19.1280	0.00036703	0.0022228	3 / 3	3 / 453
GO:0071049	nuclear retention of pre-mRNA with aberrant 3'-ends at the site of transcription	BP	orf19.58 | orf19.1304 | orf19.1335	0.00036703	0.0022228	3 / 3	3 / 453
GO:0034427	nuclear-transcribed mRNA catabolic process, exonucleolytic, 3'-5'	BP	orf19.1026 | orf19.6259 | orf19.1304	0.00036703	0.0022228	3 / 3	3 / 453
GO:0071028	nuclear mRNA surveillance	BP	orf19.5229 | orf19.4681 | orf19.4582 | orf19.168	0.00076863	0.0045694	4 / 7	4 / 453
GO:0035690	cellular response to drug	BP	orf19.6052 | orf19.6014 | orf19.2967 | orf19.1047 | orf19.5198 | orf19.58 | orf19.6234 | orf19.5106 | orf19.1164 | orf19.6345 | orf19.4969 | orf19.5788 | orf19.4490 | orf19.3553 | orf19.1902 | orf19.3609 | orf19.4093 | orf19.5351 | orf19.2504 | orf19.3159 | orf19.5912 | orf19.5959 | orf19.7384 | orf19.4191 | orf19.4635 | orf19.2717 | orf19.3778 | orf19.6862 | orf19.5550 | orf19.6584 | orf19.5148 …	0.00080063	0.0047164	36 / 291	36 / 453
GO:0006384	transcription initiation from RNA polymerase III promoter	BP	orf19.443 | orf19.3990 | orf19.2831 | orf19.6649	0.0014504	0.0081021	4 / 8	4 / 453
GO:0000056	ribosomal small subunit export from nucleus	BP	orf19.4479 | orf19.1966 | orf19.7048.1 | orf19.6312 | orf19.7650	0.0021616	0.01187	5 / 14	5 / 453
GO:0006094	gluconeogenesis	BP	orf19.395 | orf19.4618 | orf19.3651 | orf19.3888	0.0024635	0.013415	4 / 9	4 / 453
GO:0032543	mitochondrial translation	BP	orf19.6047 | orf19.3350 | orf19.2019 | orf19.5420 | orf19.6503 | orf19.6136	0.0028278	0.01527	6 / 21	6 / 453
GO:0031167	rRNA methylation	BP	orf19.3630 | orf19.3138 | orf19.76	0.0032889	0.017327	3 / 5	3 / 453
GO:0051211	anisotropic cell growth	BP	orf19.1833 | orf19.4311 | orf19.3888	0.0032889	0.017327	3 / 5	3 / 453
GO:0034473	U1 snRNA 3'-end processing	BP	orf19.58 | orf19.4078 | orf19.4582	0.0032889	0.017327	3 / 5	3 / 453
GO:0034462	small-subunit processome assembly	BP	orf19.1646 | orf19.3161	0.0051368	0.021475	2 / 2	2 / 453
GO:0000464	endonucleolytic cleavage in ITS1 upstream of 5.8S rRNA from tricistronic rRNA transcript (SSU-rRNA, 5.8S rRNA, LSU-rRNA)	BP	orf19.4870 | orf19.1578	0.0051368	0.021475	2 / 2	2 / 453
GO:0070476	rRNA (guanine-N7)-methylation	BP	orf19.3585 | orf19.1966	0.0051368	0.021475	2 / 2	2 / 453
GO:0000461	endonucleolytic cleavage to generate mature 3'-end of SSU-rRNA from (SSU-rRNA, 5.8S rRNA, LSU-rRNA)	BP	orf19.3325.3 | orf19.6975	0.0051368	0.021475	2 / 2	2 / 453
GO:0040010	positive regulation of growth rate	BP	orf19.2917 | orf19.4401	0.0051368	0.021475	2 / 2	2 / 453
GO:0045901	positive regulation of translational elongation	BP	orf19.5788 | orf19.3426	0.0051368	0.021475	2 / 2	2 / 453
GO:0006241	CTP biosynthetic process	BP	orf19.4311 | orf19.3941	0.0051368	0.021475	2 / 2	2 / 453
GO:0000493	box H/ACA snoRNP assembly	BP	orf19.5206 | orf19.494	0.0051368	0.021475	2 / 2	2 / 453
GO:0002098	tRNA wobble uridine modification	BP	orf19.3759 | orf19.7387 | orf19.2711 | orf19.2631 | orf19.2385	0.0055826	0.023189	5 / 17	5 / 453
GO:0006415	translational termination	BP	orf19.2935 | orf19.3034 | orf19.3541 | orf19.1378	0.0057478	0.023573	4 / 11	4 / 453
GO:0045903	positive regulation of translational fidelity	BP	orf19.3334 | orf19.838.1 | orf19.4223	0.0062287	0.02507	3 / 6	3 / 453

## Sheet: cluster 2
GO ID	GO name	GO namespace	Gene ID(s)	Exact p-value	Adjusted p-value	# genes / category	# genes / input
GO:0006457	protein folding	BP	orf19.6099 | orf19.401 | orf19.2288 | orf19.1402 | orf19.2720 | orf19.3126 | orf19.3206 | orf19.4004	4.2175e-16	2.5305e-15	8 / 61	8 / 9
GO:0035690	cellular response to drug	BP	orf19.6099 | orf19.3126 | orf19.4004	0.0066151	0.01701	3 / 291	3 / 9

## Sheet: cluster 3
GO ID	GO name	GO namespace	Gene ID(s)	Exact p-value	Adjusted p-value	# genes / category	# genes / input
GO:0055114	oxidation-reduction process	BP	orf19.5806 | orf19.742 | orf19.3997	0.0050321	0.010379	3 / 264	3 / 9

## Sheet: cluster 4
GO ID	GO name	GO namespace	Gene ID(s)	Exact p-value	Adjusted p-value	# genes / category	# genes / input
GO:0016973	poly(A)+ mRNA export from nucleus	BP	orf19.3333 | orf19.2002 | orf19.5917.3 | orf19.7433 | orf19.4683 | orf19.1298 | orf19.488	6.6341e-17	3.9805e-15	7 / 26	7 / 8
GO:0006606	protein import into nucleus	BP	orf19.2002 | orf19.7433 | orf19.4683 | orf19.1298	1.1129e-08	3.3388e-07	4 / 24	4 / 8
GO:0000055	ribosomal large subunit export from nucleus	BP	orf19.2002 | orf19.7433 | orf19.488	2.6694e-06	3.2033e-05	3 / 24	3 / 8
GO:0034398	telomere tethering at nuclear periphery	BP	orf19.4683 | orf19.1298	2.941e-05	0.00022057	2 / 7	2 / 8
GO:0006999	nuclear pore organization	BP	orf19.2002 | orf19.7433	3.9188e-05	0.00026125	2 / 8	2 / 8
GO:0006406	mRNA export from nucleus	BP	orf19.1661 | orf19.488	0.00048537	0.0029122	2 / 27	2 / 8

## Sheet: cluster 5
GO ID	GO name	GO namespace	Gene ID(s)	Exact p-value	Adjusted p-value	# genes / category	# genes / input
GO:0006730	one-carbon metabolic process	BP	orf19.385 | orf19.5006 | orf19.5321 | orf19.288 | orf19.3810 | orf19.5519 | orf19.5750 | orf19.1342 | orf19.2364	1.0214e-20	9.2773e-19	9 / 12	9 / 25
GO:0006189	'de novo' IMP biosynthetic process	BP	orf19.1233 | orf19.5061 | orf19.5789 | orf19.5906 | orf19.7484 | orf19.492 | orf19.6317 | orf19.3870	1.7341e-20	9.2773e-19	8 / 8	8 / 25
GO:0046084	adenine biosynthetic process	BP	orf19.5061 | orf19.4827 | orf19.5789 | orf19.5906 | orf19.3809 | orf19.7484	5.6191e-14	2.0042e-12	6 / 8	6 / 25
GO:0009113	purine nucleobase biosynthetic process	BP	orf19.1233 | orf19.5061 | orf19.3810 | orf19.3809 | orf19.2364	1.3293e-11	2.8446e-10	5 / 7	5 / 25
GO:0006546	glycine catabolic process	BP	orf19.385 | orf19.5006 | orf19.5519 | orf19.2364 | orf19.6127	1.3293e-11	2.8446e-10	5 / 7	5 / 25
GO:0070814	hydrogen sulfide biosynthetic process	BP	orf19.4827 | orf19.5906 | orf19.7484 | orf19.3870	9.5347e-10	1.4575e-08	4 / 5	4 / 25
GO:0071585	detoxification of cadmium ion	BP	orf19.4827 | orf19.5906 | orf19.7484 | orf19.3870	1.3242e-08	1.7712e-07	4 / 8	4 / 25
GO:0006544	glycine metabolic process	BP	orf19.5519 | orf19.5750 | orf19.1342	2.1882e-07	2.3414e-06	3 / 4	3 / 25
GO:0006106	fumarate metabolic process	BP	orf19.4827 | orf19.7484 | orf19.3870	5.4563e-07	5.3075e-06	3 / 5	3 / 25
GO:0046938	phytochelatin biosynthetic process	BP	orf19.4827 | orf19.5906 | orf19.7484	1.0884e-06	9.705e-06	3 / 6	3 / 25
GO:0055114	oxidation-reduction process	BP	orf19.385 | orf19.18 | orf19.5321 | orf19.288 | orf19.3810 | orf19.7534 | orf19.2364 | orf19.6127	4.8897e-06	4.0246e-05	8 / 264	8 / 25
GO:0006563	L-serine metabolic process	BP	orf19.5750 | orf19.1342	1.5053e-05	7.321e-05	2 / 2	2 / 25
GO:0044208	'de novo' AMP biosynthetic process	BP	orf19.4827 | orf19.3870	1.5053e-05	7.321e-05	2 / 2	2 / 25
GO:0019464	glycine decarboxylation via glycine cleavage system	BP	orf19.385 | orf19.5006	1.5053e-05	7.321e-05	2 / 2	2 / 25
GO:0006164	purine nucleotide biosynthetic process	BP	orf19.5906 | orf19.6317	1.5053e-05	7.321e-05	2 / 2	2 / 25
GO:0006177	GMP biosynthetic process	BP	orf19.4813 | orf19.18	1.5053e-05	7.321e-05	2 / 2	2 / 25
GO:0009396	folic acid-containing compound biosynthetic process	BP	orf19.3810 | orf19.7534	0.0002236	0.0009969	2 / 6	2 / 25
GO:0009086	methionine biosynthetic process	BP	orf19.5321 | orf19.288	0.0015314	0.0063022	2 / 15	2 / 25

## Sheet: cluster 6
GO ID	GO name	GO namespace	Gene ID(s)	Exact p-value	Adjusted p-value	# genes / category	# genes / input
GO:0006122	mitochondrial electron transport, ubiquinol to cytochrome c	BP	orf19.4490.2 | orf19.3527 | orf19.1770 | orf19.913.2 | orf19.5893 | orf19.2644 | orf19.5629 | CaalfMp11	1.8625e-16	8.2569e-15	8 / 10	8 / 46
GO:0032981	mitochondrial respiratory chain complex I assembly	BP	orf19.3353 | orf19.2439 | orf19.4758 | orf19.1710 | orf19.6794 | orf19.6531 | orf19.2570 | orf19.2821	2.0268e-15	6.7391e-14	8 / 12	8 / 46
GO:0006120	mitochondrial electron transport, NADH to ubiquinone	BP	CaalfMp03 | CaalfMp09 | CaalfMp10 | CaalfMp13 | CaalfMp14	3.4104e-10	5.0399e-09	5 / 7	5 / 46
GO:0009060	aerobic respiration	BP	orf19.4495 | orf19.4490.2 | orf19.913.2 | orf19.5893 | orf19.2644 | orf19.4016 | orf19.5629 | orf19.6643	1.5133e-09	2.0127e-08	8 / 49	8 / 46
GO:0042759	long-chain fatty acid biosynthetic process	BP	orf19.2439 | orf19.979 | orf19.7466	3.6201e-07	3.4391e-06	3 / 3	3 / 46
GO:0012501	programmed cell death	BP	orf19.5079.1 | orf19.4495 | orf19.1710	1.4406e-06	1.2774e-05	3 / 4	3 / 46
GO:0030437	ascospore formation	BP	orf19.4758 | orf19.2091 | orf19.4495 | orf19.1710 | orf19.7590	7.2075e-05	0.0004793	5 / 61	5 / 46
GO:0055114	oxidation-reduction process	BP	orf19.5117 | orf19.4758 | orf19.2091 | orf19.1710 | orf19.6794 | orf19.979 | orf19.6531 | orf19.7590	0.00054952	0.0030453	8 / 264	8 / 46
GO:0006116	NADH oxidation	BP	orf19.5079.1 | orf19.339	0.0007646	0.0040677	2 / 6	2 / 46
GO:0007088	regulation of mitotic nuclear division	BP	orf19.5949 | orf19.7466	0.0018096	0.009257	2 / 9	2 / 46
GO:0006123	mitochondrial electron transport, cytochrome c to oxygen	BP	orf19.1770 | CaalfMp15	0.0027392	0.013011	2 / 11	2 / 46
GO:0006633	fatty acid biosynthetic process	BP	orf19.5949 | orf19.979	0.0038488	0.015997	2 / 13	2 / 46
GO:0006099	tricarboxylic acid cycle	BP	orf19.1480 | orf19.637	0.0058395	0.019379	2 / 16	2 / 46
GO:0040009	regulation of growth rate	BP	orf19.4495 | orf19.5893	0.0065876	0.019379	2 / 17	2 / 46

## Sheet: cluster 7
GO ID	GO name	GO namespace	Gene ID(s)	Exact p-value	Adjusted p-value	# genes / category	# genes / input
GO:0006265	DNA topological change	BP	orf19.2093 | orf19.2267 | orf19.5335 | orf19.2873 | orf19.96	1.4652e-10	1.4652e-08	5 / 9	5 / 28
GO:0000723	telomere maintenance	BP	orf19.6247 | orf19.5873 | orf19.2885 | orf19.4030 | orf19.547 | orf19.2365	1.5135e-09	1.009e-07	6 / 28	6 / 28
GO:0043137	DNA replication, removal of RNA primer	BP	orf19.1192 | orf19.6562 | orf19.5182 | orf19.547	4.614e-09	2.307e-07	4 / 6	4 / 28
GO:0006269	DNA replication, synthesis of RNA primer	BP	orf19.5873 | orf19.2885 | orf19.4030	7.8125e-08	2.6042e-06	3 / 3	3 / 28
GO:0006268	DNA unwinding involved in DNA replication	BP	orf19.2093 | orf19.2267 | orf19.5335 | orf19.2873	1.495e-07	4.2715e-06	4 / 12	4 / 28
GO:0000724	double-strand break repair via homologous recombination	BP	orf19.2093 | orf19.2267 | orf19.5335 | orf19.6568	1.4281e-06	2.8561e-05	4 / 20	4 / 28
GO:0006289	nucleotide-excision repair	BP	orf19.2093 | orf19.2267 | orf19.6155 | orf19.4616	2.143e-06	3.8963e-05	4 / 22	4 / 28
GO:0035753	maintenance of DNA trinucleotide repeats	BP	orf19.6155 | orf19.4616 | orf19.547	2.702e-06	4.5034e-05	3 / 7	3 / 28
GO:0006272	leading strand elongation	BP	orf19.4616 | orf19.2365 | orf19.7658	6.4464e-06	9.9175e-05	3 / 9	3 / 28
GO:0001302	replicative cell aging	BP	orf19.6247 | orf19.5335 | orf19.1192 | orf19.547	1.0219e-05	0.00014598	4 / 32	4 / 28
GO:0031573	intra-S DNA damage checkpoint	BP	orf19.5335 | orf19.1192 | orf19.2365	1.6733e-05	0.00019964	3 / 12	3 / 28
GO:0006273	lagging strand elongation	BP	orf19.6155 | orf19.4616	1.8966e-05	0.00019964	2 / 2	2 / 28
GO:0000019	regulation of mitotic recombination	BP	orf19.2873 | orf19.96	5.6742e-05	0.00047285	2 / 3	2 / 28
GO:0000734	gene conversion at mating-type locus, DNA repair synthesis	BP	orf19.5873 | orf19.547	5.6742e-05	0.00047285	2 / 3	2 / 28
GO:0045184	establishment of protein localization	BP	orf19.2093 | orf19.2267	5.6742e-05	0.00047285	2 / 3	2 / 28
GO:0000722	telomere maintenance via recombination	BP	orf19.2093 | orf19.2267 | orf19.5335	9.849e-05	0.00078792	3 / 21	3 / 28
GO:0031860	telomeric 3' overhang formation	BP	orf19.5335 | orf19.1192	0.00011317	0.00084225	2 / 4	2 / 28
GO:0006302	double-strand break repair	BP	orf19.1445 | orf19.5873 | orf19.2885	0.00016831	0.0012022	3 / 25	3 / 28
GO:0000706	meiotic DNA double-strand break processing	BP	orf19.5335 | orf19.1192	0.0001881	0.001254	2 / 5	2 / 28
GO:0045132	meiotic chromosome segregation	BP	orf19.4105 | orf19.5335	0.0001881	0.001254	2 / 5	2 / 28
GO:0030491	heteroduplex formation	BP	orf19.2093 | orf19.2267	0.00028138	0.0018154	2 / 6	2 / 28
GO:0007131	reciprocal meiotic recombination	BP	orf19.2093 | orf19.2267 | orf19.2873	0.0003555	0.0020677	3 / 32	3 / 28
GO:0043570	maintenance of DNA repeat elements	BP	orf19.4945 | orf19.4105	0.00039285	0.0020677	2 / 7	2 / 28
GO:0036297	interstrand cross-link repair	BP	orf19.4945 | orf19.2919	0.00039285	0.0020677	2 / 7	2 / 28
GO:0033260	nuclear DNA replication	BP	orf19.6247 | orf19.2093	0.00039285	0.0020677	2 / 7	2 / 28
GO:0016567	protein ubiquitination	BP	orf19.2093 | orf19.2267 | orf19.3087	0.00046494	0.0023843	3 / 35	3 / 28
GO:0006270	DNA replication initiation	BP	orf19.6247 | orf19.5873 | orf19.2365	0.00054869	0.0027435	3 / 37	3 / 28
GO:0006333	chromatin assembly or disassembly	BP	orf19.2873 | orf19.96	0.00066978	0.0030444	2 / 9	2 / 28
GO:0006284	base-excision repair	BP	orf19.6155 | orf19.2365	0.00066978	0.0030444	2 / 9	2 / 28
GO:0007076	mitotic chromosome condensation	BP	orf19.96 | orf19.2365	0.00066978	0.0030444	2 / 9	2 / 28
GO:0000710	meiotic mismatch repair	BP	orf19.4945 | orf19.4616	0.00066978	0.0030444	2 / 9	2 / 28
GO:0006278	RNA-dependent DNA replication	BP	orf19.5873 | orf19.5182	0.00083493	0.0034789	2 / 10	2 / 28
GO:0006271	DNA strand elongation involved in DNA replication	BP	orf19.2873 | orf19.96	0.00083493	0.0034789	2 / 10	2 / 28
GO:0033314	mitotic DNA replication checkpoint	BP	orf19.5873 | orf19.2365	0.00083493	0.0034789	2 / 10	2 / 28
GO:0034087	establishment of mitotic sister chromatid cohesion	BP	orf19.4105 | orf19.4616	0.0010177	0.0040707	2 / 11	2 / 28
GO:0007004	telomere maintenance via telomerase	BP	orf19.2093 | orf19.2267	0.0010177	0.0040707	2 / 11	2 / 28
GO:0006303	double-strand break repair via nonhomologous end joining	BP	orf19.547 | orf19.2365	0.0021901	0.0082646	2 / 16	2 / 28
GO:0007064	mitotic sister chromatid cohesion	BP	orf19.6247 | orf19.2365	0.0030954	0.011256	2 / 19	2 / 28

## Sheet: cluster 8
GO ID	GO name	GO namespace	Gene ID(s)	Exact p-value	Adjusted p-value	# genes / category	# genes / input
GO:0030150	protein import into mitochondrial matrix	BP	orf19.3691 | orf19.2953 | orf19.680 | orf19.150 | orf19.1896 | orf19.1361 | orf19.5444 | orf19.4190 | orf19.6531.1 | orf19.6524 | orf19.3700 | orf19.3696 | orf19.2524	4.5697e-32	2.7875e-30	13 / 20	13 / 17
GO:0045039	protein import into mitochondrial inner membrane	BP	orf19.1352 | orf19.3700 | orf19.5143 | orf19.6696	7.48e-09	5.7035e-08	4 / 10	4 / 17
GO:0045040	protein import into mitochondrial outer membrane	BP	orf19.6531.1 | orf19.6524 | orf19.3696 | orf19.6696	1.7573e-08	1.1911e-07	4 / 12	4 / 17
GO:0042026	protein refolding	BP	orf19.1896 | orf19.2524	0.0003032	0.0014227	2 / 10	2 / 17
GO:0040009	regulation of growth rate	BP	orf19.2953 | orf19.6696	0.00090624	0.0036854	2 / 17	2 / 17

## Sheet: cluster 9
GO ID	GO name	GO namespace	Gene ID(s)	Exact p-value	Adjusted p-value	# genes / category	# genes / input
GO:0006428	isoleucyl-tRNA aminoacylation	BP	orf19.2138 | orf19.2382	8.58e-06	7.1091e-05	2 / 2	2 / 19
GO:0032543	mitochondrial translation	BP	orf19.4051 | orf19.2382	0.0017414	0.0060184	2 / 21	2 / 19

[truncated: 3 more sheets: cluster 10, cluster 11, cluster 12]
